# Supplementary material for: Deciphering the impact and mechanism of Trikatu, a spices-based formulation on alcoholic liver disease employing network pharmacology analysis and in vivo validation
Source: Front Nutr. 2022 Nov 16;9:1063118. doi: 10.3389/fnut.2022.1063118 (PMC9709420; doi:10.3389/fnut.2022.1063118)
Supplement: Supplementary Figure S1 — Trikatu-protein target (T-PT) Network: Network of size 2,963 nodes 7,055 edges, containing the information of 198 phytochemicals (cyan colored diamond nodes) and their 2,765 protein targets (pink colored circular nodes). The size of the nodes varies according to their degree value in the net-work, where node with the highest degree is bigger in size corresponding to the other nodes. The protein targets were compiled from STITCH having interaction score ≥700. [file Data_Sheet_1.ZIP › Supplementary Table-1.xlsx]

## Sheet: Herb_phytochemical-data
Herb-phytochemical association data
Herb	Pytochemical-PubChem ID
PL	10047263
PL	10086948
PL	10130594
PL	10131321
PL	101612
PL	101689
PL	10244953
PL	10687152
PL	107
PL	107035
PL	10881419
PL	10902963
PL	10926754
PL	10980124
PL	11006
PL	11012859
PL	11031884
PL	11051711
PL	11118018
PL	11127403
PL	11130083
PL	11463
PL	11514
PL	11630663
PL	11635
PL	11870467
PL	12072
PL	12303662
PL	12309449
PL	12388
PL	12391
PL	12398
PL	12401
PL	12403
PL	124416
PL	12535
PL	12682184
PL	12816526
PL	137941
PL	13844301
PL	13889654
PL	14039008
PL	14162526
PL	1548912
PL	1548913
PL	15560279
PL	1563
PL	159055
PL	16041827
PL	16098225
PL	1616358
PL	17095
PL	172416
PL	1742210
PL	182278
PL	20157325
PL	20655
PL	23217
PL	23617109
PL	246289
PL	24763329
PL	25202955
PL	25245021
PL	25245913
PL	25255091
PL	25913
PL	267400
PL	2724161
PL	2758
PL	29075
PL	3081016
PL	30875
PL	31253
PL	31415
PL	381152
PL	382073
PL	42608159
PL	440967
PL	440968
PL	443156
PL	443158
PL	44453654
PL	44453655
PL	44454018
PL	45934475
PL	50986185
PL	5204
PL	5281311
PL	5281515
PL	5281516
PL	5281517
PL	5281520
PL	5281522
PL	5281553
PL	5315124
PL	5315472
PL	5318516
PL	5320618
PL	5320621
PL	532276
PL	5364555
PL	5365667
PL	5367581
PL	5368784
PL	5372162
PL	5372201
PL	5469424
PL	5476831
PL	55250308
PL	558221
PL	591989
PL	6054
PL	609802
PL	61451
PL	6321405
PL	636537
PL	637563
PL	637858
PL	638024
PL	6429301
PL	6431015
PL	6431152
PL	6439947
PL	6440616
PL	6441067
PL	6442402
PL	6442405
PL	6443006
PL	6451618
PL	6453083
PL	6453994
PL	6549
PL	67179
PL	67525
PL	6755
PL	68128
PL	68289
PL	6992053
PL	70361
PL	7044
PL	70695727
PL	71579641
PL	71579642
PL	71579732
PL	71720812
PL	7196
PL	72307
PL	7299790
PL	735846
PL	7410
PL	7461
PL	7463
PL	7476
PL	75539
PL	76081
PL	7643
PL	8082
PL	8193
PL	8194
PL	8222
PL	8343
PL	8438
PL	853433
PL	8905
PL	90472536
PL	92776
PL	93081
PL	96403
PL	96710
PL	9838172
PL	985
PL	9855795
PL	9921021
PL	9922008
PL	9974234
PL	9974595
PN	10086948
PN	10104370
PN	10130594
PN	101629835
PN	101708
PN	101713141
PN	101716
PN	101764092
PN	101977
PN	102003286
PN	10231
PN	10244953
PN	102667
PN	10364
PN	10407
PN	104730
PN	10582
PN	10586
PN	107561
PN	10820744
PN	10856614
PN	10887971
PN	10931630
PN	10998630
PN	10999431
PN	11005
PN	11006
PN	11012859
PN	11051711
PN	11074994
PN	11087425
PN	11118018
PN	11141599
PN	11142
PN	11180309
PN	11222182
PN	11230
PN	11241545
PN	11276107
PN	11298625
PN	1130
PN	11432734
PN	11446451
PN	11463
PN	11469649
PN	11635
PN	117443
PN	119
PN	11980944
PN	11990360
PN	1201529
PN	12072
PN	12223113
PN	12227246
PN	12242824
PN	122484
PN	12300073
PN	12300148
PN	12303662
PN	12304323
PN	12304980
PN	12306049
PN	12306054
PN	12306059
PN	12309449
PN	12310321
PN	12313020
PN	12314318
PN	12315151
PN	12366
PN	12388
PN	12389
PN	12391
PN	12398
PN	12401
PN	12403
PN	12405
PN	12409
PN	12410
PN	12682184
PN	129211
PN	13011408
PN	131752909
PN	13240188
PN	134766514
PN	135534490
PN	136330
PN	13854255
PN	14039008
PN	14162525
PN	141999
PN	14261265
PN	14261266
PN	14350
PN	14529
PN	147354
PN	14757966
PN	14896
PN	14985
PN	14986
PN	15098266
PN	1548912
PN	1548913
PN	1548914
PN	1548943
PN	1549992
PN	15508395
PN	15508396
PN	15559495
PN	15560252
PN	15560276
PN	155626
PN	1571307
PN	157672
PN	16094312
PN	16129778
PN	16212927
PN	16441
PN	165217
PN	17100
PN	17219
PN	1742210
PN	1742211
PN	17429
PN	176
PN	17868
PN	182185
PN	18818
PN	18936
PN	192847
PN	19725
PN	203685
PN	204665
PN	2119
PN	21580213
PN	21580214
PN	221580
PN	222284
PN	22297324
PN	22311
PN	223147
PN	232
PN	239
PN	23925
PN	23930
PN	23976
PN	23978
PN	23994
PN	241572
PN	24261
PN	243
PN	24473
PN	24526
PN	24667
PN	247220
PN	24771782
PN	2520
PN	25202482
PN	25244677
PN	25255091
PN	2537
PN	26049
PN	2724161
PN	2758
PN	28179
PN	287685
PN	289
PN	296119
PN	305
PN	3084311
PN	3084331
PN	31253
PN	31268
PN	31404
PN	32735
PN	330573
PN	3314
PN	347809
PN	356
PN	381152
PN	3893
PN	3931
PN	403919
PN	4276
PN	43815
PN	439250
PN	440917
PN	440966
PN	441005
PN	442343
PN	442393
PN	442461
PN	442482
PN	443156
PN	443158
PN	443160
PN	443162
PN	443163
PN	444539
PN	445639
PN	44583886
PN	44655462
PN	4477066
PN	45469
PN	493570
PN	49796490
PN	51394521
PN	5144
PN	518814
PN	518975
PN	519361
PN	519662
PN	519960
PN	520383
PN	520384
PN	521210
PN	521215
PN	521243
PN	521267
PN	527428
PN	5280343
PN	5280450
PN	5280459
PN	5280489
PN	5280537
PN	5280794
PN	5280805
PN	5280863
PN	5280934
PN	5281
PN	5281515
PN	5281516
PN	5281517
PN	5281519
PN	5281520
PN	5281522
PN	5281525
PN	5281553
PN	5281643
PN	5281691
PN	5281915
PN	5282102
PN	5284507
PN	528708
PN	530422
PN	5317319
PN	5317570
PN	5317844
PN	5318516
PN	5319360
PN	5319361
PN	5319362
PN	5319364
PN	5320128
PN	5320250
PN	5320618
PN	5320619
PN	5320621
PN	5325830
PN	5354499
PN	5356544
PN	5360545
PN	5360696
PN	5362487
PN	5372162
PN	5372201
PN	5373727
PN	5460341
PN	5462222
PN	5462224
PN	5462309
PN	5462311
PN	54670067
PN	56840872
PN	57386731
PN	5951
PN	596894
PN	5991
PN	6013
PN	60147
PN	61125
PN	61130
PN	62367
PN	6288
PN	6354
PN	636537
PN	637517
PN	637542
PN	637858
PN	638024
PN	6419725
PN	6427100
PN	6428428
PN	6429077
PN	6429301
PN	6430733
PN	6431133
PN	6431302
PN	6431628
PN	643181
PN	6432083
PN	6432119
PN	6432221
PN	6432240
PN	6432308
PN	6432404
PN	6432455
PN	6432456
PN	6432561
PN	6436582
PN	643779
PN	6438710
PN	6439947
PN	6440616
PN	6441085
PN	6442405
PN	6443006
PN	6451618
PN	6479668
PN	6549
PN	6553885
PN	65575
PN	65808
PN	6604672
PN	6616
PN	6654
PN	667544
PN	67179
PN	673374
PN	680623
PN	68071
PN	68148
PN	682145
PN	68345
PN	68424
PN	689043
PN	6918391
PN	692702
PN	694735
PN	6949
PN	6987
PN	6992098
PN	7127
PN	71351627
PN	72075
PN	7410
PN	7439
PN	7460
PN	7461
PN	7462
PN	7463
PN	74764030
PN	764160
PN	7732
PN	7794
PN	807
PN	8082
PN	8141
PN	8163
PN	8181
PN	8217
PN	8222
PN	82227
PN	8438
PN	849
PN	8500
PN	86597
PN	86608
PN	86609
PN	86821
PN	86895
PN	871734
PN	8748
PN	87529
PN	88301
PN	8842
PN	8888
PN	89594
PN	89755
PN	91457
PN	91723653
PN	91752234
PN	91753502
PN	91753567
PN	92003564
PN	92042749
PN	92138
PN	92139
PN	92221
PN	92305
PN	92780
PN	92812
PN	93081
PN	935
PN	938
PN	94164
PN	942
PN	94221
PN	94275
PN	94577
PN	94741
PN	9548843
PN	962
PN	971
PN	985
PN	9859094
PN	9974234
PN	9974595
ZO	10009754
ZO	10012081
ZO	10049
ZO	10050
ZO	10064490
ZO	10099
ZO	10104370
ZO	10106262
ZO	10123
ZO	101232216
ZO	101232217
ZO	101232218
ZO	101254152
ZO	10128
ZO	101572265
ZO	101660275
ZO	101680
ZO	101708
ZO	101716
ZO	101731
ZO	101863726
ZO	101977
ZO	10248
ZO	102510965
ZO	102625
ZO	102667
ZO	102684
ZO	10290825
ZO	1031
ZO	1032
ZO	10330772
ZO	10349562
ZO	10378937
ZO	10388428
ZO	10407
ZO	10429233
ZO	10430
ZO	104730
ZO	104745
ZO	10487440
ZO	10492
ZO	10582
ZO	10586
ZO	10657
ZO	10704181
ZO	107152
ZO	10798255
ZO	108079
ZO	10856614
ZO	10877229
ZO	10883331
ZO	10887971
ZO	10899740
ZO	10921406
ZO	10953718
ZO	10954686
ZO	10955174
ZO	10975
ZO	10976
ZO	10987383
ZO	10993
ZO	10997105
ZO	11000257
ZO	11005
ZO	11051711
ZO	11064030
ZO	11073361
ZO	11094753
ZO	11095734
ZO	111037
ZO	11127403
ZO	11141699
ZO	11142
ZO	11156616
ZO	11182726
ZO	11230
ZO	11241545
ZO	11286536
ZO	11286583
ZO	11298625
ZO	1130
ZO	11335274
ZO	11369949
ZO	11463
ZO	11468
ZO	11471238
ZO	11472344
ZO	114781
ZO	11552
ZO	11610
ZO	11622
ZO	11666941
ZO	117443
ZO	11744854
ZO	1182
ZO	1183
ZO	11953814
ZO	11959088
ZO	11990360
ZO	12004383
ZO	1201518
ZO	1201529
ZO	1201530
ZO	1203
ZO	121053
ZO	12127
ZO	121719
ZO	12223113
ZO	12227246
ZO	12242815
ZO	12242824
ZO	12299866
ZO	12300148
ZO	12302226
ZO	12303221
ZO	12303902
ZO	12304982
ZO	12304985
ZO	12305243
ZO	12306047
ZO	12306048
ZO	12306049
ZO	12306054
ZO	12306059
ZO	12313020
ZO	12314318
ZO	12315492
ZO	12315493
ZO	12315512
ZO	12366
ZO	12367
ZO	12408
ZO	12409
ZO	12526660
ZO	12535
ZO	126
ZO	126339
ZO	12635160
ZO	126890
ZO	12900740
ZO	13011408
ZO	13118283
ZO	13118571
ZO	13187
ZO	13213649
ZO	13240188
ZO	134766514
ZO	13733135
ZO	13849
ZO	13854255
ZO	13892470
ZO	14014430
ZO	140334
ZO	14137603
ZO	14340
ZO	14350
ZO	143783
ZO	14440537
ZO	14529
ZO	145386
ZO	14757966
ZO	14896
ZO	14985
ZO	14999388
ZO	15095
ZO	15401
ZO	15402
ZO	15406
ZO	15448
ZO	1548943
ZO	1549025
ZO	1549026
ZO	1549041
ZO	1549045
ZO	1549073
ZO	1549094
ZO	1549095
ZO	1549108
ZO	1549109
ZO	1549992
ZO	15560279
ZO	155626
ZO	15600
ZO	15839040
ZO	159055
ZO	16129778
ZO	16212927
ZO	162952
ZO	16441
ZO	165788
ZO	168114
ZO	168115
ZO	16864
ZO	16899
ZO	17029
ZO	17100
ZO	1742210
ZO	1742211
ZO	176
ZO	177
ZO	177445
ZO	17750987
ZO	17868
ZO	17927
ZO	17933024
ZO	179370
ZO	1794427
ZO	180
ZO	182232
ZO	18818
ZO	188297
ZO	190
ZO	19725
ZO	19793
ZO	19844
ZO	20055539
ZO	20083
ZO	20201
ZO	20745
ZO	20831623
ZO	21117016
ZO	2116
ZO	213821
ZO	21577376
ZO	21612892
ZO	21648
ZO	21668974
ZO	21674978
ZO	21775889
ZO	220076
ZO	2214
ZO	22155067
ZO	222284
ZO	222285
ZO	22298189
ZO	22311
ZO	22321203
ZO	22386
ZO	22608831
ZO	227829
ZO	230920
ZO	230921
ZO	232
ZO	232703
ZO	23274265
ZO	23308299
ZO	23616651
ZO	23925
ZO	23930
ZO	23976
ZO	23978
ZO	23994
ZO	240
ZO	24524
ZO	24769969
ZO	24771782
ZO	24798702
ZO	24832062
ZO	25021739
ZO	25021983
ZO	25147318
ZO	25200477
ZO	25243882
ZO	25244677
ZO	25245021
ZO	2537
ZO	25763830
ZO	26049
ZO	261
ZO	263
ZO	26479
ZO	2723602
ZO	2723872
ZO	2724159
ZO	2724161
ZO	2724897
ZO	2734021
ZO	2758
ZO	2775
ZO	28179
ZO	28930
ZO	29025
ZO	29408
ZO	3001497
ZO	3016110
ZO	30248
ZO	3033865
ZO	3033866
ZO	3083634
ZO	3083834
ZO	31211
ZO	31253
ZO	31260
ZO	31268
ZO	31283
ZO	31289
ZO	3314
ZO	332
ZO	33532
ZO	338
ZO	339816
ZO	3449
ZO	3473
ZO	3476
ZO	356
ZO	35960
ZO	370
ZO	379
ZO	3893
ZO	3931
ZO	398788
ZO	403919
ZO	4101463
ZO	424
ZO	42608158
ZO	42626572
ZO	42675
ZO	439242
ZO	439246
ZO	439250
ZO	439568
ZO	439569
ZO	440917
ZO	440966
ZO	440967
ZO	441005
ZO	441245
ZO	441575
ZO	441589
ZO	441688
ZO	441942
ZO	442343
ZO	442348
ZO	442355
ZO	442360
ZO	442393
ZO	442460
ZO	442461
ZO	442482
ZO	442484
ZO	442501
ZO	44258781
ZO	442791
ZO	442793
ZO	442837
ZO	442926
ZO	442980
ZO	443131
ZO	443156
ZO	443157
ZO	443158
ZO	443160
ZO	443161
ZO	443162
ZO	444294
ZO	44448125
ZO	444539
ZO	44459413
ZO	444683
ZO	444881
ZO	445070
ZO	44559528
ZO	445638
ZO	445639
ZO	44575993
ZO	44584667
ZO	445858
ZO	44610342
ZO	44630107
ZO	44630108
ZO	4479242
ZO	451254
ZO	454
ZO	467320
ZO	46881062
ZO	46901319
ZO	493570
ZO	49796490
ZO	512289
ZO	5144
ZO	517973
ZO	518516
ZO	518814
ZO	519361
ZO	519545
ZO	519721
ZO	519764
ZO	519960
ZO	520383
ZO	520384
ZO	520957
ZO	521207
ZO	521215
ZO	521253
ZO	521334
ZO	521496
ZO	522266
ZO	522296
ZO	523825
ZO	524600
ZO	527
ZO	527108
ZO	5275520
ZO	5275725
ZO	5275726
ZO	5280343
ZO	5280435
ZO	5280450
ZO	5280489
ZO	5280598
ZO	5280794
ZO	5280805
ZO	5280863
ZO	5280934
ZO	5281
ZO	5281155
ZO	5281167
ZO	5281515
ZO	5281516
ZO	5281517
ZO	5281519
ZO	5281520
ZO	5281522
ZO	5281525
ZO	5281553
ZO	5281614
ZO	5281670
ZO	5281672
ZO	5281698
ZO	5281774
ZO	5281775
ZO	5281794
ZO	5282184
ZO	5282745
ZO	5283324
ZO	5283335
ZO	5283349
ZO	5283381
ZO	5283383
ZO	5283384
ZO	5283387
ZO	5284421
ZO	5284503
ZO	5284507
ZO	528708
ZO	530422
ZO	5312583
ZO	5315437
ZO	5315452
ZO	5315565
ZO	5315645
ZO	5315649
ZO	5315937
ZO	5316213
ZO	5316449
ZO	5316450
ZO	5316677
ZO	5316889
ZO	5316891
ZO	5317027
ZO	5317120
ZO	5317152
ZO	5317224
ZO	5317269
ZO	5317271
ZO	5317319
ZO	5317320
ZO	5317331
ZO	5317564
ZO	5317570
ZO	5317587
ZO	5317588
ZO	5317590
ZO	5317591
ZO	5317592
ZO	5317593
ZO	5317596
ZO	5317599
ZO	5317768
ZO	5317844
ZO	5318039
ZO	5318274
ZO	5318276
ZO	5318514
ZO	5318568
ZO	5318569
ZO	5319366
ZO	5319500
ZO	5319662
ZO	5319663
ZO	5319664
ZO	5319669
ZO	5319726
ZO	5320128
ZO	5320129
ZO	5320193
ZO	5320250
ZO	5320516
ZO	5320547
ZO	5321293
ZO	5322111
ZO	5325830
ZO	53320292
ZO	53359349
ZO	534398
ZO	534549
ZO	5352426
ZO	5352437
ZO	5352479
ZO	5352653
ZO	5352847
ZO	5354238
ZO	5354499
ZO	5354833
ZO	5355853
ZO	5356544
ZO	5357157
ZO	5359268
ZO	5360545
ZO	53630862
ZO	5363269
ZO	5363412
ZO	5363426
ZO	5364492
ZO	5364509
ZO	5365872
ZO	5365883
ZO	5365928
ZO	5365991
ZO	5366244
ZO	5367550
ZO	5368821
ZO	537071
ZO	5372142
ZO	5372954
ZO	5373727
ZO	5388925
ZO	5460341
ZO	5460926
ZO	5460957
ZO	5461123
ZO	5462222
ZO	5462224
ZO	5462309
ZO	5462311
ZO	5463455
ZO	5463721
ZO	5463722
ZO	5469252
ZO	547972
ZO	549769
ZO	558173
ZO	562636
ZO	56927990
ZO	57386731
ZO	57457805
ZO	5793
ZO	5862
ZO	5951
ZO	5988
ZO	5991
ZO	6029
ZO	604908
ZO	6057
ZO	6086514
ZO	6106
ZO	61060
ZO	61126
ZO	61130
ZO	61262
ZO	6184
ZO	6202
ZO	62322
ZO	62367
ZO	62385
ZO	6287
ZO	6288
ZO	6306
ZO	6321405
ZO	6326954
ZO	6326970
ZO	636457
ZO	6365122
ZO	637517
ZO	637518
ZO	637542
ZO	637566
ZO	637572
ZO	638011
ZO	638014
ZO	638500
ZO	6386
ZO	641651
ZO	642520
ZO	6427091
ZO	6428435
ZO	6428444
ZO	6428461
ZO	6428488
ZO	6428986
ZO	6429032
ZO	6429047
ZO	6429301
ZO	6430754
ZO	6430833
ZO	6430906
ZO	6431015
ZO	6432005
ZO	6432083
ZO	6432221
ZO	6432254
ZO	6432308
ZO	6432312
ZO	6432404
ZO	6432456
ZO	6432640
ZO	6432648
ZO	6432653
ZO	6432706
ZO	6432744
ZO	6433993
ZO	6434513
ZO	6436582
ZO	643779
ZO	643801
ZO	643820
ZO	6442560
ZO	6442612
ZO	6442707
ZO	6448
ZO	6450013
ZO	6450044
ZO	6451618
ZO	6455496
ZO	64685
ZO	6532
ZO	6549
ZO	6552009
ZO	6553885
ZO	65575
ZO	6560
ZO	6568
ZO	657014
ZO	65724
ZO	6584
ZO	6604672
ZO	6616
ZO	66282
ZO	6654
ZO	6669
ZO	667495
ZO	67159878
ZO	67179
ZO	6781
ZO	68148
ZO	68245
ZO	68316
ZO	68381
ZO	6850744
ZO	6857538
ZO	6857681
ZO	689043
ZO	69016
ZO	6918391
ZO	69421
ZO	6950274
ZO	6950539
ZO	6950754
ZO	6950755
ZO	6973640
ZO	6989
ZO	6992089
ZO	6992611
ZO	6997371
ZO	6999975
ZO	6999980
ZO	7067262
ZO	70678558
ZO	70697235
ZO	71080
ZO	7127
ZO	71351627
ZO	7136
ZO	7140311
ZO	71764450
ZO	71813169
ZO	7206
ZO	72276
ZO	72607
ZO	73160
ZO	73201
ZO	7362
ZO	7406
ZO	7460
ZO	7461
ZO	7462
ZO	7463
ZO	74764030
ZO	750
ZO	75427
ZO	7749
ZO	7758
ZO	7793
ZO	7794
ZO	7800
ZO	7860
ZO	79035
ZO	7909
ZO	8029780
ZO	8034
ZO	8051
ZO	8093
ZO	8103
ZO	8141
ZO	8158
ZO	8163
ZO	81722
ZO	8175
ZO	8180
ZO	8181
ZO	8194
ZO	8201
ZO	82227
ZO	8468
ZO	84682
ZO	84815
ZO	84825
ZO	849
ZO	853433
ZO	8554
ZO	85779
ZO	86196543
ZO	86580368
ZO	86608
ZO	86609
ZO	86821
ZO	8723
ZO	87529
ZO	880
ZO	88301
ZO	8835
ZO	8842
ZO	8843
ZO	8857
ZO	8888
ZO	8900
ZO	8914
ZO	896
ZO	8988
ZO	8998
ZO	9017
ZO	9018
ZO	90470093
ZO	9064
ZO	91354
ZO	91456
ZO	91457
ZO	91496
ZO	91715816
ZO	91746456
ZO	91746521
ZO	91746527
ZO	91746537
ZO	91746597
ZO	91747125
ZO	91747196
ZO	91749656
ZO	91753502
ZO	91753509
ZO	92003564
ZO	92042749
ZO	92138
ZO	92139
ZO	92221
ZO	92231
ZO	92313
ZO	92476330
ZO	92776
ZO	92780
ZO	92851
ZO	92874
ZO	93009
ZO	93135
ZO	932
ZO	935
ZO	938
ZO	94254
ZO	94378
ZO	94403
ZO	947
ZO	9543187
ZO	957
ZO	9609
ZO	962
ZO	9651
ZO	969516
ZO	971
ZO	9794897
ZO	9795270
ZO	9796015
ZO	98043
ZO	9845703
ZO	98497
ZO	985
ZO	9855795
ZO	9859094
ZO	9862
ZO	9927807
ZO	996
ZO	9975813
ZO	998

## Sheet: PCs-info
Phytochemical ID	PubChem ID	SMILES notation
C_0001	107	C1=CC=C(C=C1)CCC(=O)O
C_0002	119	C(CC(=O)O)CN
C_0003	126	C1=CC(=CC=C1C=O)O
C_0004	176	CC(=O)O
C_0005	177	CC=O
C_0006	180	CC(=O)C
C_0007	190	C1=NC2=NC=NC(=C2N1)N
C_0008	232	C(CC(C(=O)O)N)CN=C(N)N
C_0009	239	C(CN)C(=O)O
C_0010	240	C1=CC=C(C=C1)C=O
C_0011	243	C1=CC=C(C=C1)C(=O)O
C_0012	261	CCCC=O
C_0013	263	CCCCO
C_0014	289	C1=CC=C(C(=C1)O)O
C_0015	305	C[N+](C)(C)CCO
C_0016	332	COC1=C(C=CC(=C1)C=C)O
C_0017	338	C1=CC=C(C(=C1)C(=O)O)O
C_0018	356	CCCCCCCC
C_0019	370	C1=C(C=C(C(=C1O)O)O)C(=O)O
C_0020	379	CCCCCCCC(=O)O
C_0021	424	C(C(C(=O)O)N)C(=O)O
C_0022	454	CCCCCCCC=O
C_0023	527	CCC=O
C_0024	750	C(C(=O)O)N
C_0025	807	II
C_0026	849	C1CCNC(C1)C(=O)O
C_0027	880	CC(=O)C=O
C_0028	896	CC(=O)NCCC1=CNC2=C1C=C(C=C2)OC
C_0029	932	C1C(OC2=CC(=CC(=C2C1=O)O)O)C3=CC=C(C=C3)O
C_0030	935	[Ni]
C_0031	938	C1=CC(=CN=C1)C(=O)O
C_0032	942	CN1CCCC1C2=CN=CC=C2
C_0033	947	N#N
C_0034	957	CCCCCCCCO
C_0035	962	O
C_0036	971	C(=O)(C(=O)O)O
C_0037	985	CCCCCCCCCCCCCCCC(=O)O
C_0038	996	C1=CC=C(C=C1)O
C_0039	998	C1=CC=C(C=C1)CC=O
C_0040	1031	CCCO
C_0041	1032	CCC(=O)O
C_0042	1130	CC1=C(SC=[N+]1CC2=CN=C(N=C2N)C)CCO
C_0043	1182	CC(C)C(C(=O)O)N
C_0044	1183	COC1=C(C=CC(=C1)C=O)O
C_0045	1203	C1C(C(OC2=CC(=CC(=C21)O)O)C3=CC(=C(C=C3)O)O)O
C_0046	1563	CCCCCCCCCCCCC(C(=O)O)O
C_0047	2116	CC1=C(C2=C(CCC(O2)(C)CCCC(C)CCCC(C)CCCC(C)C)C(=C1O)C)C
C_0048	2119	CC(C)NCC(COC1=CC=CC=C1CC=C)O
C_0049	2214	CC(=O)C1=CC(=C(C=C1)O)OC
C_0050	2520	CC(C)C(CCCN(C)CCC1=CC(=C(C=C1)OC)OC)(C#N)C2=CC(=C(C=C2)OC)OC
C_0051	2537	CC1(C2CCC1(C(=O)C2)C)C
C_0052	2758	CC1(C2CCC(O1)(CC2)C)C
C_0053	2775	COC1=CC2=C(C=CC(=O)O2)C(=C1)OC
C_0054	3314	COC1=C(C=CC(=C1)CC=C)O
C_0055	3449	CN1CCC23C=CC(CC2OC4=C(C=CC(=C34)C1)OC)O
C_0056	3473	CCCCCC(CC(=O)CCC1=CC(=C(C=C1)O)OC)O
C_0057	3476	CCC1=C(CN(C1=O)C(=O)NCCC2=CC=C(C=C2)S(=O)(=O)NC(=O)NC3CCC(CC3)C)C
C_0058	3893	CCCCCCCCCCCC(=O)O
C_0059	3931	CCCCCC=CCC=CCCCCCCCC(=O)O
C_0060	4276	COC1=CC(=CC2=C1OCO2)CC=C
C_0061	5144	C=CCC1=CC2=C(C=C1)OCO2
C_0062	5204	C1C2C(COC2C3=CC4=C(C=C3)OCO4)C(O1)C5=CC6=C(C=C5)OCO6
C_0063	5281	CCCCCCCCCCCCCCCCCC(=O)O
C_0064	5793	C([C@@H]1[C@H]([C@@H]([C@H](C(O1)O)O)O)O)O
C_0065	5862	C([C@@H](C(=O)O)N)S
C_0066	5951	C([C@@H](C(=O)O)N)O
C_0067	5988	C([C@@H]1[C@H]([C@@H]([C@H]([C@H](O1)O[C@]2([C@H]([C@@H]([C@H](O2)CO)O)O)CO)O)O)O)O
C_0068	5991	C[C@]12CC[C@H]3[C@H]([C@@H]1CC[C@]2(C#C)O)CCC4=C3C=CC(=C4)O
C_0069	6013	C[C@]12CC[C@H]3[C@H]([C@@H]1CC[C@@H]2O)CCC4=CC(=O)CC[C@]34C
C_0070	6029	C1=CN(C(=O)NC1=O)[C@H]2[C@@H]([C@@H]([C@H](O2)CO)O)O
C_0071	6054	C1=CC=C(C=C1)CCO
C_0072	6057	C1=CC(=CC=C1C[C@@H](C(=O)O)N)O
C_0073	6106	CC(C)C[C@@H](C(=O)O)N
C_0074	6184	CCCCCC=O
C_0075	6202	CC1=C(SC=[N+]1CC2=CN=C(N=C2N)C)CCO.Cl.[Cl-]
C_0076	6287	CC(C)[C@@H](C(=O)O)N
C_0077	6288	C[C@H]([C@@H](C(=O)O)N)O
C_0078	6306	CC[C@H](C)[C@@H](C(=O)O)N
C_0079	6354	C1CO1
C_0080	6386	CC(C)(C)O
C_0081	6448	CC(=O)OC1CC2CCC1(C2(C)C)C
C_0082	6532	CC(C)C(=O)OC(C)(CCC=C(C)C)C=C
C_0083	6549	CC(=CCCC(C)(C=C)O)C
C_0084	6560	CC(C)CO
C_0085	6568	CCC(C)O
C_0086	6584	CC(=O)OC
C_0087	6616	CC1(C2CCC(C2)C1=C)C
C_0088	6654	CC1=CCC2CC1C2(C)C
C_0089	6669	CC1=C(C(=C(C(=C1[N+](=O)[O-])C(C)(C)C)[N+](=O)[O-])C)C(=O)C
C_0090	6755	C1=CC=C2C(=C1)C(=CC(=O)C2=O)O
C_0091	6781	CCOC(=O)C1=CC=CC=C1C(=O)OCC
C_0092	6949	CC1CCC(=C(C)C)CC2=C1CCC2C
C_0093	6987	CC1=CC(=O)C(CC1)C(C)C
C_0094	6989	CC1=CC(=C(C=C1)C(C)C)O
C_0095	7044	C1CCC2CCCCC2C1
C_0096	7127	COC1=C(C=C(C=C1)CC=C)OC
C_0097	7136	CC(=O)OC1=C(C=C(C=C1)CC=C)OC
C_0098	7196	C1OC2=C(O1)C=C(C=C2)C(=O)O
C_0099	7206	CCCCOC(=O)COC1=C(C=C(C=C1)Cl)Cl
C_0100	7362	C1=COC(=C1)C=O
C_0101	7406	CC(C)C1=CC=CC=C1
C_0102	7410	CC(=O)C1=CC=CC=C1
C_0103	7439	CC1=CCC(CC1=O)C(=C)C
C_0104	7460	CC1=CCC(C=C1)C(C)C
C_0105	7461	CC1=CCC(=CC1)C(C)C
C_0106	7462	CC1=CC=C(CC1)C(C)C
C_0107	7463	CC1=CC=C(C=C1)C(C)C
C_0108	7476	CC(=O)C1=CC=C(C=C1)OC
C_0109	7643	COC(=O)CCC1=CC=CC=C1
C_0110	7732	COC1=CC=C(C=C1)N
C_0111	7749	CCC(=O)OCC
C_0112	7758	CCC(C)OC(=O)C
C_0113	7793	C[C@@H](CCC=C(C)C)CCO
C_0114	7794	CC(CCC=C(C)C)CC=O
C_0115	7800	CCCCCCCCCCCC(=O)OCC
C_0116	7860	C(=O)C=O
C_0117	7909	CC(C)CC(=O)C
C_0118	8034	CC(C)CCC(=O)C
C_0119	8051	CCCCCC(=O)C
C_0120	8082	C1CCNCC1
C_0121	8093	CCCCCCC(=O)C
C_0122	8103	CCCCCCO
C_0123	8141	CCCCCCCCC
C_0124	8158	CCCCCCCCC(=O)O
C_0125	8163	CCCCCCCCCC(=O)C
C_0126	8175	CCCCCCCCCC=O
C_0127	8180	CCCCCCCCCCC(=O)O
C_0128	8181	CCCCCCCCCCCCCCCC(=O)OC
C_0129	8193	CCCCCCCCCCCCO
C_0130	8194	CCCCCCCCCCCC=O
C_0131	8201	CCCCCCCCCCCCCCCCCC(=O)OC
C_0132	8217	CCCCCCCCCCCCCCCCC=C
C_0133	8222	CCCCCCCCCCCCCCCCCCCC
C_0134	8343	CCCCC(CC)COC(=O)C1=CC=CC=C1C(=O)OCC(CC)CCCC
C_0135	8438	C1OC2=C(O1)C=C(C=C2)C=O
C_0136	8468	COC1=C(C=CC(=C1)C(=O)O)O
C_0137	8500	CC1=CC=C(C=C1)C(=O)C
C_0138	8554	COC(=O)C1=CC=CC=C1C(=O)OC
C_0139	8723	CCC(C)CO
C_0140	8748	CC(=C)C1CCC(CC1)(C)O
C_0141	8835	CCCC(=O)OCCC(C)CCC=C(C)C
C_0142	8842	CC(CCC=C(C)C)CCO
C_0143	8843	CC(=CCCC(=CC=O)C)C
C_0144	8857	CCOC(=O)C
C_0145	8888	CC(=CCCC(=CCCC(C)(C=C)O)C)C
C_0146	8900	CCCCCCC
C_0147	8905	C1CNCCN1.C(CCC(=O)O)CC(=O)O
C_0148	8914	CCCCCCCCCO
C_0149	8988	C1C[C@@H](NC1)C(=O)O
C_0150	8998	C(C(C(CO)O)O)O
C_0151	9017	CC(CCC=C(C)C)CCOC(=O)C
C_0152	9018	C[C@@H](CCC[C@@H](C)CCCC(=CCO)C)CCCC(C)C
C_0153	9064	C1[C@@H]([C@H](OC2=CC(=CC(=C21)O)O)C3=CC(=C(C=C3)O)O)O
C_0154	9609	CCSCC
C_0155	9651	CN1CC[C@@]23C=C[C@@H](C[C@@H]2OC4=C(C=CC(=C34)C1)OC)O
C_0156	9862	CC(=CCCC(=O)C)C
C_0157	10049	C[C@]12CC[C@@H](C1(C)C)C[C@H]2O
C_0158	10050	C[C@]12CCC(C1(C)C)CC2=O
C_0159	10099	C[C@@H]1CC[C@@H]2C13CC=C(C(C3)C2(C)C)C
C_0160	10123	CC1=CCCC2(C1CC(CC2)C(=C)C)C
C_0161	10128	CC1(C2CCC(C1C2)(C)O)C
C_0162	10231	COC1=C(C2=C(C=C1CC=C)OCO2)OC
C_0163	10248	COC1=CC(=CC(=C1OC)OC)CC=C
C_0164	10364	CC1=C(C=C(C=C1)C(C)C)O
C_0165	10407	CC(=CCCC(=CCCC(=C)C=C)C)C
C_0166	10430	CC(C)CC(=O)O
C_0167	10492	C[C@@]12CC[C@H](C1(C)C)C[C@@H]2O
C_0168	10582	CC1(C2CC=C(C1C2)CO)C
C_0169	10586	CC1=CCC(CC1)C(C)(CCC=C(C)C)O
C_0170	10657	CC1=CC[C@@H]2[C@@H](C1)[C@@H](CC=C2C)C(C)C
C_0171	10975	CC(C)(CCCC(=C)C=C)O
C_0172	10976	CCCCCC(C)O
C_0173	10993	CCC=CCCO
C_0174	11005	CCCCCCCCCCCCCC(=O)O
C_0175	11006	CCCCCCCCCCCCCCCC
C_0176	11142	CC(C)C1CCC(=C)C=C1
C_0177	11230	CC1=CCC(CC1)(C(C)C)O
C_0178	11463	CC1=CCC(=C(C)C)CC1
C_0179	11468	CC(C)C1=CCC(CC1)(C)O
C_0180	11514	CC(C)CC(=O)OCC(C)C
C_0181	11552	CC(C)CC=O
C_0182	11610	CCCCCC=C
C_0183	11622	CCCCCCCCCCCC(=O)C
C_0184	11635	CCCCCCCCCCCCCCCCCC
C_0185	12072	CC1CCC(CC1O)C(=C)C
C_0186	12127	COC1=C(C=C(C=C1)C=O)O
C_0187	12366	CCCCCCCCCCCCCCCC(=O)OCC
C_0188	12367	CCCCCCCC(C)O
C_0189	12388	CCCCCCCCCCCCC
C_0190	12389	CCCCCCCCCCCCCC
C_0191	12391	CCCCCCCCCCCCCCC
C_0192	12398	CCCCCCCCCCCCCCCCC
C_0193	12401	CCCCCCCCCCCCCCCCCCC
C_0194	12403	CCCCCCCCCCCCCCCCCCCCC
C_0195	12405	CCCCCCCCCCCCCCCCCCCCCC
C_0196	12408	CCCCCCCCCCCCCCCCCCCCCCCCCCCC
C_0197	12409	CCCCCCCCCCCCCCCCCCCCCCCCCCCCC
C_0198	12410	CCCCCCCCCCCCCCCCCCCCCCCCCCCCCCC
C_0199	12535	CCCCCCCCCCCCCCCCCCCCCCCCCCCCCC
C_0200	13187	CCCCCCCC(=O)C
C_0201	13849	CCCCCCCCCCCCCCC(=O)O
C_0202	14340	COC1=C(C=CC(=C1)CCC(=O)O)O
C_0203	14350	CC1(CC2C1CCC3(C(O3)CCC2=C)C)C
C_0204	14529	CC1=CC=C(C=C1)C(C)(C)O
C_0205	14896	CC1(C2CCC(=C)C1C2)C
C_0206	14985	CC1=C(C2=C(CC[C@@](O2)(C)CCC[C@H](C)CCC[C@H](C)CCCC(C)C)C(=C1O)C)C
C_0207	14986	CC1=C(C=C2CCC(OC2=C1C)(C)CCCC(C)CCCC(C)CCCC(C)C)O
C_0208	15095	CC1=CC2C(=C(CCCC2(C)C)C)CC1
C_0209	15401	C[NH+](C)C1CSSC1.C(=O)(C(=O)[O-])O
C_0210	15402	CN(C)C1CSSC1
C_0211	15406	CC1(C2CCC(C2)(C1O)C)C
C_0212	15448	CCCCCCCCCC(C)O
C_0213	15600	CCCCCCCCCC
C_0214	16441	CC(=C)C1CCC(=CC1)C=O
C_0215	16864	CC(C)C(=O)OCC=C(C)CCC=C(C)C
C_0216	16899	CCCCCC=CC=CC=O
C_0217	17029	CCCCCCCCC=CCCCCCCCC=O
C_0218	17095	CCCCCCCCCCCC=C
C_0219	17100	CC1=CCC(CC1)C(C)(C)O
C_0220	17219	CCCC(C)CCCCCCCCCCCCC(=O)OC
C_0221	17429	C1CCN(CC1)C=O
C_0222	17868	CC1=CCC2(C1C2)C(C)C
C_0223	17927	CCC1=C(C=C(C=C1)O)O
C_0224	18818	CC(C)C12CCC(=C)C1C2
C_0225	18936	CCCCCCCCCCCCCCCCCCC=C
C_0226	19725	CC1=CCC2C3C1C2(CCC3C(C)C)C
C_0227	19793	CC1(CC(C2=CC=CC=C21)(C)C3=CC=CC=C3)C
C_0228	19844	COC1=C(C=CC(=C1)C(=O)OC)O
C_0229	20083	CCCCCCC(C)O
C_0230	20201	CCCCCCCCCCCCCCCC(=O)OCCO
C_0231	20655	CCCCCCCCC(CC)C1=CC=CC=C1
C_0232	20745	CC(CCC=C(C)C)O
C_0233	21648	CC(=O)CCC1=CC=C(C=C1)O
C_0234	22311	CC1=CCC(CC1)C(=C)C
C_0235	22386	CCCC(C)O
C_0236	23217	CCCCCCCCCCCCCCCC=C
C_0237	23925	[Fe]
C_0238	23930	[Mn]
C_0239	23976	[Cr]
C_0240	23978	[Cu]
C_0241	23994	[Zn]
C_0242	24261	O=[Si]=O
C_0243	24473	CC1CCC(CC1=O)C(=C)C
C_0244	24524	FF
C_0245	24526	ClCl
C_0246	24667	CC(C)(C)C1=C(C=CC(=C1)O)OC.CC(C)(C)C1=C(C=CC(=C1)OC)O
C_0247	25913	CCCCCCCCCCCCCC=C
C_0248	26049	CC1=CCC2C(C1)C2(C)C
C_0249	26479	CC1=C(C=C(C=C1)OC(=O)NC)N(C)C
C_0250	28179	[F-]
C_0251	28930	CC1(C2CCC1C(=C)C2)C
C_0252	29025	CC1=CC(=O)C2CC1C2(C)C
C_0253	29075	CCCCCCCCCCCCCCCCCC=C
C_0254	29408	CC1CCC23C1CC(C2(C)C)CCC3C
C_0255	30248	CC1CCC(CC1OC(=O)C)C(=C)C
C_0256	30875	C=CCCCCCCCCCCC=C
C_0257	31211	CC(=O)CCC1=CC(=C(C=C1)O)OC
C_0258	31253	CC(=CCCC(=C)C=C)C
C_0259	31260	CC(C)CCO
C_0260	31268	C1CCNC1
C_0261	31283	CCCCCCCCCCCCCC(=O)OCC
C_0262	31289	CCCCCCCCC=O
C_0263	31404	CC1=CC(=C(C(=C1)C(C)(C)C)O)C(C)(C)C
C_0264	31415	COC1=C(C2=C3[C@H](CC4=CC(=C(C=C42)OC)O)NCCC3=C1)OC
C_0265	32735	CC1(C2CCC(=O)C1C2)C
C_0266	33532	CCC=CCC=CCC=CCCCCCCCC=O
C_0267	35960	COC1=CC(=CC(=C1O)OC)C=C
C_0268	42675	CCCCCC(CC(=O)CCC1CCC(C(C1)OC)O)O
C_0269	43815	C1CNC[C@H]([C@@H]1C2=CC=C(C=C2)F)COC3=CC4=C(C=C3)OCO4
C_0270	45469	[C-]#N.[C-]#N.[C-]#N.[C-]#N.[C-]#N.[N-]=O.[Na+].[Na+].[Na+].[Na+].[Fe+3]
C_0271	60147	CCOC1=CC=CC=C1OCCN[C@@H](C)CC2=CC(=C(C=C2)OC)S(=O)(=O)N
C_0272	61060	C[C@@]12CC[C@H](C1(C)C)C[C@H]2O
C_0273	61125	CC1(CC2C1CCC3(CCCC2(C3)O)C)C
C_0274	61126	CC1=CC(C2CC1C2(C)C)O
C_0275	61130	CC1(C2CC=C(C1C2)C=O)C
C_0276	61262	CC(=O)OCC1=CCC2CC1C2(C)C
C_0277	61451	CCCCCCC#CC(=O)OCC
C_0278	62322	CCO[Si](C)(C)OCC
C_0279	62367	CC(C)C12CCC(C1C2)(C)O
C_0280	62385	CC1=CC=C(C=C1)C(=C)C
C_0281	64685	CC1(C2CCC1(C(C2)O)C)C
C_0282	65575	C[C@@H]1CC[C@@H]2[C@]13CC[C@@]([C@H](C3)C2(C)C)(C)O
C_0283	65724	CC1=CC(=O)[C@@H]2C[C@H]1C2(C)C
C_0284	65808	CC(C)[C@@](CCCN(C)CCC1=CC(=C(C=C1)OC)OC)(C#N)C2=CC(=C(C=C2)OC)OC
C_0285	66282	CSCC=C
C_0286	67179	CC(=CCC[C@@](C)(C=C)O)C
C_0287	67525	C1CCCCCCCCCCCCCC1
C_0288	68071	C1[C@H](OC2=CC(=CC(=C2C1=O)O)O)C3=CC=CC=C3
C_0289	68128	CC1=CC[C@@H](CC1)C(=C)CCC=C(C)C
C_0290	68148	C=CCC1=CC=C(C=C1)O
C_0291	68245	C1=C(C=C(C(=C1O)O)O)C2=[O+]C3=CC(=CC(=C3C=C2O)O)O.[Cl-]
C_0292	68289	C1OC2=C(O1)C=C(C=C2)O
C_0293	68316	CC(=CCCC1=COC=C1)C
C_0294	68345	CCCCCCCCCCCCCCCCCCCCCCCCCCCCCCCO
C_0295	68381	CC(C)CCC(=O)C1=COC=C1
C_0296	68424	CC(C)C(=O)N
C_0297	69016	CC(=C)CCCC(C)(C=C)O
C_0298	69421	CCCCCCCCCCCCCCCC(=O)N
C_0299	70361
C_0300	71080	C[C@H](C(=O)O)N
C_0301	72075	CN1CCC(CC1)N(CC2=CC=CC=C2)C3=CC=CC=C3
C_0302	72276	C1[C@H]([C@H](OC2=CC(=CC(=C21)O)O)C3=CC(=C(C=C3)O)O)O
C_0303	72307	C1[C@H]2[C@H](CO[C@@H]2C3=CC4=C(C=C3)OCO4)[C@H](O1)C5=CC6=C(C=C5)OCO6
C_0304	72607	C[C@@H]1CC[C@@H](CC2=C1CC[C@H]2C)C(C)(C)O
C_0305	73160	C1[C@H]([C@@H](OC2=CC(=CC(=C21)O)O)C3=CC(=C(C=C3)O)O)O
C_0306	73201	COC1=CC(=C2C(=O)C[C@H](OC2=C1)C3=CC=CC=C3)O
C_0307	75427	C[C@H](CCC=C(C)C)CC=O
C_0308	75539	CCCCCCCCCCCCCCCCCCNC
C_0309	76081	CC1=C(C=CC(=C1)N)O
C_0310	79035	CC1(C2CC3C1(C3C2)C)C
C_0311	81722	CC(C)(C1CCC(=C)CC1)O
C_0312	82227	CC1=CC[C@@H]2C[C@H]1C2(C)C
C_0313	84682	CC[C@@H](C)O
C_0314	84815	CSCC[C@H](C(=O)O)N
C_0315	84825	CC1=C(OC=C1)CC=C(C)C
C_0316	85779	CCCCCCCCCCCCCCC(C)O
C_0317	86597	CC1=CCC(CC1)C(=CCC=C(C)C)C
C_0318	86608	CC1=CCC2CC1C2(C)CCC=C(C)C
C_0319	86609	CC1CCC(C2C13C2C(=CC3)C)C(C)C
C_0320	86821	CCC(CCC(C)C1CCC2C1(CCC3C2CC=C4C3(CCC(C4)O)C)C)C(C)C
C_0321	86895	CC1=CC=C(C=C1)[C@@]2(CCCC2(C)C)C
C_0322	87529	CC(C)[C@@H]1CC[C@]2([C@H]3C1C2CCC3=C)C
C_0323	88301	CC1([C@H]2CC=C([C@@H]1C2)CO)C
C_0324	89594	CN1CCC[C@H]1C2=CN=CC=C2
C_0325	89755	C[C@H]1CC[C@@H](C[C@@H]1O)C(=C)C
C_0326	91354	CC1CCC2C1C3C(C3(C)C)CCC2=C
C_0327	91456	C[C@H]1[C@H]2C[C@]2(CC1=O)C(C)C
C_0328	91457	C[C@]12CCCC(=C)[C@@H]1C[C@@H](CC2)C(C)(C)O
C_0329	91496	CC(=C)C1CCC2(C(C1)O2)C
C_0330	92138	CC(=C)[C@@H]1C[C@@H](CC[C@@]1(C)C=C)C(C)(C)O
C_0331	92139	CC1=CC=C(C=C1)C(C)CCC=C(C)C
C_0332	92221	CC1([C@@H]2CC[C@@H](C2)C1=C)C
C_0333	92231	C[C@@]1(CC[C@@H]2[C@@H]1[C@H]3[C@H](C3(C)C)CCC2=C)O
C_0334	92305	CC(C)[C@](CCCN(C)CCC1=CC(=C(C=C1)OC)OC)(C#N)C2=CC(=C(C=C2)OC)OC
C_0335	92313	CC1=C[C@H]2[C@H](CC1)C(=C)CC[C@@H]2C(C)C
C_0336	92776	CC1=CC[C@@H](C=C1)[C@@H](C)CCC=C(C)C
C_0337	92780	CC(C)C1CCC(=O)C=C1
C_0338	92812	C[C@@H]1CC[C@H]2[C@@H]1[C@H]3[C@H](C3(C)C)CC[C@@]2(C)O
C_0339	92851	C([C@H](C(=O)O)N)S
C_0340	92874	CC1=CC(=O)[C@H]2C[C@@H]1C2(C)C
C_0341	93009	CC(=O)O[C@@H]1C[C@@H]2CC[C@]1(C2(C)C)C
C_0342	93081	C[C@@H]1CC[C@H]([C@H]2[C@]13[C@@H]2C(=C)CC3)C(C)C
C_0343	93135	CC1=C(C=C(C=C1)[C@H](C)CCC=C(C)C)O
C_0344	94164	CC(=CCCC1(C2CC3C1(C3C2)C)C)C
C_0345	94221	CC1=CC[C@H](C[C@@H]1O)C(=C)C
C_0346	94254	CC(=C1CCC(C(C1)C(=C)C)(C)C=C)C
C_0347	94275	C[C@H]1CCC2=C(CC[C@H](C[C@@H]12)C(=C)C)C
C_0348	94378	CCCCCCCC(=O)CCC1=CC(=C(C=C1)O)OC
C_0349	94403	CC(=CCCC(=CCCC(=CCOC(=O)C)C)C)C
C_0350	94577	CN1C2=CC3=CC=CC=C3C4=C2C(=CC5=C4OCO5)C(=O)C1=O
C_0351	94741	CCCCCCCCCCCCCCCC(=O)CCCCCCCCCCCCCCC
C_0352	96403	CC1=C(C=C(C=C1)OC)OC
C_0353	96710	COC1=CC=CC2=C3C4=C(C=C21)NC(=O)C4=CC5=C3OCO5
C_0354	98043	CC(=CCCC(=CCCC(C)(C=C)OC(=O)C)C)C
C_0355	98497	CC1=CCC(C1(C)C)CC=O
C_0356	101612	C1[C@H]2[C@H](CO[C@@H]2C3=CC4=C(C=C3)OCO4)[C@@H](O1)C5=CC6=C(C=C5)OCO6
C_0357	101680	CC1(C2CCC(C2)C1(C)O)C
C_0358	101689	COC1=CC2=C(C=C1)[C@@H]3[C@](CO2)(C4=CC5=C(C=C4O3)OCO5)O
C_0359	101708	CC1=CC2C(CC1)C(=CCC2C(C)C)C
C_0360	101716	CC1CCC2C1C3C(C3(C)C)CCC2(C)O
C_0361	101731	CC1CCC2=C1CC3CCC2(C3(C)C)C
C_0362	101977	C[C@H](CCC=C(C)C)CCO
C_0363	102625	CC1=CCCC(C1)C(=C)C
C_0364	102667	CC1(C2CC1C(=C)C(C2)O)C
C_0365	102684	CC1CCC(C1C=O)C(=C)C
C_0366	104730	[Co]
C_0367	104745	CCC(=O)[O-]
C_0368	107035	CC1(CCC2C3(C14CCC(C4)C3(C)C)O2)C
C_0369	107152	CC1CCC(CC2=C1CCC2C)C(=C)C
C_0370	107561	CC1=CC(=O)[C@H](CC1)C(C)C
C_0371	108079	C1CC1(NC(=O)CC[C@@H](C(=O)O)N)O
C_0372	111037	CC1=CCC(CC1)C(C)(C)OC(=O)C
C_0373	114781	CCCCC(=O)[O-]
C_0374	117443	C1[C@@H]([C@H]([C@H](O1)O)CC2=CC3=C(C=C2)OCO3)CC4=CC5=C(C=C4)OCO5
C_0375	121053	C1=CC=C(C=C1)C2=CC=CC(=C2)C=O
C_0376	121719	CC1(C2CC1C(=C)C(=O)C2)C
C_0377	122484	CC(C)[C@@H]1CC[C@@](C=C1)(C)O
C_0378	124416	CC1COC2=C1C(=O)C(=O)C3=C2C=CC4=C3CCC=C4C
C_0379	126339	CC1=CC(=C(C(=C1[N+](=O)[O-])C)[N+](=O)[O-])C(C)(C)C
C_0380	126890	CCCCCC(CC(=O)CCC1=CC(=C(C=C1)O)OC)S(=O)(=O)O
C_0381	129211	CCOC1=CC=CC=C1OCCN[C@H](C)CC2=CC(=C(C=C2)OC)S(=O)(=O)N
C_0382	136330	CC1=CC=CC(CC1=O)(C)C
C_0383	137941	CCC(C)(OC)OC
C_0384	140334	CCCCCCCCCCCC(=C)C
C_0385	141999	CC(C)(C)C1CCC(C=C1)O
C_0386	143783	[2H]C([2H])([2H])C([2H])([2H])SCC
C_0387	145386	CC(C)CCCC(C)CCCC(C)CCCC(=CCO)C
C_0388	147354	C1CCN(CC1)CCC(=O)C2=CC3=C(C=C2)OCO3
C_0389	155626	CC(=C)C1CCC(C=C1)(C)O
C_0390	157672	CN1CCC[C@@H]1C2=CN=CC=C2
C_0391	159055	C[C@@]12CC[C@@H](C1(C)C)CC2=O
C_0392	162952	CCCCCC(=O)CC(=O)CCC1=CC(=C(C=C1)O)OC
C_0393	165217	C[C@H](CCCC(C)C)[C@H]1CC[C@@H]2[C@@]1(CC[C@H]3[C@H]2CC=C4[C@@]3(CC[C@@H](C4)OC=O)C)C
C_0394	165788	CCCC(O)O
C_0395	168114	CCCCCCC[C@@H](CC(=O)CCC1=CC(=C(C=C1)O)OC)O
C_0396	168115	CCCCCCCCC[C@@H](CC(=O)CCC1=CC(=C(C=C1)O)OC)O
C_0397	172416	CCCCCCCCCCCCCCC[CH2]
C_0398	177445	C[C@H]1CC[C@H]2[C@H]1[C@@H]3[C@@H](C3(C)C)CCC2=C
C_0399	179370	C[C@H]1CC[C@H](C12CC=C(C(=O)C2)C)C(C)C
C_0400	182185	CCCCCCCCCCCCCCCCCCCCCCCCCCCCCC(=O)C
C_0401	182232	C1[C@@H]([C@@H](OC2=CC(=CC(=C21)O)O)C3=CC(=C(C=C3)O)O)O
C_0402	182278	COC1=C(C=C(C=C1)[C@@H]2[C@H]3CO[C@@H]([C@H]3CO2)C4=CC5=C(C=C4)OCO5)OC
C_0403	188297	CC1=CC[C@H]([C@]2([C@H]1[C@@H]3[C@@H](CC2)C(=C)C(=O)O3)C)O
C_0404	192847	C(C[C@@H](C(=O)O)N)CNC(=O)N=C(N)N
C_0405	203685	CC(C)NC[C@H](COC1=CC=CC=C1CC=C)O
C_0406	204665	CC(C)NC[C@@H](COC1=CC=CC=C1CC=C)O
C_0407	213821	CCCCCCCCCC(=O)CCC1=CC(=C(C=C1)O)OC
C_0408	220076	C[C@@]1(CCC2CC1C2(C)C)O
C_0409	221580	C[C@@]1(CC[C@H]2C(=C1)CC[C@@H]3[C@@]2(CCC[C@@]3(C)C(=O)O)C)C=C
C_0410	222284	CC[C@H](CC[C@@H](C)[C@H]1CC[C@@H]2[C@@]1(CC[C@H]3[C@H]2CC=C4[C@@]3(CC[C@@H](C4)O)C)C)C(C)C
C_0411	222285	C([C@H]([C@H](CO)O)O)O
C_0412	223147	C1CCN(CC1)C(=O)C=CC2=CC=CC=C2
C_0413	227829	C[C@H]1CC[C@H](CC2=C1CC[C@@H]2C)C(C)(C)O
C_0414	230920	C[C@]12CC[C@@H](C1(C)C)C[C@@H]2O
C_0415	230921	C[C@@]12CC[C@H](C1(C)C)CC2=O
C_0416	232703	CC12CCC(CC1O2)C3(CO3)C
C_0417	241572	CC[C@H](CC[C@@H](C)[C@H]1CC[C@@H]2[C@@]1(CC[C@H]3[C@H]2CC[C@@H]4[C@@]3(CC[C@@H](C4)O)C)C)C(C)C
C_0418	246289	C1CC[C@@H]2CC(=O)CC[C@@H]2C1
C_0419	247220	CCCCCCCCCCCCCCCC(=O)N1CCCC1
C_0420	267400	COC1=C(C2=C3C(CC4=CC(=C(C=C42)OC)O)NCCC3=C1)OC
C_0421	287685	C1C(C(C(O1)O)CC2=CC3=C(C=C2)OCO3)CC4=CC5=C(C=C4)OCO5
C_0422	296119	CCC(CCC(C)C1CCC2C1(CCC3C2CC=C4C3(CCC(C4)OC5C(C(C(C(O5)CO)O)O)O)C)C)C(C)C
C_0423	330573	CC1=CC[C@H](C[C@H]1O)C(=C)C
C_0424	339816	C[C@@H]1C(=O)CC23COC(=O)C2=CCCC3[C@@]1(C)CCC4CC(=O)OC4
C_0425	347809	C1CCN(CC1)C(=S)C2=CC3=C(C=C2)OCO3
C_0426	381152	CC1=CC(=O)C(=C(C)C)CC1
C_0427	382073	C1[C@@H]2[C@@H](CO[C@H]2C3=CC4=C(C=C3)OCO4)[C@@H](O1)C5=CC6=C(C=C5)OCO6
C_0428	398788	CN1CCC2=CC(=C(C3=C4C=C(C(=CC4=CC1=C23)OC)OC)OC)OC
C_0429	403919	CC1=CCC(CC1)C(=C)CCC=C(C)C
C_0430	439242	C([C@@H]1[C@@H]([C@@H]([C@H]([C@H](O1)OC[C@@H]2[C@H]([C@@H]([C@H]([C@H](O2)O[C@]3([C@H]([C@@H]([C@H](O3)CO)O)O)CO)O)O)O)O)O)O)O
C_0431	439246	C1[C@H](OC2=CC(=CC(=C2C1=O)O)O)C3=CC=C(C=C3)O
C_0432	439250	CC1=CC[C@H](CC1)C(=C)C
C_0433	439568	CC1(C2CCC1([C@H](C2)O)C)C
C_0434	439569	CC1(C2CCC1([C@@H](C2)O)C)C
C_0435	440917	CC1=CC[C@@H](CC1)C(=C)C
C_0436	440966	CC1([C@H]2CC[C@H](C2)C1=C)C
C_0437	440967	CC1([C@H]2CCC(=C)[C@@H]1C2)C
C_0438	440968	CC1=CC[C@H]2C[C@@H]1C2(C)C
C_0439	441005	CC1=C[C@H]2[C@@H](CCC(=C2CC1)C)C(C)C
C_0440	441245	CC(=C)[C@@H]1CCC2(C(C1)O2)C
C_0441	441575	C[C@H]1CC=CC(=O)O1
C_0442	441589	C1CN2CC3=CC4=C(C=C3[C@H]5[C@H]2C1=CC[C@H]5O)OCO4
C_0443	441688	C1=CC(=C(C=C1C2=C(C=C3C(=CC(=CC3=[O+]2)O)O[C@H]4[C@@H]([C@H]([C@@H]([C@H](O4)CO)O)O)O)O[C@H]5[C@@H]([C@H]([C@@H]([C@H](O5)CO)O)O)O)O)O
C_0444	441942	C[C@]12CCC(=O)C([C@@H]1CC[C@@]3([C@@H]2[C@@H](C=C4[C@]3(CC[C@@]5([C@H]4CC(C(=O)C5)(C)C)C(=O)O)C)O)C)(C)C
C_0445	442343	CC1=CC[C@H](CC1)[C@](C)(CCC=C(C)C)O
C_0446	442348	C[C@@H]1CC[C@@H]2[C@]13CC=C(C(C3)C2(C)C)C
C_0447	442355	CC1=CCC2C3C1[C@@]2(CCC3C(C)C)C
C_0448	442360	CC1=CC=C(C=C1)[C@H](C)CCC=C(C)C
C_0449	442393	CC(=C)[C@@H]1CC[C@]2(CCCC(=C)[C@@H]2C1)C
C_0450	442460	CC(=O)O[C@@H]1CC2CCC1(C2(C)C)C
C_0451	442461	CC1=CC[C@H]2[C@@H](C1)C2(C)C
C_0452	442482	CC1=CC[C@@H](C=C1)C(C)C
C_0453	442484	CC(C)[C@@H]1CCC(=C)C=C1
C_0454	442501	CC1=CC[C@@H](CC1)C(C)(C)O
C_0455	442791	COC1=C(C=CC(=C1)CCC=CC(=O)CCC2=CC(=C(C=C2)O)OC)O
C_0456	442793	CCCCC[C@@H](CC(=O)CCC1=CC(=C(C=C1)O)OC)O
C_0457	442837	C[C@]12CCC[C@@]([C@@H]1C[C@@H](CC2)C(C)(C)O)(C)OC3=CC(=CC(=C3O)OC4=CC=C(C=C4)CC=C)CC=C
C_0458	442926	CC(C)CC(=O)C1=C([C@]23C[C@@H](C([C@H]2CC(=O)[C@@]3(C1=O)O)(C)C)C(=C)C)O
C_0459	442980	C[C@H]1[C@H]2CC[C@@H]3[C@@]2(CC[C@H]4[C@H]3CC=C5[C@@]4(CC[C@@H](C5)NC)C)C(=O)O1
C_0460	443131	CC(=O)O[C@H]1CC2CCC1(C2(C)C)C
C_0461	443156	CC1=CC[C@@H]2[C@H](C1)C2(C)C
C_0462	443157	C[C@@H](CCC=C(C)C)CC=O
C_0463	443158	CC(=CCC[C@](C)(C=C)O)C
C_0464	443160	CC1=CC[C@H](C=C1)C(C)C
C_0465	443161	CC(C)[C@H]1CCC(=C)C=C1
C_0466	443162	CC1=CC[C@H](CC1)C(C)(C)O
C_0467	443163	C[C@@H]1CC[C@H](C[C@H]1O)C(=C)C
C_0468	444294	C[C@]12CC[C@H](C1(C)C)CC2=O
C_0469	444539	C1=CC=C(C=C1)/C=C/C(=O)O
C_0470	444683	CC[C@H](C)O
C_0471	444881	C1=CC=C2C(=C1)C(=CN2)C[C@@H](C(=O)O)[NH3+]
C_0472	445070	CC(=CCC/C(=C/CC/C(=C/CO)/C)/C)C
C_0473	445638	CCCCCC/C=C\CCCCCCCC(=O)O
C_0474	445639	CCCCCCCC/C=C\CCCCCCCC(=O)O
C_0475	445858	COC1=C(C=CC(=C1)/C=C/C(=O)O)O
C_0476	451254	CCCCCCC[11CH]=O
C_0477	467320	C1[C@H]([C@H](OC2=CC(=CC(=C21)O)O)C3=CC(=O)C(=C4C(=C3)C(=CC(=C4O)O)[C@@H]5[C@@H](CC6=C(C=C(C=C6O5)O)O)OC(=O)C7=CC(=C(C(=C7)O)O)O)O)OC(=O)C8=CC(=C(C(=C8)O)O)O
C_0478	493570	CC1=CC2=C(C=C1C)N(C3=NC(=O)NC(=O)C3=N2)C[C@@H]([C@@H]([C@@H](CO)O)O)O
C_0479	512289	C[C@@]12CCC(C1(C)C)C[C@H]2O
C_0480	517973	CC(C)C1CCC(=C)CC1
C_0481	518516	CC1=C2CC(CCC2(CCC1)C)C(C)(C)O
C_0482	518814	CC1CCC(C2C13C2C(=C)CC3)C(C)C
C_0483	518975	CC1CCC2=C(C=CC(=C2C1)C(C)C)C
C_0484	519361	CC(=C)C1CCC2(CCCC(=C)C2C1)C
C_0485	519545	CC1CCC2C13CC=C(C(C3)C2(C)CO)C
C_0486	519662	CC1=CC2C(CCC(C2CC1)(C)O)C(C)C
C_0487	519721	CC(C)C1CC=C(C=C1)CO
C_0488	519764	CC(CCC=C(C)C)C1CCC(=C)C=C1
C_0489	519960	CC(C)C1CCC2(C3C1C4C2(C4C3)C)C
C_0490	520383	CC1=C2C=C(CCC2(CCC1)C)C(C)C
C_0491	520384	CC1C=CC2(C1C2)C(C)C
C_0492	520957	CC1=CCC2C3C1C2(CCCC3(C)C)C
C_0493	521207	CC1CCC2C13CC=C(C(C3)C2(C)C)C
C_0494	521210	CC1(C=CC23C1CCC(C2)(CCC3)C)C
C_0495	521215	CC12CCCC(=C)C1CC(CC2)C(C)(C)O
C_0496	521243	CC1CCC2C(C2(C)C)C3=C(CCC13)C
C_0497	521253	CC1=CCC(C=C1)C(C)CCC=C(C)C
C_0498	521267	CC1=CCC(CC1=O)C(C)C
C_0499	521334	CC(=C1CCC2(CCCC(=C)C2C1)C)C
C_0500	521496	CC1CCC(C2=CC(=C)CCC12)C(C)C
C_0501	522266	CC1(C2C1C3C(CCC3(C)O)C(=C)CC2)C
C_0502	522296	CC1=CCCC2(C1CC(=C(C)C)CC2)C
C_0503	523825	CC(=O)OC1=CC=C(C=C1)CC=C
C_0504	524600	[2H]C([2H])([2H])C([2H])([2H])C([2H])([2H])C([2H])([2H])C([2H])([2H])C([2H])([2H])C([2H])([2H])[2H]
C_0505	527108	CC(=C)C1CCC(CC1)C=O
C_0506	527428	CC1=CCC(CC1)(C(=C)C)O
C_0507	528708	CC1=CCC(C2=C1C=CC(=C2)C)C(C)C
C_0508	530422	CC1CC2C(C2(C)C)C=C1
C_0509	532276	COC1=CC=C(C=C1)C(=O)NC2=C(C=CC(=C2)OC)OC
C_0510	534398	CC1CCC2C1C3C(C3(C)C)CC4C2(O4)C
C_0511	534549	C1CCC(C1)CCCCCCCCCCC(=O)O
C_0512	537071	CCCCCCCCCCCCCCCCCCCCCCCCCCCCCCCCCCCCCO
C_0513	547972	CC(=C)C1CC(CCC1(C)C=C)C(C)(C)O
C_0514	549769	CC(=CCCC(=CC=CC(=CC=O)C)C)C
C_0515	558173	CC1=CC=C(CC1)C(C)CC(=O)C=C(C)C
C_0516	558221	CC1=CC=C(C=C1)C(C)CC(=O)C=C(C)C
C_0517	562636	C=C1CCC(=C)CC(=C)C1
C_0518	591989	CCC(C)C(C(=O)O)NC1=CC=NC(=O)N1
C_0519	596894	CCC(=O)C1=CC2=C(C=C1O)OCO2
C_0520	604908	CCC1=CC(=C(C=C1CC)C(=O)C)CC
C_0521	609802	CC1CCCC2C1CCC3C2CCCC3
C_0522	636457	CC1=CC[C@@H]2[C@@H]3[C@H]1[C@]2(CC[C@@H]3C(C)C)C
C_0523	636537	C1CCN(C1)C(=O)/C=C/C=C/C2=CC3=C(C=C2)OCO3
C_0524	637517	CCCCCCCC/C=C/CCCCCCCC(=O)O
C_0525	637518	CC1=CC[C@]2([C@@H]1C2)C(C)C
C_0526	637542	C1=CC(=CC=C1/C=C/C(=O)O)O
C_0527	637563	C/C=C/C1=CC=C(C=C1)OC
C_0528	637566	CC(=CCC/C(=C/CO)/C)C
C_0529	637572	CC[C@@H](C)CO
C_0530	637858	COC1=CC(=CC(=C1OC)OC)/C=C/C(=O)N2CCC=CC2=O
C_0531	638011	CC(=CCC/C(=C/C=O)/C)C
C_0532	638014	CC1=C(C(CCC1)(C)C)/C=C/C(=O)C
C_0533	638024	C1CCN(CC1)C(=O)/C=C/C=C/C2=CC3=C(C=C2)OCO3
C_0534	638500	CC(=CCC/C(=C/CC/C(=C/COC(=O)C)/C)/C)C
C_0535	641651	C[C@H](CCC1=CC(=C(C=C1)O)OC)O
C_0536	642520	CC(C)[C@H]1CCC(=O)C=C1
C_0537	643181	C1OC2=C(O1)C=C(C=C2)/C=C/C(=O)O
C_0538	643779	CC(=CCC/C(=C\C=O)/C)C
C_0539	643801	CCCCCC/C=C\CCCCCCCC(=O)OC
C_0540	643820	CC(=CCC/C(=C\CO)/C)C
C_0541	657014	C[C@@]12CC[C@@H](C1(C)C)CC2O
C_0542	667495	C1[C@@H](OC2=CC(=CC(=C2C1=O)O)O)C3=CC=C(C=C3)O
C_0543	667544	C1[C@@H](OC2=CC(=CC(=C2C1=O)O)O)C3=CC=CC=C3
C_0544	673374	C1CCCN(CC1)C(=O)C2=CC3=C(C=C2)OCO3
C_0545	680623	CC1CCN(CC1)C(=O)/C=C/C2=CC3=C(C=C2)OCO3
C_0546	682145	C1COCCN1C(=O)/C=C/C2=CC3=C(C=C2)OCO3
C_0547	689043	C1=CC(=C(C=C1/C=C/C(=O)O)O)O
C_0548	692702	C1CCC(CC1)NC(=O)/C=C/C2=CC3=C(C=C2)OCO3
C_0549	694735	C1CCN(C1)C(=O)/C=C/C2=CC3=C(C=C2)OCO3
C_0550	735846	COC1=CC(=CC(=C1OC)OC)/C=C/C(=O)OC
C_0551	764160	C1CCN(CC1)C(=O)/C=C/C2=CC=CC=C2
C_0552	853433	C/C=C/C1=CC(=C(C=C1)O)OC
C_0553	871734	C1CCC(C1)NC(=O)/C=C/C2=CC3=C(C=C2)OCO3
C_0554	969516	COC1=C(C=CC(=C1)/C=C/C(=O)CC(=O)/C=C/C2=CC(=C(C=C2)O)OC)O
C_0555	1201518	C[C@]12CC[C@H](C1(C)C)C[C@H]2O
C_0556	1201529	CC1([C@H]2CC=C([C@@H]1C2)C=O)C
C_0557	1201530	CC1([C@H]2C[C@@H]1C(=C)[C@@H](C2)O)C
C_0558	1548912	C1CCN(CC1)C(=O)/C=C\C=C/C2=CC3=C(C=C2)OCO3
C_0559	1548913	C1CCN(CC1)C(=O)/C=C\C=C\C2=CC3=C(C=C2)OCO3
C_0560	1548914	C1CCN(CC1)C(=O)/C=C/C=C\C2=CC3=C(C=C2)OCO3
C_0561	1548943	CC(C)/C=C/CCCCC(=O)NCC1=CC(=C(C=C1)O)OC
C_0562	1549025	CC(=CCC/C(=C\COC(=O)C)/C)C
C_0563	1549026	CC(=CCC/C(=C/COC(=O)C)/C)C
C_0564	1549041	C/C=C\C1=CC(=C(C=C1)O)OC
C_0565	1549045	C/C=C\C1=CC(=C(C=C1)OC)OC
C_0566	1549073	C(C[C@@H](C(=O)[O-])[NH3+])C[NH+]=C(N)N
C_0567	1549094	COC1=C(C=CC(=C1)/C=C\CO)O
C_0568	1549095	COC1=C(C=CC(=C1)/C=C/CO)O
C_0569	1549108	CC(=CCC/C(=C/CC/C(=C\CO)/C)/C)C
C_0570	1549109	CC(=CCC/C(=C\CC/C(=C/CO)/C)/C)C
C_0571	1549992	CC1=CC[C@@H](CC1)[C@@](C)(CCC=C(C)C)O
C_0572	1571307	C(CC(=O)O)CNC(=O)N
C_0573	1616358	CCC(=O)O[C@@](C)(CCC=C(C)C)C=C
C_0574	1742210	C[C@@]12CC[C@@H]3[C@H](CC3(C)C)C(=C)CC[C@H]1O2
C_0575	1742211	C[C@@]12CC[C@@H]3[C@H](CC3(C)C)C(=C)CC[C@@H]1O2
C_0576	1794427	C1[C@H]([C@H]([C@@H](C[C@@]1(C(=O)O)O)OC(=O)/C=C/C2=CC(=C(C=C2)O)O)O)O
C_0577	2723602	CC[C@H](C)CO
C_0578	2723872	C1[C@H]([C@H]([C@@H](C(O1)(CO)O)O)O)O
C_0579	2724159	CC(=C)[C@H]1CCC(=CC1)C=O
C_0580	2724161	CC1=CC[C@@](CC1)(C(C)C)O
C_0581	2724897	CCCCC[C@H](C)O
C_0582	2734021	CC1=C[C@@H](C2CC1C2(C)C)O
C_0583	3001497	C1[C@@H]2[C@@H]3[C@@H]([C@H]([C@@H](O2)OC(=O)C4=CC(=C(C(=C4)O)O)O)OC(=O)C5=CC(=C(C6=C5[C@@H]7C(=CC(=O)[C@@](C7(O)O)(O6)O)C(=O)O3)O)O)OC(=O)C8=CC(=C(C(=C8C9=C(C(=C(C=C9C(=O)O1)O)O)O)O)O)O
C_0584	3016110	CC(CCC1=CC(=C(C=C1)O)OC)O
C_0585	3033865	CCOC(=O)C1=NN(C(=N1)C(Cl)(Cl)Cl)C2=C(C=C(C=C2)Cl)Cl
C_0586	3033866	CC1=CC/C(=C(/C)\CCC=C(C)C)/CC1
C_0587	3081016	COC1=C(C2=C3C(=C1)C(=O)NC3=CC4=CC=CC=C42)O
C_0588	3083634	CC1=CC(=C(C(=C1O)C)O)C(=O)C
C_0589	3083834	CC1=CC=C(C=C1)[C@@H](C)CCC=C(C)C
C_0590	3084311	CC1=C[C@H]2[C@@H](CC[C@@]([C@H]2CC1)(C)O)C(C)C
C_0591	3084331	CC1=C[C@H]2[C@@H](CC[C@]([C@H]2CC1)(C)O)C(C)C
C_0592	4101463	COC1=CC(=C2C(=O)CC(OC2=C1)C3=CC=CC=C3)O
C_0593	4477066	C1CCCC2=C(CC1)C(=C(C(=N2)N)C#N)C3=CC=CC=C3C(F)(F)F
C_0594	4479242	C1CC1(NC(=O)CCC(C(=O)O)N)O
C_0595	5275520	CC(=CCC/C(=C/C(=O)O)/C)C
C_0596	5275725	CCCCCCCC(CC(=O)CCC1=CC(=C(C=C1)O)OC)O
C_0597	5275726	CCCCCCCCCC(CC(=O)CCC1=CC(=C(C=C1)O)OC)O
C_0598	5280343	C1=CC(=C(C=C1C2=C(C(=O)C3=C(C=C(C=C3O2)O)O)O)O)O
C_0599	5280435	C[C@@H](CCC[C@@H](C)CCC/C(=C/CO)/C)CCCC(C)C
C_0600	5280450	CCCCC/C=C\C/C=C\CCCCCCCC(=O)O
C_0601	5280459	C[C@H]1[C@@H]([C@H]([C@H]([C@@H](O1)OC2=C(OC3=CC(=CC(=C3C2=O)O)O)C4=CC(=C(C=C4)O)O)O)O)O
C_0602	5280489	CC1=C(C(CCC1)(C)C)/C=C/C(=C/C=C/C(=C/C=C/C=C(/C=C/C=C(/C=C/C2=C(CCCC2(C)C)C)\C)\C)/C)/C
C_0603	5280537	COC1=C(C=CC(=C1)/C=C/C(=O)NCCC2=CC=C(C=C2)O)O
C_0604	5280598	CC(=CCC/C(=C/CC/C(=C/C=O)/C)/C)C
C_0605	5280794	CC[C@H](/C=C/[C@@H](C)[C@H]1CC[C@@H]2[C@@]1(CC[C@H]3[C@H]2CC=C4[C@@]3(CC[C@@H](C4)O)C)C)C(C)C
C_0606	5280805	C[C@H]1[C@@H]([C@H]([C@H]([C@@H](O1)OC[C@@H]2[C@H]([C@@H]([C@H]([C@@H](O2)OC3=C(OC4=CC(=CC(=C4C3=O)O)O)C5=CC(=C(C=C5)O)O)O)O)O)O)O)O
C_0607	5280863	C1=CC(=CC=C1C2=C(C(=O)C3=C(C=C(C=C3O2)O)O)O)O
C_0608	5280934	CC/C=C\C/C=C\C/C=C\CCCCCCCC(=O)O
C_0609	5281155	C/C=C/C#CC#CC#C/C=C/[C@@H](CO)O
C_0610	5281167	CC/C=C\CCO
C_0611	5281311	C/C=C(\C)/C(=O)O[C@@H]1[C@H]2C(=CC(=O)[C@H]([C@@]2([C@@H]3[C@@]45[C@@H]1OC(=O)[C@@H]([C@H]4[C@H]([C@H]([C@@]3(OC5)O)O)C)OC(=O)C)C)O)C
C_0612	5281515	C/C/1=C\CCC(=C)[C@H]2CC([C@@H]2CC1)(C)C
C_0613	5281516	CC(=CCC/C(=C/C/C=C(\C)/C=C)/C)C
C_0614	5281517	CC(=CCC/C(=C/CCC(=C)C=C)/C)C
C_0615	5281519	C/C/1=C\CC/C(=C/CC(=C(C)C)CC1)/C
C_0616	5281520	C/C/1=C\CC(/C=C/C/C(=C/CC1)/C)(C)C
C_0617	5281522	C/C/1=C/CCC(=C)[C@H]2CC([C@@H]2CC1)(C)C
C_0618	5281525	CC(=CCC/C(=C/CC[C@@](C)(C=C)O)/C)C
C_0619	5281553	CC(=CC/C=C(\C)/C=C)C
C_0620	5281614	C1=CC(=C(C=C1C2=C(C(=O)C3=C(O2)C=C(C=C3)O)O)O)O
C_0621	5281643	C1=CC(=C(C=C1C2=C(C(=O)C3=C(C=C(C=C3O2)O)O)O[C@H]4[C@@H]([C@H]([C@H]([C@H](O4)CO)O)O)O)O)O
C_0622	5281670	C1=CC(=C(C=C1O)O)C2=C(C(=O)C3=C(C=C(C=C3O2)O)O)O
C_0623	5281672	C1=C(C=C(C(=C1O)O)O)C2=C(C(=O)C3=C(C=C(C=C3O2)O)O)O
C_0624	5281691	COC1=CC(=C2C(=C1)OC(=C(C2=O)O)C3=CC(=C(C=C3)O)O)O
C_0625	5281698	COC1=C(C=C(C2=C1OC(=C(C2=O)O)C3=CC=C(C=C3)O)O)O
C_0626	5281774	CCCCCC(=O)/C=C(/CCC1=CC(=C(C=C1)O)OC)\O
C_0627	5281775	COC1=C(C=CC(=C1)CC/C=C/C(=O)CCC2=CC(=C(C=C2)O)OC)O
C_0628	5281794	CCCCC/C=C/C(=O)CCC1=CC(=C(C=C1)O)OC
C_0629	5281915	CC1=C(C(=O)C(=C(C1=O)OC)OC)C/C=C(\C)/CC/C=C(\C)/CC/C=C(\C)/CC/C=C(\C)/CC/C=C(\C)/CC/C=C(\C)/CC/C=C(\C)/CC/C=C(\C)/CC/C=C(\C)/CCC=C(C)C
C_0630	5282102	C1=CC(=CC=C1C2=C(C(=O)C3=C(C=C(C=C3O2)O)O)O[C@H]4[C@@H]([C@H]([C@@H]([C@H](O4)CO)O)O)O)O
C_0631	5282184	CCCCC/C=C\C/C=C\CCCCCCCC(=O)OCC
C_0632	5282745	CCCCCC/C=C/CCCCCCCC(=O)O
C_0633	5283324	CCCCC/C=C/C=O
C_0634	5283335	CCCCCC/C=C/C=O
C_0635	5283349	CCCCC/C=C/C=C/C=O
C_0636	5283381	CCCCCCCC/C=C/CCCCCCCC=O
C_0637	5283383	CCCCC/C=C/C/C=C/CCCCCCCC=O
C_0638	5283384	CC/C=C/C/C=C/C/C=C/CCCCCCCC=O
C_0639	5283387	CCCCCCCC/C=C\CCCCCCCC(=O)N
C_0640	5284421	CCCCC/C=C\C/C=C\CCCCCCCC(=O)OC
C_0641	5284503	CC/C=C/CCO
C_0642	5284507	CC(=CCC/C(=C/CCC(C)(C=C)O)/C)C
C_0643	5312583	CC(=CCC/C(=C\C(=O)O)/C)C
C_0644	5315124	CCCCCCCCCCCC1=CC2=C(C=C1)OCO2
C_0645	5315437	CC1=CCC(CC1)C(C)CC(=O)C=C(C)C
C_0646	5315452	C[C@H]1CCC2[C@@](C3[C@@H](CN2C1)C4CC56[C@H](C4(C([C@@H]3O)O)O)CC[C@H]7[C@@]5(CC[C@@H]([C@@]7(O6)O)OC(=O)C)C)(C)O
C_0647	5315472	C1=CC(=CC=C1/C=C/C(=O)CC(=O)/C=C/C2=CC=C(C=C2)O)O
C_0648	5315565	CCCCOC(=O)NC(=O)N
C_0649	5315645	CC(=CCCC1(C2CCC1(C(C2)O)C)C)C
C_0650	5315649	CC(=CCCC1=CCCC(C1)C(=C)CCC=C(C)C)C
C_0651	5315937	CC1=C(C(CC(C1)O)(C)C)/C=C/C(=C\C=C/C(=C/C=C/C=C(\C)/C=C/C=C(\C)/C=O)/C)/C
C_0652	5316213	CC1=CCC(=CC1)C(C)CCCC(=C)C
C_0653	5316449	CCCCCC(=O)/C=C(/C=C\C1=CC(=C(C=C1)O)OC)\O
C_0654	5316450	CCCCCCCCCC(=O)/C=C(/C=C\C1=CC(=C(C=C1)O)OC)\O
C_0655	5316677	COC1=CC(=CC(=C1OC(=O)/C=C/C2=CC=CC=C2)OC)CC=C
C_0656	5316889	CC1CCC(CC1)C(C)CCC=C(C)C
C_0657	5316891	CC1=CC(=CC2=C1C(=O)C=C(O2)C)O
C_0658	5317027	C/C=C(/C=O)\[C@@H]1CC(=O)OC=C1OC(=O)C
C_0659	5317120	CC(C)[C@@H]1CC[C@@]([C@H](C1=O)C(=C)C)(C)C=C
C_0660	5317152	CC1CCC23C1(O2)CC(CCC3=O)C(=C)C
C_0661	5317224	CC(=C)C1C(C(CCC1(C)C=C)CO)(C)C
C_0662	5317269	CC1=CCC[C@]2(C1C[C@@H](CC2)C(C)(C)O)C
C_0663	5317271	CC(=O)CC(=O)C1=C(C=C(C=C1OC)OC)OC
C_0664	5317319	CC(=CCC/C(=C\CCC(=C)C=C)/C)C
C_0665	5317320	CC(=CCC/C(=C\C/C=C(/C)\C=C)/C)C
C_0666	5317331	CN1CCC2=CC(=C3C=C2C1CC4=CC=C(C=C4)OC5=C(C=CC(=C5)C[C@H]6C7=C(O3)C(=C(C=C7CC[N+]6(C)[O-])OC)OC)OC)OC
C_0667	5317564	CC(=CCC/C(=C/COC1=C2C(=CC3=C1OC=C3)C=CC(=O)O2)/C)C
C_0668	5317570	C/C/1=C\CCC(=C)/C=C/[C@@H](CC1)C(C)C
C_0669	5317587	CCCCCC(CC(CCC1=CC(=C(C=C1)O)OC)OC(=O)C)OC(=O)C
C_0670	5317588	CCCCCCCC(CC(CCC1=CC(=C(C=C1)O)OC)O)O
C_0671	5317590	CCCCCCCCCC(CC(CCC1=CC(=C(C=C1)O)OC)O)O
C_0672	5317591	CCCCCCCCCC(=O)/C=C(/CCC1=CC(=C(C=C1)O)OC)\O
C_0673	5317592	COC1=CC(=CC(=C1O)OC)CC/C=C/C(=O)CCC2=CC(=C(C=C2)O)OC
C_0674	5317593	COC1=C(C=CC(=C1)CCC(=O)/C=C/CCC2=CC=C(C=C2)O)O
C_0675	5317596	CCCC(CC(=O)CCC1=CC(=C(C=C1)O)OC)O
C_0676	5317599	CCCCCCCCCCCC(CC(=O)CCC1=CC(=C(C=C1)O)OC)O
C_0677	5317768	COC1=CC=C(C=C1)C(=O)/C=C/C2=C(C=C(C=C2)O)OC
C_0678	5317844	C[C@H]1CC[C@H](CC2=C1CC[C@@H]2C)C(=C)C
C_0679	5318039	COC1=C(C=CC(=C1)CCC(CC(=O)CCC2=CC(=C(C=C2)O)OC)O)O
C_0680	5318274	CCCC(CC(CCC1=CC(=C(C=C1)O)OC)OC(=O)C)OC(=O)C
C_0681	5318276	CCCC(CC(CCC1=CC(=C(C=C1)O)OC)O)O
C_0682	5318514	COC1=C(C=C2C(=C1)C34CCN5C3CC(/C(=C/CO)/C5)C6=CCC(=O)N2[C@H]46)OC
C_0683	5318516	CCCCC/C=C/C=C/C(=O)NCC(C)C
C_0684	5318568	COC1=CC(=CC(=C1O)OC)CCC(=O)/C=C/CCC2=CC(=C(C=C2)O)OC
C_0685	5318569	COC1=CC=C(C=C1)C2=CC(=O)C3=C(O2)C(=C(C=C3O)O)C4=C(C=CC(=C4)C5=CC(=O)C6=C(C=C(C=C6O5)O)O)OC
C_0686	5319360	CC(C)C1(CCC(=C)C=C1)O
C_0687	5319361	CC(C)C1CC(C(=C)C=C1)O
C_0688	5319362	C=C1CCC(CC1)C(=C)O
C_0689	5319364	CC(=C)C1=CC[C@](CC1)(C)O
C_0690	5319366	CC(C)[C@H]1CCC(C=C1)CO
C_0691	5319500	CC1=CC(=O)C2=C(C=C(C=C2O1)O)CC(=O)C
C_0692	5319662	CCCCCC(CC(CCC1=CC(=C(C=C1)OC)OC)OC(=O)C)OC(=O)C
C_0693	5319663	CCCCCC(CC(CCC1=CC(=C(C=C1)OC)OC)O)O
C_0694	5319664	CC1(C=CC2=C(O1)C=CC3=C2OCC(C3)C4=C(C=C(C=C4)OC)O)C
C_0695	5319669	CC1CCC2=C(CCC(CC12)C(=C)C)C(=O)OC
C_0696	5319726	COC1=C(C=C(C=C1O)C(=O)OC)O
C_0697	5320128	CC(=CCC/C(=C\CCC(C)(C=C)O)/C)C
C_0698	5320129	CC(=CCC1=CC(=CC(=C1O)CC=C(C)C)C(=O)O)C
C_0699	5320193	C1CCCCC2=NC(=CC=C2)CCCC1
C_0700	5320250	CC(=CC/C=C(/C)\C=C)C
C_0701	5320516	CC(C)(CCC1=C(C=C2C(=C1O)C(=O)C(=C(O2)C3=CC=C(C=C3)O)O)O[C@H]4[C@@H]([C@H]([C@@H]([C@H](O4)CO)O)O)O)O
C_0702	5320547	CC(C)CCCC(C)CCCC(C)CCC/C(=C\CO)/C
C_0703	5320618	C1CCN(CC1)C(=O)/C=C/CCC2=CC3=C(C=C2)OCO3
C_0704	5320619	CC1=CC(C(CC1)C(C)C)C2=CC(=CC(=C2O)C3=CC(=C(C=C3)O)CC=C)CC=C
C_0705	5320621	CC(C)CNC(=O)/C=C/C=C/C1=CC2=C(C=C1)OCO2
C_0706	5321293	CC(C)[C@@H]1CC[C@@]([C@@H](C1=O)C(=C)C)(C)C=C
C_0707	5322111	C/C/1=C/CCC(=C)C2CC(C2CC1)(C)C
C_0708	5325830	CC1=CC[C@](CC1)(C(C)C)O
C_0709	5352426	[Sn]
C_0710	5352437	CC1=CC/C(=C(\C)/CCC=C(C)C)/CC1
C_0711	5352479	CC1=CC=C(C=C1)C(C)C/C=C/C(C)C
C_0712	5352653	CC1=CCC(CC1)/C(=C\CC=C(C)C)/C
C_0713	5352847	C/C/1=C\CCC(/C=C/C(CC1)C(C)C)(C)O
C_0714	5354238	CC(=O)/C=C/C1=CC(=C(C=C1)O)OC
C_0715	5354499	C/C/1=C\CCC(=C)C2CC(C2CC1)(C)C
C_0716	5354833	CCCCCC/C=C\C=O
C_0717	5355853	CCC(=O)OC/C=C(\C)/CCC=C(C)C
C_0718	5356544	CC(=CCC/C(=C\CC[C@@](C)(C=C)O)/C)C
C_0719	5357157	CC(=CCC/C(=C\CCC(C)(C=C)OC(=O)C)/C)C
C_0720	5359268	[Al]
C_0721	5360545	[Na]
C_0722	5360696	CN1CC[C@@]23CCCC[C@@H]2[C@@H]1CC4=C3C=C(C=C4)OC
C_0723	5362487	[S]
C_0724	5363269	CCCCCCCC/C=C\CCCCCCCC(=O)OCC
C_0725	5363412	CCCC(=CCC/C=C/CCCCOC(=O)C)CCC
C_0726	5363426	CC(=CCC/C(=C/CCC(C)(C=C)OC(=O)C)/C)C
C_0727	5364492	CCCCCCCC/C=C\CCCCCCCC=O
C_0728	5364509	CCCCCCCC/C=C\CCCCCCCC(=O)OC
C_0729	5364555	CCCCCCCC/C=C/CCCCCCC
C_0730	5365667	C=CCCCCCC/C=C\CCCCCCCC=O
C_0731	5365872	CC(=CCC/C(=C/CC/C(=C/CCC(C)(C=C)O)/C)/C)C
C_0732	5365883	CC(=CCC/C(=C/CC/C(=C/C/C=C(\C)/C=C)/C)/C)C
C_0733	5365928	CC(=CCC/C(=C/C=C/C(=C/C=O)/C)/C)C
C_0734	5365991	CC(C)C(=O)OC/C=C(/C)\CCC=C(C)C
C_0735	5366244	CC(C)CCCC(C)CCCC(C)CCC/C(=C/CO)/C
C_0736	5367550	C/C/1=C/CCC(/C=C\C(CC1)C(C)C)(C)O
C_0737	5367581	C/C/1=C/CCCCCCCC1
C_0738	5368784	C/C/1=C/C/C=C(\C/C=C\C(CC1)(C)C)/C
C_0739	5368821	C/C=C(\C)/C=C/C=C(C)C
C_0740	5372142	C/C/1=C/CC(/C=C/C(=O)/C(=C\CC1)/C)(C)C
C_0741	5372162	CC(C)CNC(=O)/C=C/C=C/CCCC/C=C/C1=CC2=C(C=C1)OCO2
C_0742	5372201	CC(C)CNC(=O)/C=C/C=C/CCCCC1=CC2=C(C=C1)OCO2
C_0743	5372954	C1=CC=C(C=C1)/C=C\C(=O)O
C_0744	5373727	C/C/1=C/CCC(=C)/C=C\C(CC1)C(C)C
C_0745	5388925	CC[C@H]1C[C@@H]([C@@]2([C@H]([C@H]([C@H]([C@@H](O2)C[C@@H]([C@@H](C)CC/C=C/C=C(\C)/[C@@H]3C/C=C/C=C/[C@@H]([C@@H]([C@H]([C@H](C(=O)N[C@H](C(=O)N[C@H](C(=O)N4CCC[C@H](N4)C(=O)O3)CC5=CC(=CC=C5)O)C(C)C)CCC(=O)C)O)C)O)O)C)O)C)NC1=O)C
C_0746	5460341	[Ca]
C_0747	5460926	C(CC[NH3+])C[C@@H](C(=O)[O-])[NH3+]
C_0748	5460957	C1=CC=C(C=C1)C[C@@H](C(=O)O)[NH3+]
C_0749	5461123	[Si]
C_0750	5462222	[K]
C_0751	5462224	[Mg]
C_0752	5462309	[P]
C_0753	5462311	[B]
C_0754	5463455	CC(=C)CC/C=C(/C)\C=C
C_0755	5463721	C/C/1=C\CC(/C=C\CC2(C(O2)CC1)C)(C)C
C_0756	5463722	CC1CC/C=C(\C(=O)/C=C/C(CC1)(C)C)/C
C_0757	5469252	COC1=CC=CC(=C1)/C=C\C2=CC=C(C=C2)O
C_0758	5469424	COC1=C(C=CC(=C1)/C=C/C(=O)CC(=O)/C=C/C2=CC=C(C=C2)O)O
C_0759	5476831	C/C=C(\C)/C(=O)OC1C2C(=CC(=O)C(C2(C3C45C1OC(=O)C(C4C(C(C3(OC5)O)O)C)OC(=O)C)C)O)C
C_0760	6086514	CC(C)C(=O)OC/C=C(\C)/CCC=C(C)C
C_0761	6321405	C[C@@]12CC[C@@H](C1(C)C)C[C@H]2O
C_0762	6326954	[Ge]
C_0763	6326970	[Se]
C_0764	6365122	CC1=CCC(CC1)/C(=C/C(=O)C=C(C)C)/C
C_0765	6419725	CC1=C(C(CCC1)(C)C)/C=C/C(=C/C=C/C(=C/C=C/C=C(\C)/C=C/C=C(\C)/C=C/[C@H]2C(=CCCC2(C)C)C)/C)/C
C_0766	6427091	C[C@H]1CCC(C2C1=CCC(=C2)C)C(C)C
C_0767	6427100	CC(C)(C)[C@H]1CC[C@H](C=C1)O
C_0768	6428428	CC1=CCC[C@]2(C1C[C@H](CC2)C(C)(C)O)C
C_0769	6428435	CC(CCC=C(C)C)[C@@]12CC[C@@](C1C2)(C)O
C_0770	6428444	CC(CCC=C(C)C)[C@@]12CC[C@](C1C2)(C)O
C_0771	6428461	CC1=CCC(=CC1)C(C)CCC=C(C)C
C_0772	6428488	C[C@H]1CCC(=C2C1CCC(=C2)C)C(C)C
C_0773	6428986	CC1=CC[C@H]2C[C@@H]1C2(C)CCC=C(C)C
C_0774	6429032	CC(=C)C1C[C@@H](CC[C@@]1(C)C=C)C(C)(C)O
C_0775	6429047	CC1(CCCC(=C)[C@H](CCC(=C)CC1)O)C
C_0776	6429077	C[C@H]1CC[C@H](C2=C1C=CC(=C2)C)C(C)C
C_0777	6429301	C/C/1=C\CCC(=C)[C@H]2CC([C@H]2CC1)(C)C
C_0778	6430733	CCCCCCCCCCCCCCCCCCCCCCCCCCC(C)CCC
C_0779	6430754	CC1=C2C[C@@H](CC[C@@]2(CCC1)C)C(C)(C)O
C_0780	6430833	C[C@@H](CCC[C@@H](C)CCC/C(=C\CO)/C)CCCC(C)C
C_0781	6430906	CC1=CC=C(C=C1)C(C)CC/C=C(/C)\CO
C_0782	6431015	C[C@@H]1CC[C@@H]2[C@]13CC=C([C@H](C3)C2(C)C)C
C_0783	6431133	C[C@@H]1CCC2C1[C@@H]3[C@@H](C3(C)C)CC[C@]2(C)O
C_0784	6431152	CC(=C)[C@@H]1CC[C@@]([C@H](C1)C(=C)C)(C)C=C
C_0785	6431302	CC1=CC2[C@H](CC[C@](C2CC1)(C)O)C(C)C
C_0786	6431628	CC(C)[C@]12CC[C@@](C1C2)(C)O
C_0787	6432005	CC1=C2C[C@@H](CC[C@]2(CCC1)C)C(C)(C)O
C_0788	6432083	C[C@@H]1CC[C@H](C2C13C2C(=C)CC3)C(C)C
C_0789	6432119	CC1=CCC2C3C1[C@]2(CC[C@H]3C(C)C)C
C_0790	6432221	CC1=CC2[C@@H](CC[C@](C2CC1)(C)O)C(C)C
C_0791	6432240	C/C/1=C/CC/C(=C\C[C@H](CC1)C(C)(C)O)/C
C_0792	6432254	C[C@]1(CC[C@H](O1)C(C)(C)O)C=C
C_0793	6432308	CC1=C[C@H]2[C@@H](CC1)C(=C)CC[C@@H]2C(C)C
C_0794	6432312	CC(=C1CC[C@@]([C@@H](C1)C(=C)C)(C)C=C)C
C_0795	6432404	CC1=C[C@@H]2[C@@H](CC1)C(=C)CC[C@H]2C(C)C
C_0796	6432455	CC1=CCC[C@@]2(C1C[C@H](CC2)C(=C)C)C
C_0797	6432456	C[C@@]12CCCC(=C)C1C[C@H](CC2)C(C)(C)O
C_0798	6432561	C[C@H]1CCC2C1C3C(C3(C)C)CC[C@]2(C)O
C_0799	6432640	C[C@@]1(CCC2C1C3C(C3(C)C)CCC2=C)O
C_0800	6432648	CC1=CCC[C@]2([C@H]1CC(=C(C)C)CC2)C
C_0801	6432653	CC(=C)[C@@H]1CC[C@@]2(C(C1)O2)C
C_0802	6432706	C[C@]1(CC[C@H]2[C@@H]1C3C(C3(C)C)CCC2=C)O
C_0803	6432744	CCC(CCC(C)C1CCC2C1(CCC3C2CC=C4C3(CC[C@@H](C4)O)C)C)C(C)C
C_0804	6433993	CC/C=C\C/C=C/C/C=C\CCCCCCCC=O
C_0805	6434513	CC(=CCC/C(=C\CC[C@@](C)(C=C)OC(=O)C)/C)C
C_0806	6436582	C/C/1=C\CCC(=C)/C=C/C(CC1)C(C)C
C_0807	6438710	C(/C=C(\CO)/C#N)O[C@H]1[C@@H]([C@H]([C@@H]([C@H](O1)CO)O)O)O
C_0808	6439947	C1CCN(CC1)C(=O)/C=C/C=C/CC/C=C/C2=CC3=C(C=C2)OCO3
C_0809	6440616	CCCCC/C=C/C=C/C(=O)N1CCCC1
C_0810	6441067	CCCCCCCCCCCCCCC/C=C/C=C/C(=O)NCC(C)C
C_0811	6441085	COC1=CC2=C(C=C1/C=C/C=C/C(=O)N3CCCCC3)OCO2
C_0812	6442402	CCCCCCCCCCC/C=C/C=C/C(=O)NCC(C)C
C_0813	6442405	CC(C)CNC(=O)/C=C/C=C/CCCCCC/C=C/C1=CC2=C(C=C1)OCO2
C_0814	6442560	CCCCCCC/C=C/C(=O)CCC1=CC(=C(C=C1)O)OC
C_0815	6442612	CCCCCCCCC/C=C/C(=O)CCC1=CC(=C(C=C1)O)OC
C_0816	6442707	C/C=C/C#CC#CC#C/C=C/[C@H](CO)O
C_0817	6443006	CCCCCCC/C=C/C=C/C(=O)NCC(C)C
C_0818	6450013	CCCCCCCC/C=C\CCCCCCCC(=O)O[C@@]1([C@H]([C@H](O[C@H](C1(O)O)OCCC)CO[C@@H]2[C@H]([C@H]([C@H]([C@H](O2)CO)O)O)O)O)O
C_0819	6450044	C[C@]12CCCC([C@@H]1CCC3([C@@H]2C/C=C/4\CCOC4=O)CO3)(C)C
C_0820	6451618	CC1=CCC2([C@@H]1C2)C(C)C
C_0821	6453083	CC(C)CNC(=O)/C=C/C=C/C=C/CC/C=C/C1=CC2=C(C=C1)OCO2
C_0822	6453994	C1CNC(=O)C=C1
C_0823	6455496	CC12CCCC(=C)C1CC(CC2)CC(C)(C)O
C_0824	6479668	CCC/C=C/C=C/C(=O)NCC(C)C
C_0825	6552009	C[C@@]12CC[C@@H](C1(C)C)C[C@@H]2O
C_0826	6553885	C[C@@H]1CC[C@H]([C@H](C1)O)C(=C)C
C_0827	6604672	C[C@@]12CC[C@@H]3[C@@H](CC3(C)C)C(=C)CC[C@@H]1O2
C_0828	6850744	C[C@]12CC[C@H](C1(C)C)CC2O
C_0829	6857538	C([C@H](C(=O)O)N)SSC[C@H](C(=O)O)N
C_0830	6857681	C/C(=C/CC[C@@]1([C@H]2CC[C@H](C2)C1=C)C)/CO
C_0831	6918391	CC(=C)[C@@H]1CC[C@@]([C@@H](C1)C(=C)C)(C)C=C
C_0832	6950274	CC(=O)O[C@H]1C[C@H]2CC[C@@]1(C2(C)C)C
C_0833	6950539	COC1=CC(=C2C(=O)C[C@@H](OC2=C1)C3=CC=CC=C3)O
C_0834	6950754	CC[C@@H](C)OC(=O)C
C_0835	6950755	CC[C@H](C)OC(=O)C
C_0836	6973640	C[C@]12CC[C@H](C1(C)C)C[C@@H]2O
C_0837	6992053	COC1=C(C=C(C=C1)[C@H]2[C@H]3CO[C@H]([C@H]3CO2)C4=CC(=C(C=C4)OC)OC)OC
C_0838	6992089	C([C@@H](C(=O)[O-])[NH3+])C(=O)N
C_0839	6992098	C(C[C@@H](C(=O)[O-])[NH3+])CNC(=O)N
C_0840	6992611	CCCCC[C@@H](C)O
C_0841	6997371	C[C@@]12CC[C@@H](C1)C([C@@H]2O)(C)C
C_0842	6999975	C[C@@H](CCC=C(C)C)CCOC(=O)C
C_0843	6999980	CC(=CCC[C@@](C)(C=C)OC(=O)C)C
C_0844	7067262	C[C@@]12CC[C@H](C([C@H]1CCC(=C)[C@@H]2COC3=CC4=C(C=C3)C=CC(=O)O4)(C)C)O
C_0845	7140311	C[C@@]12C[C@H]([C@@H](C1(C)C)C[C@@H]2O)O
C_0846	7299790	COC1=C(C=C(C=C1)[C@H]2[C@@H]3CO[C@@H]([C@@H]3CO2)C4=CC(=C(C=C4)OC)OC)OC
C_0847	8029780	CC(=C)[C@H]1CC[C@@]2([C@H](C1)O2)C
C_0848	9543187	C[C@@]12CCC(C1(C)C)CC2=O
C_0849	9548843	CCCCCCCCCCCCCCCC(CCCCCCCCCCCCCCC)O
C_0850	9794897	CCC/C=C/C(=O)CCC1=CC(=C(C=C1)O)OC
C_0851	9795270	CCCCCC(CC(=O)CCC1=CC=C(C=C1)O)O
C_0852	9796015	CCCCCC(=O)CC(=O)/C=C/C1=CC(=C(C=C1)O)OC
C_0853	9838172	C[C@@H]1CCC2[C@]13CC[C@@](C(C3)C2(C)C)(C)OC(=O)C
C_0854	9845703	CC1=C(C(C[C@@H](C1)O)(C)C)/C=C/C(=C/C=C/C(=C/C=C/C=C(\C)/C=C/C=C(\C)/C=O)/C)/C
C_0855	9855795	C[C@@H]1CCC=C2[C@]1(C[C@@H](CC2)C(=C)C)C
C_0856	9859094	CC(=C)[C@H]1CC[C@]([C@H](C1)C(=C)C)(C)C=C
C_0857	9921021	COC(=O)/C=C/C=C/C1=CC2=C(C=C1)OCO2
C_0858	9922008	CCCCCCCCCC/C=C/C1=CC2=C(C=C1)OCO2
C_0859	9927807	CC1(C=CC2=C(O1)C=CC3=C2OC[C@H](C3)C4=C(C=C(C=C4)OC)O)C
C_0860	9974234	CCCCCCCCCCCCC/C=C/C=C/C(=O)NCC(C)C
C_0861	9974595	C1CCN(CC1)C(=O)/C=C/CCCC/C=C/C2=CC3=C(C=C2)OCO3
C_0862	9975813	CCCCCCCCCCC/C=C/C(=O)CCC1=CC(=C(C=C1)O)OC
C_0863	10009754	CCCCC/C=C\C/C=C\CCCCCCCC(=O)OC[C@H](CO[C@H]1[C@@H]([C@H]([C@H]([C@H](O1)CO[C@@H]2[C@@H]([C@H]([C@H]([C@H](O2)CO)O)O)O)O)O)O)O
C_0864	10012081	CC1([C@@H]2C[C@H]1C(=C)C(=O)C2)C
C_0865	10047263	CC(C)CNC(=O)/C=C/C=C/CCCCCCCC/C=C/C1=CC2=C(C=C1)OCO2
C_0866	10064490	C[C@]12CCCC([C@@H]1CC[C@]3([C@@H]2C/C=C\4/CCOC4=O)CO3)(C)C
C_0867	10086948	C1CCN(CC1)C(=O)/C=C/C=C/CCC2=CC3=C(C=C2)OCO3
C_0868	10104370	CC1=CC[C@H](CC1)C(=C)CCC=C(C)C
C_0869	10106262	CC(C)CCC/C=C\CC/C=C\CCCC(=O)O
C_0870	10130594	C1C[C@H]2[C@@H](C1)N3CCNCC4=C3C2=CC=C4
C_0871	10131321	C1CCN(CC1)C(=O)/C=C/C=C/C2=CC=C(C=C2)O
C_0872	10244953	C1CCN(CC1)C(=O)/C=C/C=C/C=C/C2=CC3=C(C=C2)OCO3
C_0873	10290825	CC1([C@@H]2CCC(=C)[C@H]1C2)C
C_0874	10330772	[2H]C([2H])([2H])C(=CCC/C(=C/C/C=C(\C)/C=C)/C)C([2H])([2H])[2H]
C_0875	10349562	CC/C=C\C/C=C\C/C=C\CCCCCCCC(=O)OC[C@H](CO[C@H]1[C@@H]([C@H]([C@H]([C@H](O1)CO[C@@H]2[C@@H]([C@H]([C@H]([C@H](O2)CO)O)O)O)O)O)O)O
C_0876	10378937	CCCCCCCC(CCC1=CC(=C(C=C1)O)OC)O
C_0877	10388428	COC1=C(C=CC(=C1)CCC(CC(=O)CCC2=CC(=C(C=C2)O)OC)S(=O)(=O)O)O
C_0878	10429233	COC1=C(C=CC(=C1)CCC(=O)CC(=O)/C=C/C2=CC(=C(C=C2)O)OC)O
C_0879	10487440	C=CC[14C]1=[14CH][14C]2=[14C]([14CH]=[14CH]1)OCO2
C_0880	10687152	[3H]C1=C(C=CC2=C1OC[C@]3([C@@H]2OC4=C(C5=C(C(=C43)[3H])OCO5)[3H])O)OC
C_0881	10704181	C/C/1=C\CC(/C=C/C[C@@]2([C@H](O2)CC1)C)(C)C
C_0882	10798255	C[C@H]1CC[C@@H](C2=C1CCC(=C2)C)C(C)C
C_0883	10820744	C1OC2=C(O1)C=C(C=C2)[14CH]=O
C_0884	10856614	CC1=CCC[C@]2([C@H]1C[C@@H](CC2)C(=C)C)C
C_0885	10877229	[2H]CCCCCCCCCC
C_0886	10881419	COC1=C(C(=C2C3=C1C4=CC=CC=C4C=C3NC2=O)OC)OC
C_0887	10883331	COC1=C(C=CC(=C1)CC[C@H](C[C@@H](CCC2=CC(=C(C=C2)O)OC)O)O)O
C_0888	10887971	CC(C)[C@]12CCC(=C)[C@H]1C2
C_0889	10899740	C[C@@H]1CC[C@H]2[C@@H]1[C@H]3[C@H](C3(C)C)CCC2=C
C_0890	10902963	C1C(N2C(=CC(=C2Br)Br)C(=O)N1)O
C_0891	10921406	COC1=C(C=C(C=C1)CCC=O)OC
C_0892	10926754	COC1=C(C=C(C=C1)[C@H]2[C@H]3CO[C@@H]([C@H]3CO2)C4=CC5=C(C=C4)OCO5)OC
C_0893	10931630	CC1([C@@H]2C[C@H]1C(=C)[C@@H](C2)O)C
C_0894	10953718	CC(=C)[C@H]1CCC2(C(C1)O2)C
C_0895	10954686	C[C@H]1CCC(=C2[C@@H]1CCC(=C2)C)C(C)C
C_0896	10955174	C[C@H]1CC[C@@]2([C@@]3([C@H]1C[C@H](C2(C)C)CC3)C)O
C_0897	10980124	CCCCCCCCCCC/C=C/C=C/C(=O)N1CCCCC1
C_0898	10987383	C[C@@H]1CCC(=C2[C@H]1CCC(=C2)C)C(C)C
C_0899	10997105	C[C@H](CCC=C(C)C)C=C
C_0900	10998630	C/C/1=C\CC/C(=C/C[C@@H](CC1)C(C)(C)O)/C
C_0901	10999431	CCCCCCC/C=C/C=C/C(=O)N1CCCC1
C_0902	11000257	CCCCC1=CC=C(O1)CCC2=CC(=C(C=C2)O)OC
C_0903	11012859	CC(C)CNC(=O)/C=C/C=C/CC/C=C/C1=CC2=C(C=C1)OCO2
C_0904	11031884	CC(C)[C@@H]1CC[C@@]2([C@H]1C=C(CCC2=O)CO)C
C_0905	11051711	CC(C)[C@@]12CCC(=C)[C@@H]1C2
C_0906	11064030	CC(=C)[C@H]1C[C@H](CC[C@]1(C)C=C)C(C)(C)O
C_0907	11073361	C[C@H]([13CH3])CC(=O)O
C_0908	11074994	C[C@H]1CC[C@@H]2[C@H]1[C@@H]3[C@@H](C3(C)C)CC[C@]2(C)O
C_0909	11087425	C1CCN(CC1)C(=O)C/C=C/CC2=CC3=C(C=C2)OCO3
C_0910	11094753	CCCCCCC[C@H](C)O
C_0911	11095734	C[C@@H]1CC[C@@H]2[C@@H]1[C@H]3[C@H](C3(C)C)CCC2=C
C_0912	11118018	CCCCC/C=C/C=C/C(=O)N1CCCCC1
C_0913	11127403	CC1=CC[C@H](C=C1)[C@H](C)CCC=C(C)C
C_0914	11130083	CCCCCCCCC/C=C/C=C/C(=O)N1CCCCC1
C_0915	11141599	C1CCN(CC1)C(=O)CCCC/C=C/C2=CC3=C(C=C2)OCO3
C_0916	11141699	C[C@]12CCCC([C@@H]1CC[C@]3([C@@H]2C/C=C/4\CCOC4=O)CO3)(C)C
C_0917	11156616	CC1=C(C=C(C=C1)[C@@H](C)CCC=C(C)C)O
C_0918	11180309	C1CCN(CC1)C(=O)[C@H]2[C@@H]([C@H]([C@@H]2C(=O)N3CCCCC3)C4=CC5=C(C=C4)OCO5)/C=C/C6=CC7=C(C=C6)OCO7
C_0919	11182726	C[C@@H]1CC[C@H]2[C@@H]([C@H]1O)C2(C)C
C_0920	11222182	CCCCC/C=C\CCCCCC/C=C/C=C/C(=O)NCCCC(C)C
C_0921	11241545	CC(=CCC/C(=C/CC[C@](C)(C=C)O)/C)C
C_0922	11276107	C[C@@H]1CC[C@H]([C@H]2[C@]13[C@@H]2[C@@](CC3)(C)O)C(C)C
C_0923	11286536	CCCCCCC[C@@H](C)O
C_0924	11286583	CC1CC[C@@H]2[C@H]([C@@H]1O)C2(C)C
C_0925	11298625	C[C@@H]1CC[C@@H](C2=C1C=CC(=C2)C)C(C)C
C_0926	11335274	CC(=CCC/C(=C/CC/C(=C/CC[C@](C)(C=C)O)/C)/C)C
C_0927	11369949	CCCCC[C@@H](C[C@@H](CCC1=CC(=C(C=C1)O)OC)O)O
C_0928	11432734	C1CCN(CC1)C(=O)/C=C/C2[C@H](C([C@@H]2C3=CC4=C(C=C3)OCO4)C(=O)N5CCCCC5)C6=CC7=C(C=C6)OCO7
C_0929	11446451	CC(C)[C@H]1C[C@@H](C(=C)C=C1)O
C_0930	11469649	CC1=CC[C@@H](CC1)C(C)(C)OC(=O)C
C_0931	11471238	C1CN2CC3=CC4=C(C=C3[C@H]5C2C1=CC[C@H]5O)OCO4
C_0932	11472344	CCCCCCC(CC(=O)CCC1=CC(=C(C=C1)O)OC)O
C_0933	11630663	COC1=C(C=CC(=C1)CC/C=C/C(=O)N2CCCCC2)O
C_0934	11666941	CCCCCCCCCC(=O)C(CC1=CC(=C(C=C1)O)OC)O
C_0935	11744854	CC(C)[C@]12CC[C@@]([C@H]1C2)(C)O
C_0936	11870467	CC[C@@H](CC[C@@H](C)[C@H]1CC[C@H]2[C@@]1(CC[C@H]3[C@H]2CC=C4[C@@]3(CC[C@H](C4)O)C)C)C(C)C
C_0937	11953814	CCCCCCCC(=O)O[C@H](CC(=O)[O-])C[N+](C)(C)C
C_0938	11959088	CCCC/C=C/C(=O)CCC1=CC(=C(C=C1)O)OC
C_0939	11980944	CC1=CCC(C=C1)C(C)C.CC1=CC=C(C=C1)C(CC(=O)C=C(C)C)C.CC1=CC(=C(C=C1)CO)C.CC(=O)/C=C/C1=C(C(=C(C=C1)C2=C(C=C(C(=C2)O)/C=C/C(=O)C)O)O)C=O.CC(=O)/C=C/C1=CC(=C(C=C1O)C2=C(C=C(C(=C2)O)/C=C/C(=O)C)O)O.COC1=C(C=CC(=C1)/C=C/C(=O)CC(=O)/C=C/C2=CC(=C(C=C2)O)OC)O
C_0940	11990360	CC1=C[C@@H]2[C@H](CC[C@]([C@@H]2CC1)(C)O)C(C)C
C_0941	12004383	CC(C)C1=C[C@H]([C@@](CC1)(C)C=C)C(=C)C
C_0942	12223113	CC1=CC[C@H]2CC1C2(C)C
C_0943	12227246	CC(=CCC/C(=C\CC[C@](C)(C=C)O)/C)C
C_0944	12242815	C[C@]12CCC(C1(C)C)C[C@@H]2O
C_0945	12242824	C[C@@]12CC[C@H](C1(C)C)CC2O
C_0946	12299866	CC1=CCC(CC1)/C(=C\C(=O)C=C(C)C)/C
C_0947	12300073	CC(=CCC[C@]1([C@H]2CCC(=C)[C@@H]1C2)C)C
C_0948	12300148	CC1=CC[C@](CC1)([C@@H](C)CCC=C(C)C)O
C_0949	12302226	CC1=C[C@@H]2[C@@H](CC[C@@]([C@@H]2CC1)(C)O)C(C)C
C_0950	12303221	C1=CC(=C(C=C1C2=[O+]C3=CC(=CC(=C3C=C2OC4[C@@H]([C@H]([C@@H]([C@H](O4)CO)O)O)O)O)O)O)O.[Cl-]
C_0951	12303662	CC[C@H](CC[C@@H](C)[C@H]1CCC2[C@@]1(CC[C@H]3[C@H]2CC=C4[C@@]3(CC[C@@H](C4)O)C)C)C(C)C
C_0952	12303902	CC1=CC[C@H]2[C@H]3[C@@H]1[C@@]2(CC[C@H]3C(C)C)C
C_0953	12304323	C1=CC(=C(C=C1C2=C(C(=O)C3=C(C=C(C=C3O2)O)O)O[C@@H]4[C@@H]([C@H]([C@@H]([C@H](O4)CO)O)O)O)O)O
C_0954	12304980	C[C@H]1CC[C@@H]2[C@@H]1[C@@H]3[C@H](C3(C)C)CC[C@@]2(C)O
C_0955	12304982	C[C@H]1CC[C@H]2[C@H]1[C@@H]3[C@@H](C3(C)C)CC[C@]2(C)O
C_0956	12304985	C[C@@H]1CC[C@@H]2[C@@H]1[C@H]3[C@H](C3(C)C)CC[C@@]2(C)O
C_0957	12305243	C[C@H]1CC[C@@H]2[C@@H]1[C@@H]3[C@H](C3(C)C)CCC2=C
C_0958	12306047	CC1=C[C@@H]2[C@H](CC1)C(=CC[C@H]2C(C)C)C
C_0959	12306048	CC1=C[C@@H]2[C@@H](CC1)C(=CC[C@H]2C(C)C)C
C_0960	12306049	CC1=C[C@H]2[C@@H](CC1)C(=CC[C@@H]2C(C)C)C
C_0961	12306054	CC1=C[C@H]2[C@H](CCC(=C2CC1)C)C(C)C
C_0962	12306059	CC1=C[C@@H]2[C@@H](CCC(=C2CC1)C)C(C)C
C_0963	12309449	CC(C)C1=C[C@@H]([C@@](CC1)(C)C=C)C(=C)C
C_0964	12310321	C(CC(=O)O)CNC(=O)N=C(N)N
C_0965	12313020	CC1=C[C@@H]2[C@H](CC1)C(=C)CC[C@H]2C(C)C
C_0966	12314318	CC1(C2C[C@H](C(=C)C1C2)O)C
C_0967	12315151	CC(C)[C@]12CC[C@](C1C2)(C)O
C_0968	12315492	C[C@@H](CCC=C(C)C)[C@H]1CCC(=C)C=C1
C_0969	12315493	C[C@@H](CCC=C(C)C)[C@@H]1CCC(=C)C=C1
C_0970	12315512	CCCCC/C=C\C(=O)CCC1=CC(=C(C=C1)O)OC
C_0971	12526660	CCCCCCCCCCCCCC[C@H](C)O
C_0972	12635160	CC(=O)OCC1=CC[C@H]2C[C@@H]1C2(C)C
C_0973	12682184	CC(C)CNC(=O)/C=C/CCC1=CC2=C(C=C1)OCO2
C_0974	12816526	C[C@@H]1CC[C@H]2CCCC[C@@H]2C1
C_0975	12900740	C/C/1=C\CC(/C=C/C[C@@]2([C@@H](O2)CC1)C)(C)C
C_0976	13011408	[2H]/C(=C(\[2H])/CCCCCCCC(=O)O)/CCCCCCCC
C_0977	13118283	CC1CC/C=C(\CC2=C(CC1=O)C(=CO2)C)/C
C_0978	13118571	CC(=CCC/C(=C/CC/C(=C/CC[C@@](C)(C=C)O)/C)/C)C
C_0979	13213649	CC(CCC=C(C)C)C1CCC(C=C1)(C)O
C_0980	13240188	CC1(C[C@H]2[C@H]1CCC3(C(O3)CCC2=C)C)C
C_0981	13733135	CCCCCCCCC(=O)CCC1=CC(=C(C=C1)O)OC
C_0982	13844301	C[C@@H]1[C@@H]([C@H](O[C@H]1C2=CC3=C(C=C2)OCO3)C4=CC(=C(C=C4)O)OC)C
C_0983	13854255	C[C@]1(CC[C@H]2[C@H]1[C@@H]3[C@@H](C3(C)C)CCC2=C)O
C_0984	13889654	CC1=CC[C@@H]2C[C@H]1[C@@]2(C)CCC=C(C)C
C_0985	13892470	CC1CCC(C=C1)C(C)(C)OC(=O)C
C_0986	14014430	CC1=CCC(=CC1)[C@H](C)CCC=C(C)C
C_0987	14039008	COC1=C2C3=C(C4=CC=CC=C4C=C3NC2=O)C(=C1OC)O
C_0988	14137603	C1[C@@H]([C@H](C(O1)O)CC2=CC3=C(C=C2)OCO3)CC4=CC5=C(C=C4)OCO5
C_0989	14162525	C1CCN(C1)C(=O)/C=C/C=C/CCCCCC/C=C/C2=CC3=C(C=C2)OCO3
C_0990	14162526	C1CCN(C1)C(=O)/C=C/CCCC/C=C/C2=CC3=C(C=C2)OCO3
C_0991	14261265	COCC1=CC(=C(C(=C1)O)O)O
C_0992	14261266	COCC1=CC(=C(C(=C1CS(=O)(=O)C)O)O)O
C_0993	14440537	CCCCCCCC(=O)CC(=O)CCC1=CC(=C(C=C1)O)OC
C_0994	14757966	CC1(C[C@H]2[C@H]1CCC(=C)CCCC2=C)C
C_0995	14999388	CCCCCCCCCC(=O)CC(=O)/C=C/C1=CC(=C(C=C1)O)OC
C_0996	15098266	CC1=CC(=O)[C@H]([C@@H]1O)O
C_0997	15508395	C1CCN(CC1)C(=O)/C=C\[C@@H]2[C@H]([C@@H]([C@H]2C3=CC4=C(C=C3)OCO4)C(=O)N5CCCCC5)/C=C/C=C/C6=CC7=C(C=C6)OCO7
C_0998	15508396	C1CCN(CC1)C(=O)/C=C\[C@@H]2[C@H]([C@@H]([C@H]2C3=CC4=C(C=C3)OCO4)C(=O)N5CCCCC5)/C=C/C6=CC7=C(C=C6)OCO7
C_0999	15559495	C/C/1=C\CC/C(=C\CC(=C(C)C)CC1)/C
C_1000	15560252	C[C@H]1CCC(=C(C)C)CC2=C1CC[C@@H]2C
C_1001	15560276	C[C@@H]1CC[C@@H]2[C@@H](C2(C)C)C3=C(CC[C@H]13)C
C_1002	15560279	C[C@H]1CCC=C2[C@@]1([C@@H]3[C@@H](C3(C)C)CC2)C
C_1003	15839040	CCCCC[C@@H](C[C@H](CCC1=CC(=C(C=C1)O)OC)O)O
C_1004	16041827	CC(C)CNC(=O)/C=C/CCCCCC/C=C/C1=CC2=C(C=C1)OCO2
C_1005	16094312	C[C@H](C1=CC=C(C=C1)F)NC(=O)C2=CC(=CC(=C2)N(C)S(=O)(=O)C)C(=O)NC(CC3=CC=CC=C3)(CO)CO
C_1006	16098225	C1CCN(CC1)C(=O)/C=C/C=C\CC/C=C/C2=CC3=C(C=C2)OCO3
C_1007	16129778	C1=C(C=C(C(=C1O)O)O)C(=O)OC2=CC(=CC(=C2O)O)C(=O)OC[C@@H]3[C@H]([C@@H]([C@H]([C@@H](O3)OC(=O)C4=CC(=C(C(=C4)OC(=O)C5=CC(=C(C(=C5)O)O)O)O)O)OC(=O)C6=CC(=C(C(=C6)OC(=O)C7=CC(=C(C(=C7)O)O)O)O)O)OC(=O)C8=CC(=C(C(=C8)OC(=O)C9=CC(=C(C(=C9)O)O)O)O)O)OC(=O)C1=CC(=C(C(=C1)OC(=O)C1=CC(=C(C(=C1)O)O)O)O)O
C_1008	16212927	CC(C)[C@@H]1CC[C@]2([C@H]3[C@@H]1[C@H]4[C@@]2([C@H]4C3)C)C
C_1009	17750987	C[C@H]1CC[C@H]2[C@@]13CC=C(C(C3)C2(C)C)C
C_1010	17933024	CNC(CC1=CC=C(C=C1)I)C(=O)O
C_1011	20055539	CC(CCC=C(C)C)C12CCC(C1C2)(C)O
C_1012	20157325	CC(C)CNC(=O)/C=C/C=C/CCCCCCOCC1=CC(=CC=C1)C(F)(F)F
C_1013	20831623	C/C/1=C\CCC(=C)[C@@H]2CC([C@H]2CC1)(C)C
C_1014	21117016	CCCCCC(=O)CCCCC1=CC(=C(C=C1)O)OC
C_1015	21577376	COC1=C(C=CC(=C1)CCC(=O)CC(CCC2=CC(=C(C=C2)O)O)O)O
C_1016	21580213	C1CCN(CC1)C(=O)CCCCCC/C=C/C2=CC3=C(C=C2)OCO3
C_1017	21580214	C1CCN(C1)C(=O)CCCCCC/C=C/C2=CC3=C(C=C2)OCO3
C_1018	21612892	CC(CCCC(=O)[O-])CCC=C(C)C
C_1019	21668974	C[C@]12CCCC([C@@H]1CC[C@]3([C@@H]2C/C=C(\CC=O)/C=O)CO3)(C)C
C_1020	21674978	C[C@H]1CC[C@H]([C@@]12CC=C(C(=O)C2)C)C(C)C
C_1021	21775889	C[C@H]1CC[C@@H]2[C@H]1[C@@H]3[C@@H](C3(C)C)CCC2=C
C_1022	22155067	CC1(C2CCC(C2)C1=C)C.O
C_1023	22297324	C[C@@H]1CCC2C1[C@H]3[C@H](C3(C)C)CC[C@@]2(C)O
C_1024	22298189	CCCC(CC(=O)CCC1=CC(=C(C=C1)O)OC)S(=O)(=O)O
C_1025	22321203	CCCCCC(=O)/C=C(/C=C/C1=CC(=C(C=C1)O)OC)\O
C_1026	22608831	CCCCCCCCCC(=O)/C=C(/C=C/C1=CC(=C(C=C1)O)OC)\O
C_1027	23274265	C/C/1=C/CC(/C=C\CC2(C(O2)CC1)C)(C)C
C_1028	23308299	CC1([C@H]2CCC1(C(=O)C2)C)C
C_1029	23616651	CCCC(=O)OCC[C@H](C)CCC=C(C)C
C_1030	23617109	CC(C)CC(C(C)C)C(=O)[O-]
C_1031	24763329	CC(C)CNC(=O)/C=C/C=C\C1=CC2=C(C=C1)OCO2
C_1032	24769969	COC1=CC(=CC(=C1O)O)[C@@H]2C[C@@H](C[C@@H](O2)CCC3=CC=C(C=C3)O)O
C_1033	24771782	C/C/1=C\CCC(=C)/C=C/[C@H](CC1)C(C)C
C_1034	24798702	CC1=CC[C@H](CC1)/C(=C\CC=C(C)C)/C
C_1035	24832062	CC(=CCC/C(=C/OC(=O)C)/C)C
C_1036	25021739	CCCCCCCCCCCCCC[C@@H](C)O
C_1037	25021983	CC(=CCC/C(=C/CC[C@@](C)(C=C)OC(=O)C)/C)C
C_1038	25147318	CC1=CC[C@]2([C@@H]1C2)[C@H](C)CCC=C(C)C
C_1039	25200477	C1CC[NH2+]C(C1)C(=O)[O-]
C_1040	25202482	CC(CCC=C(C)C)C12CCC(=C)C1C2
C_1041	25202955	C1=CC=C2C(=C1)C(=CC(=O)C2=O)[O-]
C_1042	25243882	CC1=CC[C@@H]2[C@@H]3C1[C@]2(CCC3C(C)C)C
C_1043	25244677	C[C@@H]1CCC([C@H]2[C@]13C2C(=CC3)C)C(C)C
C_1044	25245021	CC1=CC[C@H]2[C@H]3C1[C@@]2(CCC3C(C)C)C
C_1045	25245913	C1C2[C@H](OCC2[C@H](O1)C3=CC4=C(C=C3)OCO4)C5=CC6=C(C=C5)OCO6
C_1046	25255091	CC(C)CNC(=O)/C=C/CCCC/C=C/C1=CC2=C(C=C1)OCO2
C_1047	25763830	COC1=C(C=CC(=C1)CC[C@H](CC(=O)CCC2=CC(=C(C=C2)O)OC)O)O
C_1048	42608158	C[C@@H]1CC[C@H]2[C@@H]1C3C(C3(C)C)CCC2=C
C_1049	42608159	C[C@@H]1CC[C@H]([C@H]2C13[C@@H]2C(=CC3)C)C(C)C
C_1050	42626572	CC(C)CCC/C(=C\CCC(C)CCO)/C
C_1051	44258781	CC(C)(CCC1=C(C=C2C(=C1O)C(=O)C(=C(O2)C3=CC=C(C=C3)O)O)O[C@H]4C([C@H]([C@@H](C(O4)CO)O)O)O)O
C_1052	44448125	COC1=CC(=CC(=C1O)O)[C@@H]2C[C@H](C[C@@H](O2)CCC3=CC(=C(C=C3)O)O)O
C_1053	44453654	C1CCN(CC1)C(=O)/C=C/C=C/CCCC/C=C/C2=CC3=C(C=C2)OCO3
C_1054	44453655	C1CCN(CC1)C(=O)/C=C/CCCCCC/C=C/C2=CC3=C(C=C2)OCO3
C_1055	44454018	C1CCN(CC1)C(=O)/C=C/C=C/CCCCCC/C=C/C2=CC3=C(C=C2)OCO3
C_1056	44459413	CCCCCC/C=C/C(=O)CCC1=CC(=C(C=C1)O)OC
C_1057	44559528	CCCCC[C@@H](CC(=O)CCC1=CC(=C(C=C1)OC)O)O
C_1058	44575993	COC1=C(C=CC(=C1)CCC(=O)C[C@@H](CCC2=CC=C(C=C2)O)O)O
C_1059	44583886	CC1=CCC/C(=C/[C@H]2[C@H](C2(C)C)CC1)/C
C_1060	44584667	C[C@H]1CC[C@@H]2[C@H]1[C@H]3[C@H](C3(C)C)CCC2=C
C_1061	44610342	CCCCCCCC(=O)CC(=O)/C=C/C1=CC(=C(C=C1)O)OC
C_1062	44630107	CC1([C@@H]2CCC1([C@H](C2)O)C)C
C_1063	44630108	CC(=O)O[C@H]1C[C@H]2CCC1(C2(C)C)C
C_1064	44655462	C1CC[NH+](CC1)CC(=O)C2=CC3=C(C=C2)OCO3.[Cl-]
C_1065	45934475	C1=CC(=CC=C1/C=C/C(=O)CC(=O)/C=C\C2=CC=C(C=C2)O)O
C_1066	46881062	COC1=C(C=CC(=C1)CCCCC(=O)CCC2=CC(=C(C=C2)O)OC)O
C_1067	46901319	CCC[C@@H](CC(=O)CCC1=CC(=C(C=C1)O)OC)O
C_1068	49796490	CC1=CCCC(=C)/C=C/[C@@H](CC1)C(C)C
C_1069	50986185	C[C@H]1CC[C@@H]([C@@H]2C1=CCC(=C2)C)C(C)C
C_1070	51394521	CC1=C[C@@H]2[C@H](CC[C@@]([C@@H]2CC1)(C)O)C(C)C
C_1071	53320292	C[C@@H]([C@@H](C1=CC(=C(C=C1)O)OC)O)O
C_1072	53359349	CC1=CC[C@@]2([C@H]1C2)[C@@H](C)CCC=C(C)C
C_1073	53630862	C=C(CCCC[CH2+])[O-]
C_1074	54670067	C([C@@H]([C@@H]1C(=C(C(=O)O1)O)O)O)O
C_1075	55250308	CC1(C2C[C@H]3C1([C@H]3C2)C)C
C_1076	56840872
C_1077	56927990	CC1=CC[C@@]2([C@H]1C2)[C@H](C)CCC=C(C)C
C_1078	57386731	CC1=CCC(C=C1)[C@@H](C)CCC=C(C)C
C_1079	57457805	CC1(CCCC2(C1CCC3(C2C/C=C\4/CCOC4=O)CO3)C)C
C_1080	67159878	CC(C)[C@@]12CCC([C@@H]1C2)(C)O
C_1081	70678558	CC1=CC[C@H]2[C@H]3C1[C@]2(CC[C@H]3C(C)C)C
C_1082	70695727	COC1=C(C=CC(=C1)[C@@H]2[C@@H]3CO[C@H]([C@@H]3CO2)C4=CC5=C(C=C4)OCO5)O
C_1083	70697235	CCCCC[C@@H](CC(=O)CCC1=CC(=C(C=C1)OC)OC)O
C_1084	71351627	C[C@@H]1C[C@@H]2[C@@H](C2(C)C)C=C1
C_1085	71579641	CC(CC(=O)O)(CC(=O)O)OC[C@@H]1[C@H]([C@@H]([C@H]([C@@H](O1)OC/C=C/C2=CC=CC=C2)O)O)O
C_1086	71579642	C1CCN(CC1)C(=O)/C=C/CCCC[C@@H]([C@@H](C2=CC3=C(C=C2)OCO3)O)O
C_1087	71579732	C1CCN(CC1)C(=O)/C=C/CCCC[C@H]([C@@H](C2=CC3=C(C=C2)OCO3)O)O
C_1088	71720812	C1CNC(=O)[C@@H]([C@H]1O)O
C_1089	71764450	C[C@@H](CCC1=CC(=C(C=C1)O)OC)O
C_1090	71813169	C[C@H](CCC=C(C)C)[C@@H]1CC[C@@](C=C1)(C)O
C_1091	74764030
C_1092	86196543	CCCCCCCCCCCC(CC(CCC1=CC(=C(C=C1)OC)OC)O)O
C_1093	86580368	C1=C(NC=N1)C[C@@H](C(=O)O)[NH3+]
C_1094	90470093	CC/C=C\C/C=C\C/C=C\CCCCCCCC(=O)OC[C@@H](CO[C@H]1[C@@H]([C@H]([C@H]([C@H](O1)CO[C@H]2[C@@H]([C@H]([C@@H]([C@H](O2)CO)O)O)O)O)O)O)O
C_1095	90472536	CC(C)CCC/C=C/CCCCNC(=O)/C=C/C=C/C1=CC2=C(C=C1)OCO2
C_1096	91715816	COC1=C(C=CC(=C1)CC/C=C\C(=O)CCC2=CC(=C(C=C2)O)OC)O
C_1097	91723653	C/C/1=C/CCC(=C)/C=C\[C@@H](CC1)C(C)C
C_1098	91746456	CC1CC[C@H]2[C@H]1[C@@H]3[C@@H](C3(C)C)CCC2=C
C_1099	91746521	CC(CCC=C(C)C)[C@@H]1CCC(=C)C=C1
C_1100	91746527	CC1CCC([C@]12CC=C(C(=O)C2)C)C(C)C
C_1101	91746537	CC1CC[C@@H]2[C@H]1[C@@H]3[C@@H](C3(C)C)CCC2=C
C_1102	91746597	CC1CC[C@@H]2[C@@H]1[C@H]3[C@H](C3(C)C)CC[C@@]2(C)O
C_1103	91747125	C[C@H]1CC[C@@H](C2=CC(=C)CCC12)C(C)C
C_1104	91747196	C[C@H]1CC[C@@H]([C@@H]2C13C2C(=CC3)C)C(C)C
C_1105	91749656	CC1=CCC2CC1[C@]2(C)CC/C=C(\C)/CO
C_1106	91752234	CC1=CC=C(C(C1)O)C(C)C
C_1107	91753502	CC1=CC[C@@H]2C[C@H]1C2(C)CCC=C(C)C
C_1108	91753509	C[C@@H]1CCC(=C(C)C)[C@@H]2[C@H]1CCC(=C2)C
C_1109	91753567	CC(=CC(/C=C(/C)\C=C)O)C
C_1110	92003564
C_1111	92042749	CC1=CCC2[C@H]3[C@@H]1[C@@]2(CC[C@H]3C(C)C)C
C_1112	92476330	C/C/1=C/CC(/C=C\C[C@@]2([C@H](O2)CC1)C)(C)C
C_1113	101232216	COC1=C(C=CC(=C1)CCC(=O)CC(CCC2=CC(=C(C=C2)O)O)S(=O)(=O)O)O
C_1114	101232217	C1=CC(=C(C=C1CCC(CC(=O)CCC2=CC(=C(C=C2)O)O)S(=O)(=O)O)O)O
C_1115	101232218	COC1=CC(=CC(=C1O)O)CCC(CC(=O)CCC2=CC(=C(C(=C2)OC)O)O)S(=O)(=O)O
C_1116	101254152	CC1(C2C[C@@H](C1(C[C@H]2O)C)O)C
C_1117	101572265	CCCCCCCCC[C@@H](C[C@H](CCC1=CC(=C(C=C1)O)OC)O)O
C_1118	101629835	C[C@@H]1CC[C@@]2(C1C2)C(C)C
C_1119	101660275	CCCCC[C@H](C[C@H](CCC1=CC(=C(C=C1)O)OC)O)O
C_1120	101713141	CCCCCCCCCCCCC/C=C\C=C\C(=O)NCC(C)C
C_1121	101764092	CN1CCC[C@H]1C2=C[NH+]=CC=C2
C_1122	101863726	COC1=CC(=CC(=C1O)O)C2CC(CC(O2)CCC3=CC(=C(C=C3)O)O)O
C_1123	102003286	C[C@H]1CC[C@@H]([C@@H]2C13C2[C@](CC3)(C)O)C(C)C
C_1124	102510965	CCCCCCCC[C@@H](CC(=O)CCC1=CC(=C(C=C1)O)OC)O
C_1125	131752909	COC1=C(C=CC(=C1)/C=C\C=C\C(=O)N2CCCCC2)O
C_1126	134766514	C[C@H](CC[C@@H](C)C(C)C)[C@H]1CC[C@@H]2C1(CC[C@H]3[C@H]2CC=C4C3(CC[C@@H](C4)O)C)C
C_1127	135534490	C1=CC=NC(=C1)N=NC2=C(C=C(C=C2)O)O.[Na+]

## Sheet: PACs-info
Information of 418 PACs
C_0001
C_0003
C_0007
C_0010
C_0014
C_0016
C_0019
C_0022
C_0026
C_0028
C_0029
C_0031
C_0032
C_0034
C_0039
C_0042
C_0043
C_0044
C_0045
C_0048
C_0049
C_0051
C_0052
C_0053
C_0054
C_0055
C_0056
C_0057
C_0058
C_0060
C_0061
C_0062
C_0068
C_0069
C_0070
C_0071
C_0072
C_0073
C_0074
C_0077
C_0078
C_0081
C_0082
C_0083
C_0089
C_0090
C_0091
C_0093
C_0094
C_0096
C_0097
C_0098
C_0099
C_0102
C_0103
C_0108
C_0109
C_0110
C_0111
C_0112
C_0113
C_0114
C_0117
C_0118
C_0119
C_0121
C_0122
C_0124
C_0125
C_0126
C_0127
C_0129
C_0130
C_0135
C_0136
C_0137
C_0138
C_0140
C_0141
C_0143
C_0145
C_0147
C_0148
C_0149
C_0150
C_0151
C_0156
C_0157
C_0161
C_0162
C_0163
C_0164
C_0166
C_0168
C_0169
C_0171
C_0172
C_0173
C_0177
C_0179
C_0180
C_0183
C_0185
C_0186
C_0188
C_0200
C_0202
C_0203
C_0204
C_0209
C_0211
C_0212
C_0214
C_0215
C_0216
C_0219
C_0221
C_0223
C_0228
C_0229
C_0232
C_0233
C_0243
C_0249
C_0252
C_0255
C_0257
C_0262
C_0263
C_0264
C_0265
C_0267
C_0268
C_0269
C_0271
C_0273
C_0274
C_0275
C_0276
C_0277
C_0279
C_0282
C_0288
C_0290
C_0291
C_0292
C_0293
C_0295
C_0297
C_0301
C_0304
C_0306
C_0309
C_0311
C_0314
C_0315
C_0327
C_0328
C_0329
C_0330
C_0333
C_0337
C_0338
C_0343
C_0345
C_0348
C_0349
C_0352
C_0354
C_0355
C_0357
C_0364
C_0365
C_0368
C_0372
C_0373
C_0374
C_0375
C_0376
C_0377
C_0378
C_0379
C_0380
C_0382
C_0383
C_0385
C_0388
C_0389
C_0392
C_0399
C_0402
C_0403
C_0409
C_0412
C_0416
C_0418
C_0424
C_0425
C_0426
C_0428
C_0441
C_0455
C_0458
C_0469
C_0471
C_0472
C_0475
C_0478
C_0481
C_0485
C_0486
C_0487
C_0498
C_0503
C_0505
C_0506
C_0509
C_0510
C_0514
C_0515
C_0516
C_0518
C_0519
C_0520
C_0523
C_0526
C_0527
C_0528
C_0530
C_0532
C_0533
C_0535
C_0537
C_0544
C_0545
C_0546
C_0547
C_0548
C_0549
C_0550
C_0552
C_0553
C_0554
C_0561
C_0562
C_0565
C_0567
C_0572
C_0573
C_0576
C_0578
C_0585
C_0587
C_0588
C_0593
C_0595
C_0598
C_0603
C_0604
C_0607
C_0609
C_0620
C_0622
C_0623
C_0624
C_0625
C_0626
C_0628
C_0633
C_0634
C_0645
C_0647
C_0648
C_0649
C_0653
C_0655
C_0657
C_0658
C_0659
C_0660
C_0661
C_0662
C_0663
C_0667
C_0673
C_0674
C_0675
C_0677
C_0679
C_0681
C_0683
C_0684
C_0686
C_0687
C_0688
C_0689
C_0690
C_0691
C_0693
C_0694
C_0695
C_0696
C_0698
C_0699
C_0703
C_0705
C_0713
C_0714
C_0717
C_0722
C_0740
C_0742
C_0748
C_0755
C_0756
C_0757
C_0758
C_0764
C_0769
C_0775
C_0781
C_0791
C_0792
C_0808
C_0809
C_0811
C_0814
C_0817
C_0819
C_0823
C_0824
C_0826
C_0830
C_0837
C_0843
C_0844
C_0845
C_0850
C_0851
C_0852
C_0853
C_0857
C_0861
C_0867
C_0869
C_0870
C_0871
C_0872
C_0876
C_0877
C_0878
C_0886
C_0887
C_0890
C_0891
C_0896
C_0901
C_0902
C_0903
C_0904
C_0909
C_0912
C_0915
C_0919
C_0922
C_0927
C_0932
C_0933
C_0938
C_0948
C_0973
C_0977
C_0979
C_0981
C_0982
C_0985
C_0987
C_0990
C_0991
C_0992
C_0996
C_1005
C_1010
C_1014
C_1015
C_1016
C_1017
C_1018
C_1019
C_1024
C_1030
C_1032
C_1035
C_1046
C_1052
C_1053
C_1056
C_1057
C_1058
C_1061
C_1064
C_1066
C_1071
C_1073
C_1074
C_1082
C_1083
C_1085
C_1086
C_1088
C_1105
C_1106
C_1109
C_1113
C_1114
C_1121
C_1125
C_1127

## Sheet: 38-liver disease terms
38 Liver disease terms considered in the study (as per DisGeNET data)
Disease ID	Description
C4021780	Abnormality of the liver
C1455728	Acute fatty liver of pregnancy
C0023896	Alcoholic Liver Diseases
C0520557	Arteriovenous malformation of liver
C4277682	Chemical and Drug Induced Liver Injury
C4279912	Chemically-Induced Liver Toxicity
C2936476	Chronic Liver Failure
C4551631	Cystic liver disease
C3658290	Drug-Induced Acute Liver Injury
C0860207	Drug-Induced Liver Disease
C0745744	End Stage Liver Disease
C0015695	Fatty Liver
C2750440	FATTY LIVER DISEASE, NONALCOHOLIC, SUSCEPTIBILITY TO, 1
C0015696	Fatty Liver, Alcoholic
C0239946	Fibrosis, Liver
C1855861	Glycogen Storage Disease 0, Liver
C3279964	Hyperbiliverdinemia
C3809522	INFANTILE LIVER FAILURE SYNDROME 1
C3809651	INFANTILE LIVER FAILURE SYNDROME 2
C4225400	INTERSTITIAL LUNG AND LIVER DISEASE
C2239176	Liver carcinoma
C0023890	Liver Cirrhosis
C0023891	Liver Cirrhosis, Alcoholic
C0023893	Liver Cirrhosis, Experimental
C0023895	Liver diseases
C0023897	Liver Diseases, Parasitic
C0086565	Liver Dysfunction
C0085605	Liver Failure
C0162557	Liver Failure, Acute
C3278664	LIVER FAILURE, INFANTILE, TRANSIENT
C0023903	Liver neoplasms
C0023904	Liver Neoplasms, Experimental
C0345904	Malignant neoplasm of liver
C0400966	Non-alcoholic Fatty Liver Disease
C0158683	Polycystic liver disease
C4310769	POLYCYSTIC LIVER DISEASE 2 WITH OR WITHOUT KIDNEY CYSTS
C4693472	POLYCYSTIC LIVER DISEASE 3 WITH OR WITHOUT KIDNEY CYSTS
C4693479	POLYCYSTIC LIVER DISEASE 4 WITH OR WITHOUT KIDNEY CYSTS
