# Supplementary material for: Deciphering the impact and mechanism of Trikatu, a spices-based formulation on alcoholic liver disease employing network pharmacology analysis and in vivo validation
Source: Front Nutr. 2022 Nov 16;9:1063118. doi: 10.3389/fnut.2022.1063118 (PMC9709420; doi:10.3389/fnut.2022.1063118)
Supplement: Supplementary Figure S1 — Trikatu-protein target (T-PT) Network: Network of size 2,963 nodes 7,055 edges, containing the information of 198 phytochemicals (cyan colored diamond nodes) and their 2,765 protein targets (pink colored circular nodes). The size of the nodes varies according to their degree value in the net-work, where node with the highest degree is bigger in size corresponding to the other nodes. The protein targets were compiled from STITCH having interaction score ≥700. [file Data_Sheet_1.ZIP › Supplementary Table-2.xlsx]

## Sheet: C-PT
Trikatu-protein target (T-PT) network
Compound_ID	Compound_Pubchem_ID	Protein_Uniprot ID	Protein_STRING ID	STITCH Interaction score
C_0028	896	A0A024R6J8	9606.ENSP00000450980	858
C_0067	5988	A0A087WWM6	9606.ENSP00000349577	816
C_0241	23994	A0A0A0MQY9	9606.ENSP00000375682	732
C_0072	6057	A0A0B4J269	9606.ENSP00000451560	702
C_0241	23994	A0A0G2JPW3	9606.ENSP00000394051	913
C_0037	985	A0JLT2	9606.ENSP00000337340	900
C_0059	3931	A0JLT2	9606.ENSP00000337340	900
C_0600	5280450	A0JLT2	9606.ENSP00000337340	900
C_0608	5280934	A0JLT2	9606.ENSP00000337340	900
C_0077	6288	A2RTX5	9606.ENSP00000338093	965
C_0241	23994	A4D126	9606.ENSP00000385478	752
C_0008	232	A5LHX3	9606.ENSP00000386212	900
C_0021	424	A5LHX3	9606.ENSP00000386212	900
C_0024	750	A5LHX3	9606.ENSP00000386212	900
C_0043	1182	A5LHX3	9606.ENSP00000386212	900
C_0065	5862	A5LHX3	9606.ENSP00000386212	908
C_0066	5951	A5LHX3	9606.ENSP00000386212	900
C_0072	6057	A5LHX3	9606.ENSP00000386212	900
C_0073	6106	A5LHX3	9606.ENSP00000386212	900
C_0076	6287	A5LHX3	9606.ENSP00000386212	900
C_0077	6288	A5LHX3	9606.ENSP00000386212	900
C_0078	6306	A5LHX3	9606.ENSP00000386212	900
C_0002	119	A5YM72	9606.ENSP00000389009	920
C_0008	232	A5YM72	9606.ENSP00000389009	800
C_0009	239	A5YM72	9606.ENSP00000389009	969
C_0021	424	A6ND91	9606.ENSP00000373860	908
C_0050	2520	A6NDG6	9606.ENSP00000330918	786
C_0005	177	A6NHC0	9606.ENSP00000355837	800
C_0020	379	A6NK58	9606.ENSP00000309463	726
C_0022	454	A6NK58	9606.ENSP00000309463	734
C_0002	119	A8MTJ3	9606.ENSP00000381339	913
C_0028	896	A8MTJ3	9606.ENSP00000381339	915
C_0051	2537	A8MTJ3	9606.ENSP00000381339	900
C_0238	23930	B4E1Z4	9606.ENSP00000410815	800
C_0005	177	B9A064	9606.ENSP00000431254	800
C_0009	239	B9A064	9606.ENSP00000431254	800
C_0149	8988	B9A064	9606.ENSP00000431254	800
C_0021	424	C9JMV9	9606.ENSP00000420487	814
C_0072	6057	E7EVN3	9606.ENSP00000342538	795
C_0237	23925	E9PAS2	9606.ENSP00000411672	900
C_0002	119	F8VP50	9606.ENSP00000450353	900
C_0005	177	F8VP50	9606.ENSP00000450353	909
C_0009	239	F8VP50	9606.ENSP00000450353	900
C_0214	16441	F8VP50	9606.ENSP00000450353	800
C_0065	5862	F8W031	9606.ENSP00000446743	701
C_0005	177	F8W876	9606.ENSP00000296280	843
C_0241	23994	G3V4G9	9606.ENSP00000451792	731
C_0005	177	H0Y4K8	9606.ENSP00000346839	841
C_0032	942	H0Y4K8	9606.ENSP00000346839	851
C_0064	5793	H0Y4K8	9606.ENSP00000346839	743
C_0238	23930	H0Y4K8	9606.ENSP00000346839	984
C_0241	23994	H0Y4K8	9606.ENSP00000346839	825
C_0324	89594	H0Y4K8	9606.ENSP00000346839	851
C_0602	5280489	H0Y4K8	9606.ENSP00000346839	800
C_0008	232	H0YD73	9606.ENSP00000396937	900
C_0021	424	H0YD73	9606.ENSP00000396937	900
C_0024	750	H0YD73	9606.ENSP00000396937	900
C_0043	1182	H0YD73	9606.ENSP00000396937	900
C_0065	5862	H0YD73	9606.ENSP00000396937	900
C_0066	5951	H0YD73	9606.ENSP00000396937	900
C_0072	6057	H0YD73	9606.ENSP00000396937	900
C_0073	6106	H0YD73	9606.ENSP00000396937	900
C_0076	6287	H0YD73	9606.ENSP00000396937	900
C_0077	6288	H0YD73	9606.ENSP00000396937	900
C_0078	6306	H0YD73	9606.ENSP00000396937	900
C_0241	23994	H0YIN7	9606.ENSP00000449770	747
C_0241	23994	H3BLT4	9606.ENSP00000301633	835
C_0241	23994	H3BQ15	9606.ENSP00000455561	708
C_0008	232	H7C0S8	9606.ENSP00000396527	970
C_0063	5281	K7EM05	9606.ENSP00000405969	800
C_0037	985	O00116	9606.ENSP00000264167	908
C_0129	8193	O00116	9606.ENSP00000264167	795
C_0069	6013	O00141	9606.ENSP00000356832	820
C_0037	985	O00154	9606.ENSP00000367086	908
C_0058	3893	O00154	9606.ENSP00000367086	907
C_0059	3931	O00154	9606.ENSP00000367086	800
C_0063	5281	O00154	9606.ENSP00000367086	909
C_0174	11005	O00154	9606.ENSP00000367086	900
C_0474	445639	O00154	9606.ENSP00000367086	800
C_0600	5280450	O00154	9606.ENSP00000367086	800
C_0608	5280934	O00154	9606.ENSP00000367086	800
C_0005	177	O00187	9606.ENSP00000383690	738
C_0241	23994	O00194	9606.ENSP00000262094	820
C_0037	985	O00198	9606.ENSP00000257572	800
C_0037	985	O00206	9606.ENSP00000363089	876
C_0058	3893	O00206	9606.ENSP00000363089	825
C_0174	11005	O00206	9606.ENSP00000363089	963
C_0598	5280343	O00206	9606.ENSP00000363089	845
C_0002	119	O00222	9606.ENSP00000344173	911
C_0021	424	O00222	9606.ENSP00000344173	800
C_0028	896	O00222	9606.ENSP00000344173	907
C_0051	2537	O00222	9606.ENSP00000344173	900
C_0032	942	O00230	9606.ENSP00000366248	817
C_0324	89594	O00230	9606.ENSP00000366248	817
C_0008	232	O00231	9606.ENSP00000261712	900
C_0021	424	O00231	9606.ENSP00000261712	900
C_0024	750	O00231	9606.ENSP00000261712	900
C_0043	1182	O00231	9606.ENSP00000261712	900
C_0065	5862	O00231	9606.ENSP00000261712	900
C_0066	5951	O00231	9606.ENSP00000261712	900
C_0072	6057	O00231	9606.ENSP00000261712	900
C_0073	6106	O00231	9606.ENSP00000261712	900
C_0076	6287	O00231	9606.ENSP00000261712	900
C_0077	6288	O00231	9606.ENSP00000261712	900
C_0078	6306	O00231	9606.ENSP00000261712	900
C_0008	232	O00232	9606.ENSP00000348442	900
C_0021	424	O00232	9606.ENSP00000348442	900
C_0024	750	O00232	9606.ENSP00000348442	900
C_0043	1182	O00232	9606.ENSP00000348442	900
C_0065	5862	O00232	9606.ENSP00000348442	900
C_0066	5951	O00232	9606.ENSP00000348442	900
C_0072	6057	O00232	9606.ENSP00000348442	900
C_0073	6106	O00232	9606.ENSP00000348442	909
C_0076	6287	O00232	9606.ENSP00000348442	900
C_0077	6288	O00232	9606.ENSP00000348442	900
C_0078	6306	O00232	9606.ENSP00000348442	900
C_0008	232	O00233	9606.ENSP00000440485	908
C_0021	424	O00233	9606.ENSP00000440485	900
C_0024	750	O00233	9606.ENSP00000440485	900
C_0043	1182	O00233	9606.ENSP00000440485	912
C_0065	5862	O00233	9606.ENSP00000440485	900
C_0066	5951	O00233	9606.ENSP00000440485	900
C_0072	6057	O00233	9606.ENSP00000440485	900
C_0073	6106	O00233	9606.ENSP00000440485	900
C_0076	6287	O00233	9606.ENSP00000440485	900
C_0077	6288	O00233	9606.ENSP00000440485	911
C_0078	6306	O00233	9606.ENSP00000440485	900
C_0008	232	O00254	9606.ENSP00000296641	900
C_0037	985	O00254	9606.ENSP00000296641	900
C_0041	1032	O00254	9606.ENSP00000296641	900
C_0058	3893	O00254	9606.ENSP00000296641	900
C_0201	13849	O00254	9606.ENSP00000296641	900
C_0474	445639	O00254	9606.ENSP00000296641	900
C_0237	23925	O00257	9606.ENSP00000269397	900
C_0241	23994	O00258	9606.ENSP00000327716	752
C_0607	5280863	O00300	9606.ENSP00000297350	800
C_0050	2520	O00305	9606.ENSP00000438949	817
C_0547	689043	O00338	9606.ENSP00000319622	743
C_0008	232	O00398	9606.ENSP00000171757	900
C_0037	985	O00398	9606.ENSP00000171757	900
C_0041	1032	O00398	9606.ENSP00000171757	900
C_0058	3893	O00398	9606.ENSP00000171757	900
C_0201	13849	O00398	9606.ENSP00000171757	900
C_0474	445639	O00398	9606.ENSP00000171757	900
C_0241	23994	O00401	9606.ENSP00000223023	900
C_0241	23994	O00408	9606.ENSP00000334910	818
C_0241	23994	O00445	9606.ENSP00000346265	900
C_0037	985	O00468	9606.ENSP00000368678	900
C_0059	3931	O00468	9606.ENSP00000368678	900
C_0063	5281	O00468	9606.ENSP00000368678	900
C_0393	165217	O00468	9606.ENSP00000368678	900
C_0474	445639	O00468	9606.ENSP00000368678	900
C_0600	5280450	O00468	9606.ENSP00000368678	900
C_0241	23994	O00482	9606.ENSP00000356331	800
C_0008	232	O00487	9606.ENSP00000386541	910
C_0021	424	O00487	9606.ENSP00000386541	910
C_0024	750	O00487	9606.ENSP00000386541	952
C_0043	1182	O00487	9606.ENSP00000386541	900
C_0065	5862	O00487	9606.ENSP00000386541	900
C_0066	5951	O00487	9606.ENSP00000386541	900
C_0072	6057	O00487	9606.ENSP00000386541	900
C_0073	6106	O00487	9606.ENSP00000386541	909
C_0076	6287	O00487	9606.ENSP00000386541	900
C_0077	6288	O00487	9606.ENSP00000386541	900
C_0078	6306	O00487	9606.ENSP00000386541	900
C_0241	23994	O00487	9606.ENSP00000386541	755
C_0241	23994	O00512	9606.ENSP00000234739	800
C_0129	8193	O00519	9606.ENSP00000243167	946
C_0474	445639	O00519	9606.ENSP00000243167	941
C_0639	5283387	O00519	9606.ENSP00000243167	987
C_0241	23994	O00548	9606.ENSP00000355718	907
C_0050	2520	O00555	9606.ENSP00000353362	887
C_0662	5317269	O00555	9606.ENSP00000353362	800
C_0002	119	O00585	9606.ENSP00000259607	912
C_0028	896	O00585	9606.ENSP00000259607	900
C_0051	2537	O00585	9606.ENSP00000259607	900
C_0238	23930	O00587	9606.ENSP00000349490	795
C_0010	240	O00748	9606.ENSP00000317842	713
C_0017	338	O00748	9606.ENSP00000317842	900
C_0037	985	O00748	9606.ENSP00000317842	907
C_0055	3449	O00748	9606.ENSP00000317842	828
C_0155	9651	O00748	9606.ENSP00000317842	828
C_0241	23994	O00754	9606.ENSP00000395473	811
C_0238	23930	O00757	9606.ENSP00000364486	741
C_0241	23994	O00757	9606.ENSP00000364486	855
C_0007	190	O00763	9606.ENSP00000341044	986
C_0037	985	O00763	9606.ENSP00000341044	769
C_0238	23930	O00763	9606.ENSP00000341044	900
C_0241	23994	O00764	9606.ENSP00000291565	970
C_0029	932	O00767	9606.ENSP00000359380	800
C_0037	985	O00767	9606.ENSP00000359380	912
C_0063	5281	O00767	9606.ENSP00000359380	869
C_0473	445638	O00767	9606.ENSP00000359380	825
C_0474	445639	O00767	9606.ENSP00000359380	718
C_0238	23930	O14492	9606.ENSP00000440273	742
C_0150	8998	O14556	9606.ENSP00000222286	726
C_0411	222285	O14556	9606.ENSP00000222286	726
C_0241	23994	O14618	9606.ENSP00000436318	992
C_0002	119	O14625	9606.ENSP00000306884	908
C_0028	896	O14625	9606.ENSP00000306884	900
C_0051	2537	O14625	9606.ENSP00000306884	900
C_0044	1183	O14649	9606.ENSP00000306275	800
C_0028	896	O14672	9606.ENSP00000260408	800
C_0241	23994	O14672	9606.ENSP00000260408	908
C_0037	985	O14684	9606.ENSP00000342385	800
C_0607	5280863	O14684	9606.ENSP00000342385	800
C_0028	896	O14727	9606.ENSP00000448165	814
C_0241	23994	O14727	9606.ENSP00000448165	800
C_0598	5280343	O14727	9606.ENSP00000448165	845
C_0037	985	O14734	9606.ENSP00000217455	913
C_0238	23930	O14735	9606.ENSP00000219789	900
C_0241	23994	O14735	9606.ENSP00000219789	900
C_0005	177	O14744	9606.ENSP00000319169	800
C_0763	6326970	O14746	9606.ENSP00000309572	943
C_0037	985	O14763	9606.ENSP00000276431	800
C_0241	23994	O14763	9606.ENSP00000276431	800
C_0598	5280343	O14763	9606.ENSP00000276431	840
C_0002	119	O14764	9606.ENSP00000367848	952
C_0241	23994	O14773	9606.ENSP00000299427	800
C_0038	996	O14777	9606.ENSP00000261597	800
C_0241	23994	O14777	9606.ENSP00000261597	800
C_0393	165217	O14791	9606.ENSP00000317674	900
C_0241	23994	O14795	9606.ENSP00000367756	712
C_0238	23930	O14802	9606.ENSP00000361446	704
C_0241	23994	O14802	9606.ENSP00000361446	753
C_0002	119	O14810	9606.ENSP00000305613	900
C_0005	177	O14815	9606.ENSP00000271971	830
C_0005	177	O14818	9606.ENSP00000359910	704
C_0008	232	O14818	9606.ENSP00000359910	900
C_0021	424	O14818	9606.ENSP00000359910	900
C_0024	750	O14818	9606.ENSP00000359910	900
C_0043	1182	O14818	9606.ENSP00000359910	908
C_0065	5862	O14818	9606.ENSP00000359910	900
C_0066	5951	O14818	9606.ENSP00000359910	900
C_0072	6057	O14818	9606.ENSP00000359910	900
C_0073	6106	O14818	9606.ENSP00000359910	900
C_0076	6287	O14818	9606.ENSP00000359910	908
C_0077	6288	O14818	9606.ENSP00000359910	900
C_0078	6306	O14818	9606.ENSP00000359910	900
C_0024	750	O14827	9606.ENSP00000265080	900
C_0237	23925	O14832	9606.ENSP00000263038	983
C_0008	232	O14842	9606.ENSP00000246553	910
C_0037	985	O14842	9606.ENSP00000246553	919
C_0041	1032	O14842	9606.ENSP00000246553	937
C_0058	3893	O14842	9606.ENSP00000246553	907
C_0059	3931	O14842	9606.ENSP00000246553	965
C_0201	13849	O14842	9606.ENSP00000246553	900
C_0474	445639	O14842	9606.ENSP00000246553	984
C_0600	5280450	O14842	9606.ENSP00000246553	900
C_0008	232	O14843	9606.ENSP00000328230	907
C_0037	985	O14843	9606.ENSP00000328230	900
C_0041	1032	O14843	9606.ENSP00000328230	938
C_0058	3893	O14843	9606.ENSP00000328230	900
C_0201	13849	O14843	9606.ENSP00000328230	900
C_0474	445639	O14843	9606.ENSP00000328230	900
C_0241	23994	O14863	9606.ENSP00000261867	954
C_0241	23994	O14907	9606.ENSP00000225525	800
C_0017	338	O14920	9606.ENSP00000430684	947
C_0037	985	O14936	9606.ENSP00000367408	800
C_0238	23930	O14936	9606.ENSP00000367408	800
C_0015	305	O14939	9606.ENSP00000263088	974
C_0241	23994	O14964	9606.ENSP00000331201	800
C_0241	23994	O14967	9606.ENSP00000326699	794
C_0037	985	O14975	9606.ENSP00000267842	923
C_0059	3931	O14975	9606.ENSP00000267842	923
C_0237	23925	O14975	9606.ENSP00000267842	900
C_0600	5280450	O14975	9606.ENSP00000267842	923
C_0038	996	O14980	9606.ENSP00000384863	795
C_0005	177	O14983	9606.ENSP00000349595	795
C_0056	3473	O14983	9606.ENSP00000349595	786
C_0238	23930	O14983	9606.ENSP00000349595	795
C_0456	442793	O14983	9606.ENSP00000349595	786
C_0598	5280343	O14983	9606.ENSP00000349595	824
C_0237	23925	O15054	9606.ENSP00000254846	986
C_0241	23994	O15054	9606.ENSP00000254846	800
C_0028	896	O15055	9606.ENSP00000254657	927
C_0241	23994	O15055	9606.ENSP00000254657	795
C_0238	23930	O15067	9606.ENSP00000313490	898
C_0629	5281915	O15111	9606.ENSP00000359424	800
C_0037	985	O15121	9606.ENSP00000316476	818
C_0474	445639	O15121	9606.ENSP00000316476	800
C_0008	232	O15130	9606.ENSP00000267017	900
C_0037	985	O15130	9606.ENSP00000267017	900
C_0041	1032	O15130	9606.ENSP00000267017	900
C_0058	3893	O15130	9606.ENSP00000267017	900
C_0201	13849	O15130	9606.ENSP00000267017	900
C_0474	445639	O15130	9606.ENSP00000267017	900
C_0005	177	O15151	9606.ENSP00000356150	956
C_0241	23994	O15151	9606.ENSP00000356150	800
C_0241	23994	O15160	9606.ENSP00000361465	778
C_0241	23994	O15164	9606.ENSP00000340507	800
C_0100	7362	O15178	9606.ENSP00000296946	800
C_0241	23994	O15198	9606.ENSP00000369154	712
C_0037	985	O15228	9606.ENSP00000355607	907
C_0015	305	O15244	9606.ENSP00000355920	916
C_0069	6013	O15244	9606.ENSP00000355920	786
C_0015	305	O15245	9606.ENSP00000355930	908
C_0069	6013	O15245	9606.ENSP00000355930	732
C_0066	5951	O15269	9606.ENSP00000262554	937
C_0066	5951	O15270	9606.ENSP00000216484	930
C_0005	177	O15294	9606.ENSP00000362824	800
C_0059	3931	O15296	9606.ENSP00000369530	807
C_0237	23925	O15296	9606.ENSP00000369530	800
C_0600	5280450	O15296	9606.ENSP00000369530	960
C_0002	119	O15303	9606.ENSP00000231188	900
C_0021	424	O15303	9606.ENSP00000231188	818
C_0028	896	O15303	9606.ENSP00000231188	907
C_0051	2537	O15303	9606.ENSP00000231188	900
C_0024	750	O15305	9606.ENSP00000268261	824
C_0241	23994	O15350	9606.ENSP00000367545	824
C_0037	985	O15357	9606.ENSP00000298229	817
C_0037	985	O15379	9606.ENSP00000302967	900
C_0059	3931	O15379	9606.ENSP00000302967	913
C_0241	23994	O15379	9606.ENSP00000302967	829
C_0600	5280450	O15379	9606.ENSP00000302967	913
C_0608	5280934	O15379	9606.ENSP00000302967	900
C_0043	1182	O15382	9606.ENSP00000322991	920
C_0073	6106	O15382	9606.ENSP00000322991	945
C_0076	6287	O15382	9606.ENSP00000322991	920
C_0078	6306	O15382	9606.ENSP00000322991	933
C_0021	424	O15399	9606.ENSP00000263269	961
C_0024	750	O15399	9606.ENSP00000263269	973
C_0238	23930	O15442	9606.ENSP00000388137	701
C_0002	119	O15444	9606.ENSP00000375086	900
C_0028	896	O15444	9606.ENSP00000375086	900
C_0051	2537	O15444	9606.ENSP00000375086	900
C_0238	23930	O15488	9606.ENSP00000370555	900
C_0059	3931	O15496	9606.ENSP00000393847	911
C_0600	5280450	O15496	9606.ENSP00000393847	909
C_0608	5280934	O15496	9606.ENSP00000393847	909
C_0063	5281	O15503	9606.ENSP00000344741	833
C_0241	23994	O15514	9606.ENSP00000272645	775
C_0037	985	O15516	9606.ENSP00000308741	900
C_0059	3931	O15516	9606.ENSP00000308741	900
C_0600	5280450	O15516	9606.ENSP00000308741	900
C_0608	5280934	O15516	9606.ENSP00000308741	900
C_0028	896	O15519	9606.ENSP00000312455	800
C_0238	23930	O15530	9606.ENSP00000344220	800
C_0028	896	O15534	9606.ENSP00000314420	951
C_0763	6326970	O15534	9606.ENSP00000314420	786
C_0474	445639	O15540	9606.ENSP00000357429	866
C_0032	942	O15550	9606.ENSP00000367203	800
C_0241	23994	O15550	9606.ENSP00000367203	814
C_0324	89594	O15550	9606.ENSP00000367203	800
C_0073	6106	O15553	9606.ENSP00000219596	743
C_0067	5988	O15554	9606.ENSP00000262888	800
C_0241	23994	O43150	9606.ENSP00000281419	811
C_0237	23925	O43151	9606.ENSP00000386869	706
C_0066	5951	O43175	9606.ENSP00000358417	733
C_0032	942	O43181	9606.ENSP00000296684	800
C_0324	89594	O43181	9606.ENSP00000296684	800
C_0241	23994	O43184	9606.ENSP00000357668	900
C_0008	232	O43193	9606.ENSP00000218721	900
C_0037	985	O43193	9606.ENSP00000218721	945
C_0041	1032	O43193	9606.ENSP00000218721	900
C_0058	3893	O43193	9606.ENSP00000218721	900
C_0201	13849	O43193	9606.ENSP00000218721	900
C_0474	445639	O43193	9606.ENSP00000218721	900
C_0241	23994	O43194	9606.ENSP00000327417	941
C_0008	232	O43242	9606.ENSP00000264639	913
C_0021	424	O43242	9606.ENSP00000264639	900
C_0024	750	O43242	9606.ENSP00000264639	912
C_0043	1182	O43242	9606.ENSP00000264639	900
C_0065	5862	O43242	9606.ENSP00000264639	900
C_0066	5951	O43242	9606.ENSP00000264639	900
C_0072	6057	O43242	9606.ENSP00000264639	900
C_0073	6106	O43242	9606.ENSP00000264639	913
C_0076	6287	O43242	9606.ENSP00000264639	900
C_0077	6288	O43242	9606.ENSP00000264639	900
C_0078	6306	O43242	9606.ENSP00000264639	900
C_0008	232	O43246	9606.ENSP00000372390	905
C_0064	5793	O43280	9606.ENSP00000264029	816
C_0002	119	O43306	9606.ENSP00000311405	900
C_0028	896	O43306	9606.ENSP00000311405	918
C_0051	2537	O43306	9606.ENSP00000311405	900
C_0238	23930	O43306	9606.ENSP00000311405	741
C_0241	23994	O43306	9606.ENSP00000311405	741
C_0005	177	O43315	9606.ENSP00000219919	800
C_0241	23994	O43323	9606.ENSP00000266991	819
C_0008	232	O43324	9606.ENSP00000369038	900
C_0021	424	O43324	9606.ENSP00000369038	922
C_0073	6106	O43324	9606.ENSP00000369038	900
C_0078	6306	O43324	9606.ENSP00000369038	900
C_0021	424	O43424	9606.ENSP00000282020	800
C_0064	5793	O43451	9606.ENSP00000447378	909
C_0067	5988	O43451	9606.ENSP00000447378	938
C_0241	23994	O43451	9606.ENSP00000447378	824
C_0241	23994	O43474	9606.ENSP00000363804	795
C_0763	6326970	O43474	9606.ENSP00000363804	822
C_0027	880	O43488	9606.ENSP00000235835	725
C_0050	2520	O43497	9606.ENSP00000352011	909
C_0054	3314	O43497	9606.ENSP00000352011	874
C_0037	985	O43513	9606.ENSP00000286317	900
C_0059	3931	O43513	9606.ENSP00000286317	900
C_0600	5280450	O43513	9606.ENSP00000286317	900
C_0608	5280934	O43513	9606.ENSP00000286317	900
C_0028	896	O43521	9606.ENSP00000376943	800
C_0008	232	O43555	9606.ENSP00000245983	900
C_0037	985	O43555	9606.ENSP00000245983	900
C_0041	1032	O43555	9606.ENSP00000245983	900
C_0058	3893	O43555	9606.ENSP00000245983	900
C_0201	13849	O43555	9606.ENSP00000245983	900
C_0474	445639	O43555	9606.ENSP00000245983	900
C_0002	119	O43566	9606.ENSP00000386229	907
C_0028	896	O43566	9606.ENSP00000386229	900
C_0051	2537	O43566	9606.ENSP00000386229	900
C_0241	23994	O43570	9606.ENSP00000178638	833
C_0241	23994	O43572	9606.ENSP00000225737	800
C_0474	445639	O43602	9606.ENSP00000337697	800
C_0002	119	O43603	9606.ENSP00000329684	900
C_0028	896	O43603	9606.ENSP00000329684	911
C_0051	2537	O43603	9606.ENSP00000329684	900
C_0008	232	O43612	9606.ENSP00000293330	900
C_0032	942	O43612	9606.ENSP00000293330	853
C_0037	985	O43612	9606.ENSP00000293330	900
C_0041	1032	O43612	9606.ENSP00000293330	900
C_0058	3893	O43612	9606.ENSP00000293330	900
C_0201	13849	O43612	9606.ENSP00000293330	900
C_0324	89594	O43612	9606.ENSP00000293330	853
C_0474	445639	O43612	9606.ENSP00000293330	900
C_0005	177	O43639	9606.ENSP00000233154	800
C_0241	23994	O43639	9606.ENSP00000233154	800
C_0002	119	O43665	9606.ENSP00000358099	900
C_0028	896	O43665	9606.ENSP00000358099	900
C_0051	2537	O43665	9606.ENSP00000358099	900
C_0237	23925	O43708	9606.ENSP00000216465	907
C_0032	942	O43837	9606.ENSP00000370223	800
C_0238	23930	O43837	9606.ENSP00000370223	952
C_0324	89594	O43837	9606.ENSP00000370223	800
C_0070	6029	O43868	9606.ENSP00000315006	974
C_0005	177	O43897	9606.ENSP00000061240	800
C_0241	23994	O43897	9606.ENSP00000061240	800
C_0038	996	O43915	9606.ENSP00000297904	800
C_0241	23994	O43918	9606.ENSP00000291582	800
C_0002	119	O43927	9606.ENSP00000286758	900
C_0028	896	O43927	9606.ENSP00000286758	900
C_0051	2537	O43927	9606.ENSP00000286758	900
C_0005	177	O60218	9606.ENSP00000352584	712
C_0027	880	O60218	9606.ENSP00000352584	920
C_0604	5280598	O60218	9606.ENSP00000352584	832
C_0008	232	O60229	9606.ENSP00000240874	907
C_0037	985	O60229	9606.ENSP00000240874	900
C_0041	1032	O60229	9606.ENSP00000240874	900
C_0058	3893	O60229	9606.ENSP00000240874	900
C_0201	13849	O60229	9606.ENSP00000240874	900
C_0474	445639	O60229	9606.ENSP00000240874	900
C_0005	177	O60235	9606.ENSP00000283916	862
C_0017	338	O60235	9606.ENSP00000283916	786
C_0028	896	O60235	9606.ENSP00000283916	786
C_0038	996	O60235	9606.ENSP00000283916	862
C_0047	2116	O60235	9606.ENSP00000283916	786
C_0054	3314	O60235	9606.ENSP00000283916	786
C_0068	5991	O60235	9606.ENSP00000283916	786
C_0069	6013	O60235	9606.ENSP00000283916	786
C_0206	14985	O60235	9606.ENSP00000283916	786
C_0269	43815	O60235	9606.ENSP00000283916	786
C_0561	1548943	O60235	9606.ENSP00000283916	786
C_0598	5280343	O60235	9606.ENSP00000283916	786
C_0602	5280489	O60235	9606.ENSP00000283916	786
C_0606	5280805	O60235	9606.ENSP00000283916	786
C_0722	5360696	O60235	9606.ENSP00000283916	786
C_0037	985	O60244	9606.ENSP00000323720	900
C_0059	3931	O60244	9606.ENSP00000323720	900
C_0600	5280450	O60244	9606.ENSP00000323720	900
C_0608	5280934	O60244	9606.ENSP00000323720	900
C_0238	23930	O60260	9606.ENSP00000355865	753
C_0241	23994	O60260	9606.ENSP00000355865	830
C_0002	119	O60262	9606.ENSP00000371594	900
C_0002	119	O60266	9606.ENSP00000260600	900
C_0028	896	O60266	9606.ENSP00000260600	918
C_0051	2537	O60266	9606.ENSP00000260600	900
C_0073	6106	O60294	9606.ENSP00000307214	827
C_0241	23994	O60337	9606.ENSP00000274140	755
C_0469	444539	O60341	9606.ENSP00000383042	800
C_0064	5793	O60343	9606.ENSP00000366863	728
C_0238	23930	O60346	9606.ENSP00000262719	936
C_0241	23994	O60346	9606.ENSP00000262719	722
C_0021	424	O60391	9606.ENSP00000234389	913
C_0024	750	O60391	9606.ENSP00000234389	972
C_0066	5951	O60391	9606.ENSP00000234389	703
C_0037	985	O60427	9606.ENSP00000322229	920
C_0059	3931	O60427	9606.ENSP00000322229	957
C_0600	5280450	O60427	9606.ENSP00000322229	955
C_0608	5280934	O60427	9606.ENSP00000322229	947
C_0020	379	O60488	9606.ENSP00000339787	900
C_0037	985	O60488	9606.ENSP00000339787	920
C_0059	3931	O60488	9606.ENSP00000339787	981
C_0474	445639	O60488	9606.ENSP00000339787	917
C_0600	5280450	O60488	9606.ENSP00000339787	979
C_0608	5280934	O60488	9606.ENSP00000339787	900
C_0002	119	O60503	9606.ENSP00000294016	900
C_0028	896	O60503	9606.ENSP00000294016	900
C_0051	2537	O60503	9606.ENSP00000294016	900
C_0474	445639	O60543	9606.ENSP00000320209	819
C_0174	11005	O60551	9606.ENSP00000367407	782
C_0005	177	O60563	9606.ENSP00000261900	800
C_0241	23994	O60563	9606.ENSP00000261900	824
C_0237	23925	O60568	9606.ENSP00000223127	900
C_0029	932	O60603	9606.ENSP00000260010	800
C_0037	985	O60603	9606.ENSP00000260010	869
C_0058	3893	O60603	9606.ENSP00000260010	818
C_0598	5280343	O60603	9606.ENSP00000260010	800
C_0067	5988	O60610	9606.ENSP00000381565	795
C_0763	6326970	O60613	9606.ENSP00000328729	939
C_0037	985	O60656	9606.ENSP00000346768	900
C_0059	3931	O60656	9606.ENSP00000346768	900
C_0069	6013	O60656	9606.ENSP00000346768	922
C_0598	5280343	O60656	9606.ENSP00000346768	897
C_0600	5280450	O60656	9606.ENSP00000346768	900
C_0607	5280863	O60656	9606.ENSP00000346768	860
C_0608	5280934	O60656	9606.ENSP00000346768	900
C_0620	5281614	O60656	9606.ENSP00000346768	726
C_0241	23994	O60658	9606.ENSP00000311453	800
C_0238	23930	O60673	9606.ENSP00000351697	705
C_0005	177	O60674	9606.ENSP00000371067	800
C_0067	5988	O60701	9606.ENSP00000319501	713
C_0005	177	O60729	9606.ENSP00000364389	800
C_0059	3931	O60733	9606.ENSP00000333142	917
C_0600	5280450	O60733	9606.ENSP00000333142	917
C_0608	5280934	O60733	9606.ENSP00000333142	921
C_0241	23994	O60739	9606.ENSP00000232905	701
C_0002	119	O60755	9606.ENSP00000249041	900
C_0028	896	O60755	9606.ENSP00000249041	911
C_0051	2537	O60755	9606.ENSP00000249041	900
C_0047	2116	O60760	9606.ENSP00000295256	878
C_0060	4276	O60760	9606.ENSP00000295256	832
C_0068	5991	O60760	9606.ENSP00000295256	817
C_0206	14985	O60760	9606.ENSP00000295256	878
C_0246	24667	O60760	9606.ENSP00000295256	862
C_0389	155626	O60760	9606.ENSP00000295256	800
C_0598	5280343	O60760	9606.ENSP00000295256	871
C_0032	942	O60774	9606.ENSP00000236166	900
C_0324	89594	O60774	9606.ENSP00000236166	900
C_0042	1130	O60779	9606.ENSP00000236137	994
C_0238	23930	O60814	9606.ENSP00000349430	837
C_0070	6029	O60832	9606.ENSP00000358563	801
C_0050	2520	O60840	9606.ENSP00000365441	916
C_0066	5951	O60844	9606.ENSP00000383563	800
C_0077	6288	O60844	9606.ENSP00000383563	800
C_0067	5988	O60879	9606.ENSP00000321348	705
C_0037	985	O60907	9606.ENSP00000217964	900
C_0059	3931	O60907	9606.ENSP00000217964	900
C_0600	5280450	O60907	9606.ENSP00000217964	900
C_0608	5280934	O60907	9606.ENSP00000217964	900
C_0064	5793	O60909	9606.ENSP00000310696	800
C_0067	5988	O60921	9606.ENSP00000258774	800
C_0237	23925	O75027	9606.ENSP00000253577	914
C_0037	985	O75056	9606.ENSP00000344468	900
C_0059	3931	O75056	9606.ENSP00000344468	900
C_0063	5281	O75056	9606.ENSP00000344468	900
C_0393	165217	O75056	9606.ENSP00000344468	900
C_0474	445639	O75056	9606.ENSP00000344468	900
C_0600	5280450	O75056	9606.ENSP00000344468	900
C_0238	23930	O75083	9606.ENSP00000427687	773
C_0241	23994	O75083	9606.ENSP00000427687	755
C_0027	880	O75106	9606.ENSP00000253799	919
C_0039	998	O75106	9606.ENSP00000253799	967
C_0237	23925	O75151	9606.ENSP00000352185	800
C_0241	23994	O75151	9606.ENSP00000352185	800
C_0237	23925	O75164	9606.ENSP00000361473	860
C_0241	23994	O75164	9606.ENSP00000361473	822
C_0241	23994	O75173	9606.ENSP00000356975	800
C_0037	985	O75192	9606.ENSP00000300056	900
C_0059	3931	O75192	9606.ENSP00000300056	900
C_0600	5280450	O75192	9606.ENSP00000300056	900
C_0608	5280934	O75192	9606.ENSP00000300056	912
C_0629	5281915	O75208	9606.ENSP00000262507	765
C_0008	232	O75223	9606.ENSP00000275428	900
C_0021	424	O75223	9606.ENSP00000275428	900
C_0024	750	O75223	9606.ENSP00000275428	909
C_0043	1182	O75223	9606.ENSP00000275428	900
C_0065	5862	O75223	9606.ENSP00000275428	900
C_0066	5951	O75223	9606.ENSP00000275428	900
C_0072	6057	O75223	9606.ENSP00000275428	900
C_0073	6106	O75223	9606.ENSP00000275428	900
C_0076	6287	O75223	9606.ENSP00000275428	900
C_0077	6288	O75223	9606.ENSP00000275428	900
C_0078	6306	O75223	9606.ENSP00000275428	900
C_0032	942	O75310	9606.ENSP00000387683	900
C_0069	6013	O75310	9606.ENSP00000387683	900
C_0324	89594	O75310	9606.ENSP00000387683	900
C_0009	239	O75311	9606.ENSP00000274093	800
C_0024	750	O75311	9606.ENSP00000274093	914
C_0241	23994	O75312	9606.ENSP00000227322	812
C_0241	23994	O75340	9606.ENSP00000264933	800
C_0237	23925	O75342	9606.ENSP00000315167	900
C_0237	23925	O75348	9606.ENSP00000363162	900
C_0008	232	O75366	9606.ENSP00000257861	735
C_0021	424	O75366	9606.ENSP00000257861	735
C_0043	1182	O75366	9606.ENSP00000257861	735
C_0149	8988	O75366	9606.ENSP00000257861	735
C_0300	71080	O75366	9606.ENSP00000257861	735
C_0314	84815	O75366	9606.ENSP00000257861	735
C_0037	985	O75376	9606.ENSP00000268712	900
C_0059	3931	O75376	9606.ENSP00000268712	908
C_0600	5280450	O75376	9606.ENSP00000268712	908
C_0608	5280934	O75376	9606.ENSP00000268712	900
C_0043	1182	O75387	9606.ENSP00000278426	956
C_0073	6106	O75387	9606.ENSP00000278426	908
C_0076	6287	O75387	9606.ENSP00000278426	956
C_0078	6306	O75387	9606.ENSP00000278426	922
C_0065	5862	O75390	9606.ENSP00000342056	813
C_0241	23994	O75394	9606.ENSP00000296102	752
C_0241	23994	O75398	9606.ENSP00000371846	800
C_0241	23994	O75439	9606.ENSP00000249269	756
C_0032	942	O75444	9606.ENSP00000327048	800
C_0324	89594	O75444	9606.ENSP00000327048	800
C_0037	985	O75448	9606.ENSP00000377686	900
C_0059	3931	O75448	9606.ENSP00000377686	900
C_0600	5280450	O75448	9606.ENSP00000377686	900
C_0608	5280934	O75448	9606.ENSP00000377686	900
C_0598	5280343	O75460	9606.ENSP00000401445	734
C_0047	2116	O75469	9606.ENSP00000336528	815
C_0050	2520	O75469	9606.ENSP00000336528	766
C_0062	5204	O75469	9606.ENSP00000336528	800
C_0068	5991	O75469	9606.ENSP00000336528	860
C_0134	8343	O75469	9606.ENSP00000336528	736
C_0206	14985	O75469	9606.ENSP00000336528	815
C_0303	72307	O75469	9606.ENSP00000336528	800
C_0602	5280489	O75469	9606.ENSP00000336528	775
C_0607	5280863	O75469	9606.ENSP00000336528	938
C_0241	23994	O75475	9606.ENSP00000370109	800
C_0037	985	O75487	9606.ENSP00000359864	900
C_0059	3931	O75487	9606.ENSP00000359864	909
C_0063	5281	O75487	9606.ENSP00000359864	900
C_0393	165217	O75487	9606.ENSP00000359864	900
C_0474	445639	O75487	9606.ENSP00000359864	900
C_0600	5280450	O75487	9606.ENSP00000359864	909
C_0069	6013	O75494	9606.ENSP00000420195	786
C_0069	6013	O75508	9606.ENSP00000064724	833
C_0037	985	O75509	9606.ENSP00000296861	900
C_0059	3931	O75509	9606.ENSP00000296861	900
C_0600	5280450	O75509	9606.ENSP00000296861	900
C_0608	5280934	O75509	9606.ENSP00000296861	900
C_0174	11005	O75521	9606.ENSP00000369461	932
C_0007	190	O75533	9606.ENSP00000335321	800
C_0005	177	O75581	9606.ENSP00000261349	800
C_0024	750	O75600	9606.ENSP00000371110	923
C_0241	23994	O75603	9606.ENSP00000368805	724
C_0241	23994	O75604	9606.ENSP00000260187	800
C_0037	985	O75608	9606.ENSP00000320043	922
C_0241	23994	O75608	9606.ENSP00000320043	960
C_0037	985	O75715	9606.ENSP00000392398	733
C_0021	424	O75746	9606.ENSP00000388658	978
C_0005	177	O75762	9606.ENSP00000262209	800
C_0027	880	O75762	9606.ENSP00000262209	951
C_0032	942	O75762	9606.ENSP00000262209	862
C_0038	996	O75762	9606.ENSP00000262209	786
C_0051	2537	O75762	9606.ENSP00000262209	858
C_0052	2758	O75762	9606.ENSP00000262209	837
C_0054	3314	O75762	9606.ENSP00000262209	873
C_0143	8843	O75762	9606.ENSP00000262209	847
C_0164	10364	O75762	9606.ENSP00000262209	775
C_0211	15406	O75762	9606.ENSP00000262209	816
C_0324	89594	O75762	9606.ENSP00000262209	862
C_0531	638011	O75762	9606.ENSP00000262209	848
C_0540	643820	O75762	9606.ENSP00000262209	832
C_0561	1548943	O75762	9606.ENSP00000262209	794
C_0241	23994	O75764	9606.ENSP00000406293	763
C_0005	177	O75791	9606.ENSP00000339186	795
C_0019	370	O75795	9606.ENSP00000320401	816
C_0054	3314	O75795	9606.ENSP00000320401	804
C_0069	6013	O75795	9606.ENSP00000320401	937
C_0008	232	O75832	9606.ENSP00000217958	900
C_0021	424	O75832	9606.ENSP00000217958	900
C_0024	750	O75832	9606.ENSP00000217958	900
C_0043	1182	O75832	9606.ENSP00000217958	900
C_0065	5862	O75832	9606.ENSP00000217958	900
C_0066	5951	O75832	9606.ENSP00000217958	900
C_0072	6057	O75832	9606.ENSP00000217958	900
C_0073	6106	O75832	9606.ENSP00000217958	900
C_0076	6287	O75832	9606.ENSP00000217958	900
C_0077	6288	O75832	9606.ENSP00000217958	900
C_0078	6306	O75832	9606.ENSP00000217958	900
C_0241	23994	O75844	9606.ENSP00000361845	818
C_0037	985	O75865	9606.ENSP00000006275	800
C_0241	23994	O75879	9606.ENSP00000263985	728
C_0237	23925	O75881	9606.ENSP00000310721	938
C_0002	119	O75899	9606.ENSP00000259455	996
C_0032	942	O75899	9606.ENSP00000259455	865
C_0324	89594	O75899	9606.ENSP00000259455	874
C_0241	23994	O75928	9606.ENSP00000465676	815
C_0237	23925	O75936	9606.ENSP00000263182	960
C_0241	23994	O75936	9606.ENSP00000263182	852
C_0008	232	O75962	9606.ENSP00000339299	900
C_0037	985	O75962	9606.ENSP00000339299	900
C_0041	1032	O75962	9606.ENSP00000339299	900
C_0058	3893	O75962	9606.ENSP00000339299	900
C_0201	13849	O75962	9606.ENSP00000339299	900
C_0474	445639	O75962	9606.ENSP00000339299	900
C_0241	23994	O76031	9606.ENSP00000300107	737
C_0241	23994	O76041	9606.ENSP00000366326	800
C_0241	23994	O76064	9606.ENSP00000362578	800
C_0237	23925	O76071	9606.ENSP00000418287	900
C_0069	6013	O76074	9606.ENSP00000347046	849
C_0241	23994	O76074	9606.ENSP00000347046	800
C_0241	23994	O76080	9606.ENSP00000237937	787
C_0002	119	O76081	9606.ENSP00000297313	900
C_0028	896	O76081	9606.ENSP00000297313	910
C_0051	2537	O76081	9606.ENSP00000297313	900
C_0050	2520	O76082	9606.ENSP00000245407	850
C_0238	23930	O76083	9606.ENSP00000291539	800
C_0241	23994	O76083	9606.ENSP00000291539	800
C_0241	23994	O76096	9606.ENSP00000420384	800
C_0024	750	O94760	9606.ENSP00000284031	794
C_0241	23994	O94760	9606.ENSP00000284031	794
C_0238	23930	O94766	9606.ENSP00000265471	800
C_0598	5280343	O94768	9606.ENSP00000263955	958
C_0148	8914	O94778	9606.ENSP00000219660	809
C_0238	23930	O94778	9606.ENSP00000219660	900
C_0069	6013	O94788	9606.ENSP00000249750	800
C_0241	23994	O94855	9606.ENSP00000280551	929
C_0241	23994	O94888	9606.ENSP00000296328	716
C_0241	23994	O94953	9606.ENSP00000159111	837
C_0241	23994	O94972	9606.ENSP00000262294	800
C_0032	942	O95050	9606.ENSP00000013222	900
C_0324	89594	O95050	9606.ENSP00000013222	900
C_0002	119	O95136	9606.ENSP00000466933	900
C_0028	896	O95136	9606.ENSP00000466933	900
C_0051	2537	O95136	9606.ENSP00000466933	900
C_0241	23994	O95166	9606.ENSP00000306866	929
C_0054	3314	O95180	9606.ENSP00000334198	800
C_0241	23994	O95218	9606.ENSP00000359958	826
C_0037	985	O95237	9606.ENSP00000337224	900
C_0059	3931	O95237	9606.ENSP00000337224	900
C_0063	5281	O95237	9606.ENSP00000337224	900
C_0393	165217	O95237	9606.ENSP00000337224	900
C_0474	445639	O95237	9606.ENSP00000337224	900
C_0600	5280450	O95237	9606.ENSP00000337224	900
C_0241	23994	O95243	9606.ENSP00000249910	795
C_0050	2520	O95255	9606.ENSP00000205557	730
C_0241	23994	O95267	9606.ENSP00000310244	800
C_0241	23994	O95271	9606.ENSP00000311579	800
C_0241	23994	O95336	9606.ENSP00000252603	730
C_0017	338	O95342	9606.ENSP00000263817	800
C_0024	750	O95342	9606.ENSP00000263817	909
C_0068	5991	O95342	9606.ENSP00000263817	723
C_0410	222284	O95342	9606.ENSP00000263817	815
C_0237	23925	O95347	9606.ENSP00000286398	900
C_0241	23994	O95352	9606.ENSP00000346437	755
C_0065	5862	O95396	9606.ENSP00000244051	912
C_0241	23994	O95396	9606.ENSP00000244051	920
C_0037	985	O95402	9606.ENSP00000263390	900
C_0059	3931	O95402	9606.ENSP00000263390	900
C_0600	5280450	O95402	9606.ENSP00000263390	900
C_0608	5280934	O95402	9606.ENSP00000263390	900
C_0174	11005	O95445	9606.ENSP00000365081	800
C_0032	942	O95477	9606.ENSP00000363868	800
C_0037	985	O95477	9606.ENSP00000363868	982
C_0050	2520	O95477	9606.ENSP00000363868	853
C_0059	3931	O95477	9606.ENSP00000363868	920
C_0241	23994	O95477	9606.ENSP00000363868	900
C_0324	89594	O95477	9606.ENSP00000363868	800
C_0393	165217	O95477	9606.ENSP00000363868	900
C_0474	445639	O95477	9606.ENSP00000363868	767
C_0598	5280343	O95477	9606.ENSP00000363868	853
C_0600	5280450	O95477	9606.ENSP00000363868	920
C_0605	5280794	O95477	9606.ENSP00000363868	880
C_0608	5280934	O95477	9606.ENSP00000363868	908
C_0241	23994	O95486	9606.ENSP00000381823	929
C_0237	23925	O95503	9606.ENSP00000384490	900
C_0237	23925	O95571	9606.ENSP00000292147	776
C_0241	23994	O95571	9606.ENSP00000292147	916
C_0020	379	O95573	9606.ENSP00000350012	900
C_0037	985	O95573	9606.ENSP00000350012	922
C_0059	3931	O95573	9606.ENSP00000350012	907
C_0474	445639	O95573	9606.ENSP00000350012	920
C_0600	5280450	O95573	9606.ENSP00000350012	900
C_0608	5280934	O95573	9606.ENSP00000350012	900
C_0241	23994	O95602	9606.ENSP00000263857	795
C_0002	119	O95622	9606.ENSP00000419361	900
C_0028	896	O95622	9606.ENSP00000419361	918
C_0051	2537	O95622	9606.ENSP00000419361	900
C_0069	6013	O95622	9606.ENSP00000419361	800
C_0238	23930	O95622	9606.ENSP00000419361	741
C_0241	23994	O95622	9606.ENSP00000419361	741
C_0241	23994	O95639	9606.ENSP00000292476	800
C_0008	232	O95665	9606.ENSP00000303686	900
C_0037	985	O95665	9606.ENSP00000303686	945
C_0041	1032	O95665	9606.ENSP00000303686	900
C_0058	3893	O95665	9606.ENSP00000303686	900
C_0201	13849	O95665	9606.ENSP00000303686	900
C_0474	445639	O95665	9606.ENSP00000303686	900
C_0067	5988	O95671	9606.ENSP00000370718	714
C_0238	23930	O95671	9606.ENSP00000370718	752
C_0241	23994	O95696	9606.ENSP00000216267	800
C_0070	6029	O95777	9606.ENSP00000249299	778
C_0241	23994	O95786	9606.ENSP00000369213	826
C_0598	5280343	O95831	9606.ENSP00000287295	800
C_0008	232	O95837	9606.ENSP00000365807	900
C_0037	985	O95837	9606.ENSP00000365807	900
C_0041	1032	O95837	9606.ENSP00000365807	900
C_0058	3893	O95837	9606.ENSP00000365807	900
C_0201	13849	O95837	9606.ENSP00000365807	900
C_0474	445639	O95837	9606.ENSP00000365807	900
C_0241	23994	O95863	9606.ENSP00000244050	816
C_0059	3931	O95864	9606.ENSP00000278840	958
C_0474	445639	O95864	9606.ENSP00000278840	985
C_0600	5280450	O95864	9606.ENSP00000278840	957
C_0608	5280934	O95864	9606.ENSP00000278840	957
C_0005	177	O95931	9606.ENSP00000216133	800
C_0241	23994	O95931	9606.ENSP00000216133	800
C_0002	119	O95977	9606.ENSP00000246115	900
C_0028	896	O95977	9606.ENSP00000246115	900
C_0051	2537	O95977	9606.ENSP00000246115	900
C_0237	23925	O95992	9606.ENSP00000360918	900
C_0065	5862	O96007	9606.ENSP00000380157	900
C_0241	23994	O96007	9606.ENSP00000380157	909
C_0067	5988	P00156	9606.ENSP00000354554	792
C_0133	8222	P00156	9606.ENSP00000354554	701
C_0241	23994	P00156	9606.ENSP00000354554	794
C_0602	5280489	P00156	9606.ENSP00000354554	730
C_0629	5281915	P00156	9606.ENSP00000354554	852
C_0051	2537	P00167	9606.ENSP00000341625	907
C_0005	177	P00325	9606.ENSP00000306606	984
C_0006	180	P00325	9606.ENSP00000306606	908
C_0015	305	P00325	9606.ENSP00000306606	819
C_0022	454	P00325	9606.ENSP00000306606	800
C_0023	527	P00325	9606.ENSP00000306606	900
C_0034	957	P00325	9606.ENSP00000306606	814
C_0039	998	P00325	9606.ENSP00000306606	926
C_0040	1031	P00325	9606.ENSP00000306606	908
C_0071	6054	P00325	9606.ENSP00000306606	900
C_0084	6560	P00325	9606.ENSP00000306606	908
C_0139	8723	P00325	9606.ENSP00000306606	912
C_0181	11552	P00325	9606.ENSP00000306606	900
C_0221	17429	P00325	9606.ENSP00000306606	800
C_0241	23994	P00325	9606.ENSP00000306606	817
C_0259	31260	P00325	9606.ENSP00000306606	926
C_0005	177	P00338	9606.ENSP00000445175	771
C_0005	177	P00352	9606.ENSP00000297785	969
C_0023	527	P00352	9606.ENSP00000297785	777
C_0032	942	P00352	9606.ENSP00000297785	722
C_0069	6013	P00352	9606.ENSP00000297785	733
C_0074	6184	P00352	9606.ENSP00000297785	722
C_0324	89594	P00352	9606.ENSP00000297785	722
C_0371	108079	P00352	9606.ENSP00000297785	786
C_0634	5283335	P00352	9606.ENSP00000297785	722
C_0241	23994	P00367	9606.ENSP00000277865	814
C_0028	896	P00390	9606.ENSP00000221130	888
C_0047	2116	P00390	9606.ENSP00000221130	963
C_0069	6013	P00390	9606.ENSP00000221130	875
C_0206	14985	P00390	9606.ENSP00000221130	963
C_0242	24261	P00390	9606.ENSP00000221130	786
C_0478	493570	P00390	9606.ENSP00000221130	870
C_0606	5280805	P00390	9606.ENSP00000221130	794
C_0763	6326970	P00390	9606.ENSP00000221130	801
C_0189	12388	P00395	9606.ENSP00000354499	753
C_0237	23925	P00395	9606.ENSP00000354499	714
C_0238	23930	P00395	9606.ENSP00000354499	721
C_0241	23994	P00395	9606.ENSP00000354499	853
C_0189	12388	P00403	9606.ENSP00000354876	724
C_0237	23925	P00403	9606.ENSP00000354876	717
C_0238	23930	P00403	9606.ENSP00000354876	716
C_0241	23994	P00403	9606.ENSP00000354876	819
C_0241	23994	P00414	9606.ENSP00000354982	845
C_0072	6057	P00439	9606.ENSP00000448059	920
C_0237	23925	P00439	9606.ENSP00000448059	982
C_0005	177	P00441	9606.ENSP00000270142	847
C_0065	5862	P00441	9606.ENSP00000270142	833
C_0241	23994	P00441	9606.ENSP00000270142	998
C_0027	880	P00450	9606.ENSP00000264613	725
C_0068	5991	P00450	9606.ENSP00000264613	900
C_0237	23925	P00450	9606.ENSP00000264613	982
C_0241	23994	P00450	9606.ENSP00000264613	781
C_0065	5862	P00451	9606.ENSP00000353393	800
C_0241	23994	P00451	9606.ENSP00000353393	800
C_0008	232	P00480	9606.ENSP00000039007	816
C_0078	6306	P00480	9606.ENSP00000039007	742
C_0241	23994	P00480	9606.ENSP00000039007	900
C_0021	424	P00488	9606.ENSP00000264870	800
C_0007	190	P00491	9606.ENSP00000354532	996
C_0241	23994	P00491	9606.ENSP00000354532	978
C_0007	190	P00492	9606.ENSP00000298556	975
C_0238	23930	P00492	9606.ENSP00000298556	701
C_0021	424	P00505	9606.ENSP00000245206	968
C_0065	5862	P00505	9606.ENSP00000245206	916
C_0069	6013	P00505	9606.ENSP00000245206	834
C_0072	6057	P00505	9606.ENSP00000245206	911
C_0116	7860	P00505	9606.ENSP00000245206	800
C_0238	23930	P00505	9606.ENSP00000245206	911
C_0174	11005	P00519	9606.ENSP00000361423	967
C_0032	942	P00533	9606.ENSP00000275493	736
C_0072	6057	P00533	9606.ENSP00000275493	778
C_0237	23925	P00533	9606.ENSP00000275493	737
C_0241	23994	P00533	9606.ENSP00000275493	908
C_0324	89594	P00533	9606.ENSP00000275493	736
C_0561	1548943	P00533	9606.ENSP00000275493	722
C_0598	5280343	P00533	9606.ENSP00000275493	826
C_0606	5280805	P00533	9606.ENSP00000275493	800
C_0037	985	P00709	9606.ENSP00000301046	800
C_0064	5793	P00709	9606.ENSP00000301046	800
C_0238	23930	P00709	9606.ENSP00000301046	795
C_0241	23994	P00709	9606.ENSP00000301046	800
C_0005	177	P00734	9606.ENSP00000308541	855
C_0008	232	P00734	9606.ENSP00000308541	830
C_0026	849	P00734	9606.ENSP00000308541	820
C_0068	5991	P00734	9606.ENSP00000308541	925
C_0237	23925	P00734	9606.ENSP00000308541	861
C_0238	23930	P00734	9606.ENSP00000308541	799
C_0241	23994	P00734	9606.ENSP00000308541	889
C_0242	24261	P00734	9606.ENSP00000308541	876
C_0393	165217	P00739	9606.ENSP00000441828	900
C_0080	6386	P00740	9606.ENSP00000218099	800
C_0013	263	P00746	9606.ENSP00000332139	874
C_0241	23994	P00746	9606.ENSP00000332139	796
C_0068	5991	P00747	9606.ENSP00000308938	924
C_0241	23994	P00747	9606.ENSP00000308938	931
C_0241	23994	P00749	9606.ENSP00000361850	910
C_0598	5280343	P00749	9606.ENSP00000361850	837
C_0032	942	P00750	9606.ENSP00000220809	824
C_0324	89594	P00750	9606.ENSP00000220809	824
C_0598	5280343	P00750	9606.ENSP00000220809	727
C_0242	24261	P00751	9606.ENSP00000416561	849
C_0015	305	P00797	9606.ENSP00000272190	816
C_0037	985	P00797	9606.ENSP00000272190	820
C_0050	2520	P00797	9606.ENSP00000272190	987
C_0067	5988	P00797	9606.ENSP00000272190	822
C_0068	5991	P00797	9606.ENSP00000272190	728
C_0259	31260	P00797	9606.ENSP00000272190	800
C_0270	45469	P00797	9606.ENSP00000272190	896
C_0007	190	P00813	9606.ENSP00000361965	738
C_0241	23994	P00813	9606.ENSP00000361965	795
C_0032	942	P00918	9606.ENSP00000285379	827
C_0134	8343	P00918	9606.ENSP00000285379	800
C_0241	23994	P00918	9606.ENSP00000285379	865
C_0263	31404	P00918	9606.ENSP00000285379	740
C_0324	89594	P00918	9606.ENSP00000285379	827
C_0005	177	P01008	9606.ENSP00000356671	800
C_0068	5991	P01008	9606.ENSP00000356671	744
C_0002	119	P01019	9606.ENSP00000355627	909
C_0008	232	P01019	9606.ENSP00000355627	907
C_0028	896	P01019	9606.ENSP00000355627	900
C_0032	942	P01019	9606.ENSP00000355627	786
C_0037	985	P01019	9606.ENSP00000355627	907
C_0041	1032	P01019	9606.ENSP00000355627	900
C_0051	2537	P01019	9606.ENSP00000355627	900
C_0058	3893	P01019	9606.ENSP00000355627	900
C_0059	3931	P01019	9606.ENSP00000355627	907
C_0201	13849	P01019	9606.ENSP00000355627	900
C_0270	45469	P01019	9606.ENSP00000355627	786
C_0288	68071	P01019	9606.ENSP00000355627	786
C_0324	89594	P01019	9606.ENSP00000355627	786
C_0474	445639	P01019	9606.ENSP00000355627	900
C_0600	5280450	P01019	9606.ENSP00000355627	907
C_0608	5280934	P01019	9606.ENSP00000355627	900
C_0002	119	P01024	9606.ENSP00000245907	900
C_0005	177	P01024	9606.ENSP00000245907	800
C_0028	896	P01024	9606.ENSP00000245907	900
C_0051	2537	P01024	9606.ENSP00000245907	900
C_0241	23994	P01024	9606.ENSP00000245907	800
C_0002	119	P01031	9606.ENSP00000223642	900
C_0008	232	P01031	9606.ENSP00000223642	824
C_0028	896	P01031	9606.ENSP00000223642	900
C_0051	2537	P01031	9606.ENSP00000223642	900
C_0241	23994	P01033	9606.ENSP00000218388	868
C_0002	119	P01042	9606.ENSP00000265023	909
C_0008	232	P01042	9606.ENSP00000265023	944
C_0028	896	P01042	9606.ENSP00000265023	900
C_0037	985	P01042	9606.ENSP00000265023	900
C_0041	1032	P01042	9606.ENSP00000265023	907
C_0051	2537	P01042	9606.ENSP00000265023	909
C_0058	3893	P01042	9606.ENSP00000265023	900
C_0201	13849	P01042	9606.ENSP00000265023	900
C_0241	23994	P01042	9606.ENSP00000265023	912
C_0474	445639	P01042	9606.ENSP00000265023	900
C_0005	177	P01100	9606.ENSP00000306245	839
C_0022	454	P01100	9606.ENSP00000306245	800
C_0032	942	P01100	9606.ENSP00000306245	987
C_0059	3931	P01100	9606.ENSP00000306245	800
C_0067	5988	P01100	9606.ENSP00000306245	912
C_0069	6013	P01100	9606.ENSP00000306245	891
C_0074	6184	P01100	9606.ENSP00000306245	800
C_0237	23925	P01100	9606.ENSP00000306245	922
C_0241	23994	P01100	9606.ENSP00000306245	736
C_0242	24261	P01100	9606.ENSP00000306245	841
C_0324	89594	P01100	9606.ENSP00000306245	987
C_0561	1548943	P01100	9606.ENSP00000306245	987
C_0598	5280343	P01100	9606.ENSP00000306245	845
C_0600	5280450	P01100	9606.ENSP00000306245	800
C_0722	5360696	P01100	9606.ENSP00000306245	818
C_0598	5280343	P01116	9606.ENSP00000256078	853
C_0029	932	P01130	9606.ENSP00000454071	800
C_0032	942	P01130	9606.ENSP00000454071	824
C_0037	985	P01130	9606.ENSP00000454071	911
C_0059	3931	P01130	9606.ENSP00000454071	917
C_0063	5281	P01130	9606.ENSP00000454071	908
C_0068	5991	P01130	9606.ENSP00000454071	900
C_0324	89594	P01130	9606.ENSP00000454071	824
C_0393	165217	P01130	9606.ENSP00000454071	900
C_0474	445639	P01130	9606.ENSP00000454071	918
C_0600	5280450	P01130	9606.ENSP00000454071	916
C_0005	177	P01133	9606.ENSP00000265171	750
C_0241	23994	P01133	9606.ENSP00000265171	911
C_0241	23994	P01135	9606.ENSP00000295400	800
C_0598	5280343	P01135	9606.ENSP00000295400	800
C_0047	2116	P01137	9606.ENSP00000221930	844
C_0064	5793	P01137	9606.ENSP00000221930	735
C_0206	14985	P01137	9606.ENSP00000221930	844
C_0237	23925	P01137	9606.ENSP00000221930	727
C_0242	24261	P01137	9606.ENSP00000221930	885
C_0032	942	P01138	9606.ENSP00000358525	820
C_0069	6013	P01138	9606.ENSP00000358525	955
C_0241	23994	P01138	9606.ENSP00000358525	981
C_0324	89594	P01138	9606.ENSP00000358525	820
C_0008	232	P01148	9606.ENSP00000276414	912
C_0028	896	P01148	9606.ENSP00000276414	855
C_0037	985	P01148	9606.ENSP00000276414	900
C_0041	1032	P01148	9606.ENSP00000276414	900
C_0058	3893	P01148	9606.ENSP00000276414	900
C_0069	6013	P01148	9606.ENSP00000276414	826
C_0201	13849	P01148	9606.ENSP00000276414	900
C_0474	445639	P01148	9606.ENSP00000276414	900
C_0241	23994	P01160	9606.ENSP00000365663	800
C_0008	232	P01178	9606.ENSP00000217386	932
C_0037	985	P01178	9606.ENSP00000217386	900
C_0041	1032	P01178	9606.ENSP00000217386	900
C_0058	3893	P01178	9606.ENSP00000217386	900
C_0069	6013	P01178	9606.ENSP00000217386	877
C_0072	6057	P01178	9606.ENSP00000217386	794
C_0201	13849	P01178	9606.ENSP00000217386	907
C_0270	45469	P01178	9606.ENSP00000217386	819
C_0474	445639	P01178	9606.ENSP00000217386	900
C_0008	232	P01185	9606.ENSP00000369647	942
C_0032	942	P01185	9606.ENSP00000369647	853
C_0037	985	P01185	9606.ENSP00000369647	900
C_0041	1032	P01185	9606.ENSP00000369647	900
C_0050	2520	P01185	9606.ENSP00000369647	817
C_0058	3893	P01185	9606.ENSP00000369647	900
C_0072	6057	P01185	9606.ENSP00000369647	794
C_0201	13849	P01185	9606.ENSP00000369647	900
C_0324	89594	P01185	9606.ENSP00000369647	853
C_0474	445639	P01185	9606.ENSP00000369647	900
C_0002	119	P01210	9606.ENSP00000324248	915
C_0028	896	P01210	9606.ENSP00000324248	900
C_0051	2537	P01210	9606.ENSP00000324248	900
C_0025	807	P01222	9606.ENSP00000256592	900
C_0028	896	P01222	9606.ENSP00000256592	822
C_0072	6057	P01222	9606.ENSP00000256592	900
C_0005	177	P01229	9606.ENSP00000221421	900
C_0069	6013	P01229	9606.ENSP00000221421	942
C_0002	119	P01236	9606.ENSP00000302150	826
C_0021	424	P01236	9606.ENSP00000302150	824
C_0028	896	P01236	9606.ENSP00000302150	899
C_0050	2520	P01236	9606.ENSP00000302150	943
C_0069	6013	P01236	9606.ENSP00000302150	977
C_0241	23994	P01241	9606.ENSP00000312673	800
C_0561	1548943	P01258	9606.ENSP00000331746	756
C_0763	6326970	P01266	9606.ENSP00000220616	822
C_0050	2520	P01270	9606.ENSP00000282091	830
C_0008	232	P01275	9606.ENSP00000387662	990
C_0014	289	P01275	9606.ENSP00000387662	800
C_0015	305	P01275	9606.ENSP00000387662	819
C_0028	896	P01275	9606.ENSP00000387662	824
C_0037	985	P01275	9606.ENSP00000387662	988
C_0041	1032	P01275	9606.ENSP00000387662	983
C_0057	3476	P01275	9606.ENSP00000387662	876
C_0058	3893	P01275	9606.ENSP00000387662	915
C_0063	5281	P01275	9606.ENSP00000387662	909
C_0174	11005	P01275	9606.ENSP00000387662	914
C_0201	13849	P01275	9606.ENSP00000387662	900
C_0473	445638	P01275	9606.ENSP00000387662	900
C_0474	445639	P01275	9606.ENSP00000387662	986
C_0524	637517	P01275	9606.ENSP00000387662	900
C_0561	1548943	P01275	9606.ENSP00000387662	818
C_0608	5280934	P01275	9606.ENSP00000387662	911
C_0069	6013	P01282	9606.ENSP00000356213	837
C_0241	23994	P01344	9606.ENSP00000391826	817
C_0607	5280863	P01344	9606.ENSP00000391826	800
C_0008	232	P01350	9606.ENSP00000331358	911
C_0037	985	P01350	9606.ENSP00000331358	900
C_0041	1032	P01350	9606.ENSP00000331358	900
C_0058	3893	P01350	9606.ENSP00000331358	900
C_0201	13849	P01350	9606.ENSP00000331358	900
C_0474	445639	P01350	9606.ENSP00000331358	900
C_0561	1548943	P01350	9606.ENSP00000331358	819
C_0008	232	P01375	9606.ENSP00000398698	870
C_0015	305	P01375	9606.ENSP00000398698	828
C_0028	896	P01375	9606.ENSP00000398698	701
C_0032	942	P01375	9606.ENSP00000398698	947
C_0037	985	P01375	9606.ENSP00000398698	949
C_0038	996	P01375	9606.ENSP00000398698	733
C_0049	2214	P01375	9606.ENSP00000398698	745
C_0059	3931	P01375	9606.ENSP00000398698	847
C_0237	23925	P01375	9606.ENSP00000398698	758
C_0241	23994	P01375	9606.ENSP00000398698	800
C_0242	24261	P01375	9606.ENSP00000398698	927
C_0263	31404	P01375	9606.ENSP00000398698	733
C_0324	89594	P01375	9606.ENSP00000398698	947
C_0474	445639	P01375	9606.ENSP00000398698	749
C_0533	638024	P01375	9606.ENSP00000398698	725
C_0561	1548943	P01375	9606.ENSP00000398698	742
C_0598	5280343	P01375	9606.ENSP00000398698	763
C_0600	5280450	P01375	9606.ENSP00000398698	848
C_0620	5281614	P01375	9606.ENSP00000398698	800
C_0017	338	P01574	9606.ENSP00000369581	786
C_0241	23994	P01574	9606.ENSP00000369581	800
C_0241	23994	P01583	9606.ENSP00000263339	722
C_0474	445639	P01583	9606.ENSP00000263339	817
C_0005	177	P01584	9606.ENSP00000263341	840
C_0032	942	P01584	9606.ENSP00000263341	860
C_0037	985	P01584	9606.ENSP00000263341	822
C_0049	2214	P01584	9606.ENSP00000263341	722
C_0241	23994	P01584	9606.ENSP00000263341	735
C_0242	24261	P01584	9606.ENSP00000263341	959
C_0324	89594	P01584	9606.ENSP00000263341	860
C_0561	1548943	P01584	9606.ENSP00000263341	736
C_0598	5280343	P01584	9606.ENSP00000263341	738
C_0069	6013	P01588	9606.ENSP00000252723	828
C_0067	5988	P01730	9606.ENSP00000011653	851
C_0005	177	P02008	9606.ENSP00000252951	830
C_0237	23925	P02042	9606.ENSP00000369654	800
C_0005	177	P02452	9606.ENSP00000225964	861
C_0237	23925	P02452	9606.ENSP00000225964	900
C_0032	942	P02458	9606.ENSP00000369889	786
C_0324	89594	P02458	9606.ENSP00000369889	786
C_0237	23925	P02461	9606.ENSP00000304408	900
C_0238	23930	P02585	9606.ENSP00000361636	787
C_0037	985	P02647	9606.ENSP00000236850	912
C_0047	2116	P02647	9606.ENSP00000236850	832
C_0059	3931	P02647	9606.ENSP00000236850	981
C_0063	5281	P02647	9606.ENSP00000236850	909
C_0068	5991	P02647	9606.ENSP00000236850	970
C_0206	14985	P02647	9606.ENSP00000236850	853
C_0241	23994	P02647	9606.ENSP00000236850	900
C_0393	165217	P02647	9606.ENSP00000236850	900
C_0474	445639	P02647	9606.ENSP00000236850	915
C_0600	5280450	P02647	9606.ENSP00000236850	981
C_0608	5280934	P02647	9606.ENSP00000236850	912
C_0037	985	P02649	9606.ENSP00000252486	915
C_0059	3931	P02649	9606.ENSP00000252486	917
C_0063	5281	P02649	9606.ENSP00000252486	921
C_0066	5951	P02649	9606.ENSP00000252486	800
C_0068	5991	P02649	9606.ENSP00000252486	909
C_0237	23925	P02649	9606.ENSP00000252486	726
C_0393	165217	P02649	9606.ENSP00000252486	900
C_0410	222284	P02649	9606.ENSP00000252486	872
C_0474	445639	P02649	9606.ENSP00000252486	987
C_0600	5280450	P02649	9606.ENSP00000252486	916
C_0037	985	P02652	9606.ENSP00000356969	900
C_0059	3931	P02652	9606.ENSP00000356969	900
C_0063	5281	P02652	9606.ENSP00000356969	900
C_0393	165217	P02652	9606.ENSP00000356969	900
C_0474	445639	P02652	9606.ENSP00000356969	900
C_0600	5280450	P02652	9606.ENSP00000356969	900
C_0608	5280934	P02652	9606.ENSP00000356969	900
C_0037	985	P02656	9606.ENSP00000227667	907
C_0059	3931	P02656	9606.ENSP00000227667	908
C_0063	5281	P02656	9606.ENSP00000227667	900
C_0393	165217	P02656	9606.ENSP00000227667	900
C_0474	445639	P02656	9606.ENSP00000227667	909
C_0600	5280450	P02656	9606.ENSP00000227667	908
C_0037	985	P02689	9606.ENSP00000256103	958
C_0474	445639	P02689	9606.ENSP00000256103	794
C_0524	637517	P02689	9606.ENSP00000256103	800
C_0032	942	P02708	9606.ENSP00000261007	752
C_0055	3449	P02708	9606.ENSP00000261007	800
C_0155	9651	P02708	9606.ENSP00000261007	800
C_0324	89594	P02708	9606.ENSP00000261007	749
C_0032	942	P02741	9606.ENSP00000255030	861
C_0047	2116	P02741	9606.ENSP00000255030	907
C_0206	14985	P02741	9606.ENSP00000255030	919
C_0241	23994	P02741	9606.ENSP00000255030	847
C_0324	89594	P02741	9606.ENSP00000255030	860
C_0608	5280934	P02741	9606.ENSP00000255030	842
C_0763	6326970	P02741	9606.ENSP00000255030	862
C_0069	6013	P02763	9606.ENSP00000259396	824
C_0032	942	P02766	9606.ENSP00000237014	800
C_0324	89594	P02766	9606.ENSP00000237014	800
C_0474	445639	P02766	9606.ENSP00000237014	800
C_0005	177	P02768	9606.ENSP00000295897	974
C_0017	338	P02768	9606.ENSP00000295897	984
C_0027	880	P02768	9606.ENSP00000295897	803
C_0037	985	P02768	9606.ENSP00000295897	889
C_0058	3893	P02768	9606.ENSP00000295897	830
C_0063	5281	P02768	9606.ENSP00000295897	848
C_0064	5793	P02768	9606.ENSP00000295897	839
C_0174	11005	P02768	9606.ENSP00000295897	837
C_0241	23994	P02768	9606.ENSP00000295897	893
C_0393	165217	P02768	9606.ENSP00000295897	900
C_0474	445639	P02768	9606.ENSP00000295897	972
C_0036	971	P02771	9606.ENSP00000379138	800
C_0474	445639	P02774	9606.ENSP00000421725	800
C_0002	119	P02775	9606.ENSP00000296028	900
C_0028	896	P02775	9606.ENSP00000296028	900
C_0051	2537	P02775	9606.ENSP00000296028	900
C_0002	119	P02778	9606.ENSP00000305651	900
C_0028	896	P02778	9606.ENSP00000305651	900
C_0051	2537	P02778	9606.ENSP00000305651	900
C_0606	5280805	P02778	9606.ENSP00000305651	730
C_0013	263	P02786	9606.ENSP00000353224	800
C_0237	23925	P02786	9606.ENSP00000353224	991
C_0002	119	P02787	9606.ENSP00000385834	763
C_0013	263	P02787	9606.ENSP00000385834	815
C_0032	942	P02787	9606.ENSP00000385834	800
C_0036	971	P02787	9606.ENSP00000385834	800
C_0067	5988	P02787	9606.ENSP00000385834	838
C_0069	6013	P02787	9606.ENSP00000385834	849
C_0237	23925	P02787	9606.ENSP00000385834	997
C_0241	23994	P02787	9606.ENSP00000385834	810
C_0324	89594	P02787	9606.ENSP00000385834	800
C_0002	119	P02788	9606.ENSP00000231751	741
C_0036	971	P02788	9606.ENSP00000231751	958
C_0058	3893	P02788	9606.ENSP00000231751	800
C_0067	5988	P02788	9606.ENSP00000231751	772
C_0237	23925	P02788	9606.ENSP00000231751	992
C_0238	23930	P02788	9606.ENSP00000231751	828
C_0241	23994	P02788	9606.ENSP00000231751	953
C_0242	24261	P02790	9606.ENSP00000265983	818
C_0237	23925	P02792	9606.ENSP00000366525	957
C_0237	23925	P02794	9606.ENSP00000273550	995
C_0241	23994	P02794	9606.ENSP00000273550	862
C_0241	23994	P02795	9606.ENSP00000245185	757
C_0032	942	P02818	9606.ENSP00000357255	838
C_0068	5991	P02818	9606.ENSP00000357255	911
C_0324	89594	P02818	9606.ENSP00000357255	838
C_0025	807	P03915	9606.ENSP00000354813	800
C_0241	23994	P03950	9606.ENSP00000336762	795
C_0241	23994	P03952	9606.ENSP00000264690	910
C_0010	240	P03956	9606.ENSP00000322788	800
C_0049	2214	P03956	9606.ENSP00000322788	800
C_0069	6013	P03956	9606.ENSP00000322788	815
C_0241	23994	P03956	9606.ENSP00000322788	902
C_0598	5280343	P03956	9606.ENSP00000322788	840
C_0607	5280863	P03956	9606.ENSP00000322788	815
C_0620	5281614	P03956	9606.ENSP00000322788	800
C_0069	6013	P03971	9606.ENSP00000221496	935
C_0037	985	P04035	9606.ENSP00000287936	911
C_0059	3931	P04035	9606.ENSP00000287936	937
C_0068	5991	P04035	9606.ENSP00000287936	800
C_0069	6013	P04035	9606.ENSP00000287936	786
C_0600	5280450	P04035	9606.ENSP00000287936	945
C_0608	5280934	P04035	9606.ENSP00000287936	909
C_0005	177	P04040	9606.ENSP00000241052	964
C_0006	180	P04040	9606.ENSP00000241052	724
C_0017	338	P04040	9606.ENSP00000241052	952
C_0036	971	P04040	9606.ENSP00000241052	756
C_0047	2116	P04040	9606.ENSP00000241052	887
C_0059	3931	P04040	9606.ENSP00000241052	901
C_0067	5988	P04040	9606.ENSP00000241052	831
C_0206	14985	P04040	9606.ENSP00000241052	901
C_0207	14986	P04040	9606.ENSP00000241052	723
C_0237	23925	P04040	9606.ENSP00000241052	830
C_0238	23930	P04040	9606.ENSP00000241052	921
C_0241	23994	P04040	9606.ENSP00000241052	987
C_0242	24261	P04040	9606.ENSP00000241052	875
C_0257	31211	P04040	9606.ENSP00000241052	800
C_0270	45469	P04040	9606.ENSP00000241052	885
C_0474	445639	P04040	9606.ENSP00000241052	877
C_0598	5280343	P04040	9606.ENSP00000241052	895
C_0600	5280450	P04040	9606.ENSP00000241052	904
C_0763	6326970	P04040	9606.ENSP00000241052	931
C_0021	424	P04049	9606.ENSP00000251849	823
C_0069	6013	P04049	9606.ENSP00000251849	725
C_0598	5280343	P04049	9606.ENSP00000251849	836
C_0238	23930	P04053	9606.ENSP00000360216	795
C_0241	23994	P04053	9606.ENSP00000360216	813
C_0014	289	P04054	9606.ENSP00000312286	794
C_0027	880	P04054	9606.ENSP00000312286	800
C_0037	985	P04054	9606.ENSP00000312286	826
C_0059	3931	P04054	9606.ENSP00000312286	934
C_0600	5280450	P04054	9606.ENSP00000312286	932
C_0608	5280934	P04054	9606.ENSP00000312286	920
C_0022	454	P04062	9606.ENSP00000314508	830
C_0064	5793	P04062	9606.ENSP00000314508	819
C_0050	2520	P04085	9606.ENSP00000346508	800
C_0019	370	P04114	9606.ENSP00000233242	727
C_0029	932	P04114	9606.ENSP00000233242	822
C_0037	985	P04114	9606.ENSP00000233242	986
C_0045	1203	P04114	9606.ENSP00000233242	822
C_0058	3893	P04114	9606.ENSP00000233242	818
C_0059	3931	P04114	9606.ENSP00000233242	943
C_0063	5281	P04114	9606.ENSP00000233242	915
C_0068	5991	P04114	9606.ENSP00000233242	963
C_0393	165217	P04114	9606.ENSP00000233242	900
C_0474	445639	P04114	9606.ENSP00000233242	944
C_0598	5280343	P04114	9606.ENSP00000233242	727
C_0600	5280450	P04114	9606.ENSP00000233242	943
C_0608	5280934	P04114	9606.ENSP00000233242	833
C_0037	985	P04118	9606.ENSP00000259938	900
C_0005	177	P04141	9606.ENSP00000296871	722
C_0032	942	P04141	9606.ENSP00000296871	724
C_0045	1203	P04141	9606.ENSP00000296871	800
C_0124	8158	P04141	9606.ENSP00000296871	800
C_0324	89594	P04141	9606.ENSP00000296871	723
C_0598	5280343	P04141	9606.ENSP00000296871	938
C_0032	942	P04150	9606.ENSP00000231509	872
C_0069	6013	P04150	9606.ENSP00000231509	968
C_0241	23994	P04150	9606.ENSP00000231509	858
C_0324	89594	P04150	9606.ENSP00000231509	872
C_0028	896	P04156	9606.ENSP00000368752	819
C_0056	3473	P04156	9606.ENSP00000368752	800
C_0057	3476	P04156	9606.ENSP00000368752	786
C_0456	442793	P04156	9606.ENSP00000368752	800
C_0606	5280805	P04156	9606.ENSP00000368752	800
C_0393	165217	P04180	9606.ENSP00000264005	900
C_0069	6013	P04181	9606.ENSP00000357838	800
C_0241	23994	P04183	9606.ENSP00000301634	824
C_0241	23994	P04196	9606.ENSP00000232003	935
C_0032	942	P04198	9606.ENSP00000281043	800
C_0324	89594	P04198	9606.ENSP00000281043	800
C_0241	23994	P04271	9606.ENSP00000291700	818
C_0017	338	P04275	9606.ENSP00000261405	800
C_0238	23930	P04275	9606.ENSP00000261405	918
C_0241	23994	P04275	9606.ENSP00000261405	800
C_0068	5991	P04278	9606.ENSP00000369816	987
C_0069	6013	P04278	9606.ENSP00000369816	991
C_0241	23994	P04278	9606.ENSP00000369816	800
C_0072	6057	P04350	9606.ENSP00000264071	763
C_0150	8998	P04406	9606.ENSP00000229239	726
C_0411	222285	P04406	9606.ENSP00000229239	726
C_0008	232	P04424	9606.ENSP00000307188	980
C_0021	424	P04424	9606.ENSP00000307188	919
C_0238	23930	P04424	9606.ENSP00000307188	900
C_0028	896	P04626	9606.ENSP00000269571	819
C_0533	638024	P04626	9606.ENSP00000269571	800
C_0032	942	P04629	9606.ENSP00000431418	800
C_0241	23994	P04629	9606.ENSP00000431418	982
C_0324	89594	P04629	9606.ENSP00000431418	800
C_0561	1548943	P04629	9606.ENSP00000431418	935
C_0013	263	P04637	9606.ENSP00000269305	824
C_0017	338	P04637	9606.ENSP00000269305	822
C_0028	896	P04637	9606.ENSP00000269305	861
C_0032	942	P04637	9606.ENSP00000269305	849
C_0037	985	P04637	9606.ENSP00000269305	823
C_0056	3473	P04637	9606.ENSP00000269305	824
C_0064	5793	P04637	9606.ENSP00000269305	730
C_0066	5951	P04637	9606.ENSP00000269305	886
C_0103	7439	P04637	9606.ENSP00000269305	800
C_0237	23925	P04637	9606.ENSP00000269305	746
C_0241	23994	P04637	9606.ENSP00000269305	957
C_0242	24261	P04637	9606.ENSP00000269305	876
C_0324	89594	P04637	9606.ENSP00000269305	849
C_0456	442793	P04637	9606.ENSP00000269305	824
C_0561	1548943	P04637	9606.ENSP00000269305	943
C_0598	5280343	P04637	9606.ENSP00000269305	952
C_0607	5280863	P04637	9606.ENSP00000269305	738
C_0620	5281614	P04637	9606.ENSP00000269305	841
C_0745	5388925	P04637	9606.ENSP00000269305	800
C_0763	6326970	P04637	9606.ENSP00000269305	878
C_0241	23994	P04732	9606.ENSP00000307706	761
C_0028	896	P04792	9606.ENSP00000248553	800
C_0598	5280343	P04792	9606.ENSP00000248553	824
C_0028	896	P04798	9606.ENSP00000369050	981
C_0032	942	P04798	9606.ENSP00000369050	914
C_0037	985	P04798	9606.ENSP00000369050	900
C_0059	3931	P04798	9606.ENSP00000369050	907
C_0060	4276	P04798	9606.ENSP00000369050	800
C_0068	5991	P04798	9606.ENSP00000369050	973
C_0069	6013	P04798	9606.ENSP00000369050	934
C_0074	6184	P04798	9606.ENSP00000369050	824
C_0079	6354	P04798	9606.ENSP00000369050	933
C_0291	68245	P04798	9606.ENSP00000369050	730
C_0324	89594	P04798	9606.ENSP00000369050	914
C_0526	637542	P04798	9606.ENSP00000369050	728
C_0598	5280343	P04798	9606.ENSP00000369050	963
C_0600	5280450	P04798	9606.ENSP00000369050	907
C_0601	5280459	P04798	9606.ENSP00000369050	722
C_0602	5280489	P04798	9606.ENSP00000369050	767
C_0607	5280863	P04798	9606.ENSP00000369050	847
C_0608	5280934	P04798	9606.ENSP00000369050	900
C_0623	5281672	P04798	9606.ENSP00000369050	768
C_0598	5280343	P04839	9606.ENSP00000367851	733
C_0002	119	P04899	9606.ENSP00000312999	913
C_0028	896	P04899	9606.ENSP00000312999	915
C_0051	2537	P04899	9606.ENSP00000312999	900
C_0037	985	P05019	9606.ENSP00000302665	812
C_0068	5991	P05019	9606.ENSP00000302665	844
C_0069	6013	P05019	9606.ENSP00000302665	987
C_0238	23930	P05019	9606.ENSP00000302665	815
C_0241	23994	P05019	9606.ENSP00000302665	849
C_0270	45469	P05019	9606.ENSP00000302665	786
C_0005	177	P05062	9606.ENSP00000363988	723
C_0002	119	P05067	9606.ENSP00000284981	909
C_0008	232	P05067	9606.ENSP00000284981	911
C_0021	424	P05067	9606.ENSP00000284981	774
C_0028	896	P05067	9606.ENSP00000284981	907
C_0037	985	P05067	9606.ENSP00000284981	907
C_0041	1032	P05067	9606.ENSP00000284981	900
C_0043	1182	P05067	9606.ENSP00000284981	701
C_0051	2537	P05067	9606.ENSP00000284981	900
C_0058	3893	P05067	9606.ENSP00000284981	908
C_0076	6287	P05067	9606.ENSP00000284981	701
C_0078	6306	P05067	9606.ENSP00000284981	701
C_0201	13849	P05067	9606.ENSP00000284981	900
C_0237	23925	P05067	9606.ENSP00000284981	722
C_0241	23994	P05067	9606.ENSP00000284981	958
C_0474	445639	P05067	9606.ENSP00000284981	907
C_0005	177	P05091	9606.ENSP00000261733	998
C_0010	240	P05091	9606.ENSP00000261733	728
C_0023	527	P05091	9606.ENSP00000261733	756
C_0039	998	P05091	9606.ENSP00000261733	900
C_0238	23930	P05091	9606.ENSP00000261733	800
C_0606	5280805	P05091	9606.ENSP00000261733	800
C_0005	177	P05093	9606.ENSP00000358903	907
C_0069	6013	P05093	9606.ENSP00000358903	988
C_0069	6013	P05108	9606.ENSP00000268053	958
C_0017	338	P05112	9606.ENSP00000231449	721
C_0026	849	P05112	9606.ENSP00000231449	800
C_0047	2116	P05112	9606.ENSP00000231449	840
C_0050	2520	P05112	9606.ENSP00000231449	800
C_0206	14985	P05112	9606.ENSP00000231449	841
C_0284	65808	P05112	9606.ENSP00000231449	800
C_0620	5281614	P05112	9606.ENSP00000231449	824
C_0005	177	P05121	9606.ENSP00000223095	800
C_0019	370	P05121	9606.ENSP00000223095	800
C_0032	942	P05121	9606.ENSP00000223095	837
C_0047	2116	P05121	9606.ENSP00000223095	818
C_0057	3476	P05121	9606.ENSP00000223095	915
C_0059	3931	P05121	9606.ENSP00000223095	835
C_0064	5793	P05121	9606.ENSP00000223095	783
C_0206	14985	P05121	9606.ENSP00000223095	818
C_0241	23994	P05121	9606.ENSP00000223095	815
C_0242	24261	P05121	9606.ENSP00000223095	816
C_0324	89594	P05121	9606.ENSP00000223095	824
C_0600	5280450	P05121	9606.ENSP00000223095	823
C_0047	2116	P05129	9606.ENSP00000263431	833
C_0174	11005	P05129	9606.ENSP00000263431	852
C_0206	14985	P05129	9606.ENSP00000263431	833
C_0241	23994	P05129	9606.ENSP00000263431	721
C_0027	880	P05155	9606.ENSP00000278407	800
C_0241	23994	P05161	9606.ENSP00000368699	800
C_0001	107	P05164	9606.ENSP00000225275	705
C_0014	289	P05164	9606.ENSP00000225275	727
C_0028	896	P05164	9606.ENSP00000225275	818
C_0065	5862	P05164	9606.ENSP00000225275	734
C_0241	23994	P05164	9606.ENSP00000225275	705
C_0526	637542	P05164	9606.ENSP00000225275	705
C_0552	853433	P05164	9606.ENSP00000225275	705
C_0043	1182	P05166	9606.ENSP00000419027	800
C_0076	6287	P05166	9606.ENSP00000419027	800
C_0028	896	P05177	9606.ENSP00000342007	915
C_0029	932	P05177	9606.ENSP00000342007	822
C_0032	942	P05177	9606.ENSP00000342007	737
C_0050	2520	P05177	9606.ENSP00000342007	849
C_0059	3931	P05177	9606.ENSP00000342007	900
C_0060	4276	P05177	9606.ENSP00000342007	786
C_0061	5144	P05177	9606.ENSP00000342007	761
C_0068	5991	P05177	9606.ENSP00000342007	911
C_0069	6013	P05177	9606.ENSP00000342007	922
C_0324	89594	P05177	9606.ENSP00000342007	736
C_0526	637542	P05177	9606.ENSP00000342007	728
C_0561	1548943	P05177	9606.ENSP00000342007	728
C_0598	5280343	P05177	9606.ENSP00000342007	954
C_0600	5280450	P05177	9606.ENSP00000342007	900
C_0607	5280863	P05177	9606.ENSP00000342007	840
C_0069	6013	P05187	9606.ENSP00000375881	812
C_0241	23994	P05187	9606.ENSP00000375881	897
C_0241	23994	P05198	9606.ENSP00000256383	942
C_0008	232	P05305	9606.ENSP00000368683	924
C_0028	896	P05305	9606.ENSP00000368683	800
C_0037	985	P05305	9606.ENSP00000368683	900
C_0038	996	P05305	9606.ENSP00000368683	800
C_0041	1032	P05305	9606.ENSP00000368683	900
C_0050	2520	P05305	9606.ENSP00000368683	830
C_0058	3893	P05305	9606.ENSP00000368683	900
C_0201	13849	P05305	9606.ENSP00000368683	900
C_0474	445639	P05305	9606.ENSP00000368683	900
C_0561	1548943	P05305	9606.ENSP00000368683	753
C_0241	23994	P05362	9606.ENSP00000264832	841
C_0242	24261	P05362	9606.ENSP00000264832	847
C_0270	45469	P05362	9606.ENSP00000264832	812
C_0410	222284	P05362	9606.ENSP00000264832	800
C_0474	445639	P05362	9606.ENSP00000264832	822
C_0598	5280343	P05362	9606.ENSP00000264832	847
C_0005	177	P05412	9606.ENSP00000360266	921
C_0008	232	P05412	9606.ENSP00000360266	891
C_0019	370	P05412	9606.ENSP00000360266	823
C_0028	896	P05412	9606.ENSP00000360266	835
C_0032	942	P05412	9606.ENSP00000360266	856
C_0047	2116	P05412	9606.ENSP00000360266	745
C_0064	5793	P05412	9606.ENSP00000360266	737
C_0068	5991	P05412	9606.ENSP00000360266	800
C_0073	6106	P05412	9606.ENSP00000360266	708
C_0206	14985	P05412	9606.ENSP00000360266	745
C_0237	23925	P05412	9606.ENSP00000360266	934
C_0241	23994	P05412	9606.ENSP00000360266	794
C_0263	31404	P05412	9606.ENSP00000360266	800
C_0324	89594	P05412	9606.ENSP00000360266	856
C_0598	5280343	P05412	9606.ENSP00000360266	948
C_0607	5280863	P05412	9606.ENSP00000360266	822
C_0037	985	P05413	9606.ENSP00000362817	830
C_0063	5281	P05413	9606.ENSP00000362817	829
C_0474	445639	P05413	9606.ENSP00000362817	866
C_0524	637517	P05413	9606.ENSP00000362817	818
C_0047	2116	P05771	9606.ENSP00000305355	800
C_0064	5793	P05771	9606.ENSP00000305355	739
C_0206	14985	P05771	9606.ENSP00000305355	800
C_0241	23994	P05771	9606.ENSP00000305355	811
C_0474	445639	P05771	9606.ENSP00000305355	800
C_0049	2214	P05783	9606.ENSP00000373487	786
C_0005	177	P05981	9606.ENSP00000262626	901
C_0067	5988	P06126	9606.ENSP00000289429	822
C_0024	750	P06132	9606.ENSP00000246337	919
C_0047	2116	P06132	9606.ENSP00000246337	722
C_0206	14985	P06132	9606.ENSP00000246337	725
C_0237	23925	P06132	9606.ENSP00000246337	764
C_0069	6013	P06133	9606.ENSP00000305221	908
C_0598	5280343	P06133	9606.ENSP00000305221	713
C_0064	5793	P06213	9606.ENSP00000303830	794
C_0238	23930	P06213	9606.ENSP00000303830	800
C_0032	942	P06241	9606.ENSP00000346671	725
C_0291	68245	P06241	9606.ENSP00000346671	800
C_0324	89594	P06241	9606.ENSP00000346671	725
C_0623	5281672	P06241	9606.ENSP00000346671	800
C_0009	239	P06276	9606.ENSP00000264381	800
C_0015	305	P06276	9606.ENSP00000264381	998
C_0024	750	P06276	9606.ENSP00000264381	866
C_0032	942	P06276	9606.ENSP00000264381	790
C_0055	3449	P06276	9606.ENSP00000264381	750
C_0155	9651	P06276	9606.ENSP00000264381	998
C_0177	11230	P06276	9606.ENSP00000264381	818
C_0324	89594	P06276	9606.ENSP00000264381	790
C_0064	5793	P06280	9606.ENSP00000218516	907
C_0067	5988	P06280	9606.ENSP00000218516	900
C_0430	439242	P06280	9606.ENSP00000218516	900
C_0008	232	P06396	9606.ENSP00000362924	702
C_0021	424	P06396	9606.ENSP00000362924	770
C_0237	23925	P06400	9606.ENSP00000267163	910
C_0474	445639	P06400	9606.ENSP00000267163	722
C_0607	5280863	P06400	9606.ENSP00000267163	800
C_0068	5991	P06401	9606.ENSP00000325120	950
C_0241	23994	P06401	9606.ENSP00000325120	800
C_0237	23925	P06493	9606.ENSP00000378699	900
C_0607	5280863	P06493	9606.ENSP00000378699	938
C_0005	177	P06576	9606.ENSP00000262030	817
C_0009	239	P06576	9606.ENSP00000262030	794
C_0026	849	P06576	9606.ENSP00000262030	794
C_0598	5280343	P06576	9606.ENSP00000262030	961
C_0238	23930	P06681	9606.ENSP00000299367	800
C_0238	23930	P06702	9606.ENSP00000357727	800
C_0037	985	P06727	9606.ENSP00000350425	900
C_0059	3931	P06727	9606.ENSP00000350425	900
C_0063	5281	P06727	9606.ENSP00000350425	900
C_0393	165217	P06727	9606.ENSP00000350425	900
C_0474	445639	P06727	9606.ENSP00000350425	907
C_0600	5280450	P06727	9606.ENSP00000350425	900
C_0008	232	P06732	9606.ENSP00000221476	827
C_0238	23930	P06737	9606.ENSP00000216392	900
C_0478	493570	P06737	9606.ENSP00000216392	800
C_0598	5280343	P06737	9606.ENSP00000216392	712
C_0238	23930	P06746	9606.ENSP00000265421	800
C_0241	23994	P06746	9606.ENSP00000265421	853
C_0238	23930	P06756	9606.ENSP00000261023	815
C_0032	942	P06850	9606.ENSP00000276571	859
C_0069	6013	P06850	9606.ENSP00000276571	864
C_0324	89594	P06850	9606.ENSP00000276571	859
C_0393	165217	P06858	9606.ENSP00000309757	900
C_0474	445639	P06858	9606.ENSP00000309757	910
C_0241	23994	P06870	9606.ENSP00000301420	712
C_0059	3931	P07093	9606.ENSP00000415786	786
C_0600	5280450	P07093	9606.ENSP00000415786	786
C_0002	119	P07101	9606.ENSP00000370571	711
C_0032	942	P07101	9606.ENSP00000370571	992
C_0069	6013	P07101	9606.ENSP00000370571	897
C_0072	6057	P07101	9606.ENSP00000370571	972
C_0237	23925	P07101	9606.ENSP00000370571	986
C_0241	23994	P07101	9606.ENSP00000370571	816
C_0324	89594	P07101	9606.ENSP00000370571	992
C_0005	177	P07148	9606.ENSP00000295834	795
C_0037	985	P07148	9606.ENSP00000295834	982
C_0059	3931	P07148	9606.ENSP00000295834	914
C_0474	445639	P07148	9606.ENSP00000295834	899
C_0600	5280450	P07148	9606.ENSP00000295834	912
C_0608	5280934	P07148	9606.ENSP00000295834	907
C_0025	807	P07202	9606.ENSP00000318820	900
C_0072	6057	P07202	9606.ENSP00000318820	900
C_0241	23994	P07202	9606.ENSP00000318820	909
C_0526	637542	P07202	9606.ENSP00000318820	702
C_0032	942	P07203	9606.ENSP00000407375	772
C_0037	985	P07203	9606.ENSP00000407375	841
C_0047	2116	P07203	9606.ENSP00000407375	948
C_0206	14985	P07203	9606.ENSP00000407375	948
C_0238	23930	P07203	9606.ENSP00000407375	935
C_0241	23994	P07203	9606.ENSP00000407375	944
C_0324	89594	P07203	9606.ENSP00000407375	772
C_0763	6326970	P07203	9606.ENSP00000407375	998
C_0068	5991	P07225	9606.ENSP00000377783	900
C_0041	1032	P07237	9606.ENSP00000327801	800
C_0237	23925	P07237	9606.ENSP00000327801	950
C_0393	165217	P07237	9606.ENSP00000327801	900
C_0606	5280805	P07237	9606.ENSP00000327801	841
C_0069	6013	P07288	9606.ENSP00000314151	767
C_0241	23994	P07288	9606.ENSP00000314151	712
C_0005	177	P07327	9606.ENSP00000209668	973
C_0015	305	P07327	9606.ENSP00000209668	819
C_0022	454	P07327	9606.ENSP00000209668	800
C_0034	957	P07327	9606.ENSP00000209668	800
C_0241	23994	P07327	9606.ENSP00000209668	981
C_0005	177	P07332	9606.ENSP00000331504	817
C_0166	10430	P07339	9606.ENSP00000236671	859
C_0058	3893	P07360	9606.ENSP00000224181	800
C_0072	6057	P07437	9606.ENSP00000339001	746
C_0005	177	P07451	9606.ENSP00000285381	795
C_0241	23994	P07451	9606.ENSP00000285381	841
C_0005	177	P07477	9606.ENSP00000308720	708
C_0021	424	P07477	9606.ENSP00000308720	734
C_0038	996	P07477	9606.ENSP00000308720	708
C_0008	232	P07492	9606.ENSP00000256857	911
C_0037	985	P07492	9606.ENSP00000256857	900
C_0041	1032	P07492	9606.ENSP00000256857	900
C_0058	3893	P07492	9606.ENSP00000256857	900
C_0201	13849	P07492	9606.ENSP00000256857	900
C_0474	445639	P07492	9606.ENSP00000256857	908
C_0055	3449	P07510	9606.ENSP00000374145	800
C_0155	9651	P07510	9606.ENSP00000374145	800
C_0048	2119	P07550	9606.ENSP00000305372	995
C_0067	5988	P07550	9606.ENSP00000305372	800
C_0073	6106	P07585	9606.ENSP00000052754	717
C_0008	232	P07711	9606.ENSP00000345344	824
C_0241	23994	P07711	9606.ENSP00000345344	839
C_0005	177	P07737	9606.ENSP00000225655	794
C_0032	942	P07737	9606.ENSP00000225655	800
C_0324	89594	P07737	9606.ENSP00000225655	800
C_0007	190	P07741	9606.ENSP00000367615	996
C_0008	232	P07814	9606.ENSP00000355890	912
C_0021	424	P07814	9606.ENSP00000355890	911
C_0073	6106	P07814	9606.ENSP00000355890	917
C_0078	6306	P07814	9606.ENSP00000355890	910
C_0241	23994	P07814	9606.ENSP00000355890	829
C_0007	190	P07900	9606.ENSP00000335153	825
C_0008	232	P07900	9606.ENSP00000335153	925
C_0228	19844	P07900	9606.ENSP00000335153	800
C_0241	23994	P07900	9606.ENSP00000335153	989
C_0241	23994	P07902	9606.ENSP00000368119	734
C_0241	23994	P07919	9606.ENSP00000309565	794
C_0037	985	P08047	9606.ENSP00000329357	900
C_0059	3931	P08047	9606.ENSP00000329357	900
C_0241	23994	P08047	9606.ENSP00000329357	758
C_0600	5280450	P08047	9606.ENSP00000329357	900
C_0608	5280934	P08047	9606.ENSP00000329357	907
C_0607	5280863	P08069	9606.ENSP00000268035	815
C_0005	177	P08100	9606.ENSP00000296271	810
C_0037	985	P08100	9606.ENSP00000296271	974
C_0241	23994	P08100	9606.ENSP00000296271	811
C_0532	638014	P08100	9606.ENSP00000296271	906
C_0005	177	P08123	9606.ENSP00000297268	885
C_0047	2116	P08123	9606.ENSP00000297268	800
C_0206	14985	P08123	9606.ENSP00000297268	800
C_0237	23925	P08123	9606.ENSP00000297268	900
C_0241	23994	P08133	9606.ENSP00000346550	733
C_0002	119	P08173	9606.ENSP00000409378	900
C_0028	896	P08173	9606.ENSP00000409378	900
C_0051	2537	P08173	9606.ENSP00000409378	900
C_0269	43815	P08173	9606.ENSP00000409378	896
C_0065	5862	P08185	9606.ENSP00000342850	800
C_0068	5991	P08185	9606.ENSP00000342850	921
C_0069	6013	P08185	9606.ENSP00000342850	893
C_0008	232	P08195	9606.ENSP00000367123	922
C_0024	750	P08195	9606.ENSP00000367123	911
C_0043	1182	P08195	9606.ENSP00000367123	927
C_0065	5862	P08195	9606.ENSP00000367123	908
C_0066	5951	P08195	9606.ENSP00000367123	907
C_0072	6057	P08195	9606.ENSP00000367123	900
C_0073	6106	P08195	9606.ENSP00000367123	918
C_0076	6287	P08195	9606.ENSP00000367123	927
C_0077	6288	P08195	9606.ENSP00000367123	900
C_0078	6306	P08195	9606.ENSP00000367123	915
C_0241	23994	P08195	9606.ENSP00000367123	800
C_0300	71080	P08195	9606.ENSP00000367123	900
C_0241	23994	P08217	9606.ENSP00000352639	712
C_0241	23994	P08218	9606.ENSP00000365075	712
C_0017	338	P08236	9606.ENSP00000302728	808
C_0238	23930	P08236	9606.ENSP00000302728	755
C_0021	424	P08243	9606.ENSP00000175506	926
C_0019	370	P08253	9606.ENSP00000219070	951
C_0032	942	P08253	9606.ENSP00000219070	844
C_0241	23994	P08253	9606.ENSP00000219070	857
C_0324	89594	P08253	9606.ENSP00000219070	844
C_0598	5280343	P08253	9606.ENSP00000219070	842
C_0607	5280863	P08253	9606.ENSP00000219070	815
C_0028	896	P08254	9606.ENSP00000299855	800
C_0241	23994	P08254	9606.ENSP00000299855	970
C_0598	5280343	P08254	9606.ENSP00000299855	839
C_0620	5281614	P08254	9606.ENSP00000299855	800
C_0047	2116	P08263	9606.ENSP00000335620	874
C_0206	14985	P08263	9606.ENSP00000335620	874
C_0246	24667	P08263	9606.ENSP00000335620	871
C_0389	155626	P08263	9606.ENSP00000335620	816
C_0763	6326970	P08263	9606.ENSP00000335620	767
C_0241	23994	P08294	9606.ENSP00000371554	994
C_0078	6306	P08311	9606.ENSP00000216336	871
C_0474	445639	P08311	9606.ENSP00000216336	800
C_0005	177	P08319	9606.ENSP00000265512	965
C_0015	305	P08319	9606.ENSP00000265512	819
C_0022	454	P08319	9606.ENSP00000265512	800
C_0034	957	P08319	9606.ENSP00000265512	816
C_0241	23994	P08319	9606.ENSP00000265512	817
C_0238	23930	P08514	9606.ENSP00000262407	981
C_0393	165217	P08519	9606.ENSP00000321334	900
C_0020	379	P08559	9606.ENSP00000369134	818
C_0037	985	P08559	9606.ENSP00000369134	819
C_0238	23930	P08559	9606.ENSP00000369134	800
C_0067	5988	P08574	9606.ENSP00000317159	782
C_0241	23994	P08574	9606.ENSP00000317159	794
C_0032	942	P08588	9606.ENSP00000358301	824
C_0048	2119	P08588	9606.ENSP00000358301	985
C_0324	89594	P08588	9606.ENSP00000358301	824
C_0032	942	P08620	9606.ENSP00000168712	786
C_0324	89594	P08620	9606.ENSP00000168712	786
C_0238	23930	P08648	9606.ENSP00000293379	913
C_0032	942	P08684	9606.ENSP00000337915	819
C_0050	2520	P08684	9606.ENSP00000337915	992
C_0052	2758	P08684	9606.ENSP00000337915	800
C_0055	3449	P08684	9606.ENSP00000337915	800
C_0056	3473	P08684	9606.ENSP00000337915	800
C_0059	3931	P08684	9606.ENSP00000337915	900
C_0062	5204	P08684	9606.ENSP00000337915	800
C_0068	5991	P08684	9606.ENSP00000337915	941
C_0069	6013	P08684	9606.ENSP00000337915	945
C_0134	8343	P08684	9606.ENSP00000337915	840
C_0155	9651	P08684	9606.ENSP00000337915	800
C_0259	31260	P08684	9606.ENSP00000337915	835
C_0291	68245	P08684	9606.ENSP00000337915	800
C_0303	72307	P08684	9606.ENSP00000337915	800
C_0324	89594	P08684	9606.ENSP00000337915	818
C_0396	168115	P08684	9606.ENSP00000337915	800
C_0456	442793	P08684	9606.ENSP00000337915	800
C_0598	5280343	P08684	9606.ENSP00000337915	953
C_0600	5280450	P08684	9606.ENSP00000337915	900
C_0601	5280459	P08684	9606.ENSP00000337915	800
C_0602	5280489	P08684	9606.ENSP00000337915	737
C_0607	5280863	P08684	9606.ENSP00000337915	728
C_0623	5281672	P08684	9606.ENSP00000337915	800
C_0722	5360696	P08684	9606.ENSP00000337915	964
C_0241	23994	P08708	9606.ENSP00000346046	704
C_0005	177	P08709	9606.ENSP00000364731	834
C_0241	23994	P08709	9606.ENSP00000364731	821
C_0002	119	P08754	9606.ENSP00000358867	913
C_0028	896	P08754	9606.ENSP00000358867	922
C_0051	2537	P08754	9606.ENSP00000358867	900
C_0241	23994	P08758	9606.ENSP00000296511	868
C_0237	23925	P08833	9606.ENSP00000275525	800
C_0561	1548943	P08833	9606.ENSP00000275525	800
C_0241	23994	P08861	9606.ENSP00000338369	741
C_0241	23994	P08865	9606.ENSP00000346067	736
C_0065	5862	P08887	9606.ENSP00000357470	800
C_0002	119	P08908	9606.ENSP00000316244	934
C_0028	896	P08908	9606.ENSP00000316244	968
C_0048	2119	P08908	9606.ENSP00000316244	921
C_0051	2537	P08908	9606.ENSP00000316244	900
C_0381	129211	P08908	9606.ENSP00000316244	834
C_0008	232	P08912	9606.ENSP00000372750	900
C_0037	985	P08912	9606.ENSP00000372750	900
C_0041	1032	P08912	9606.ENSP00000372750	900
C_0058	3893	P08912	9606.ENSP00000372750	900
C_0201	13849	P08912	9606.ENSP00000372750	900
C_0269	43815	P08912	9606.ENSP00000372750	893
C_0474	445639	P08912	9606.ENSP00000372750	900
C_0002	119	P08913	9606.ENSP00000280155	900
C_0028	896	P08913	9606.ENSP00000280155	900
C_0051	2537	P08913	9606.ENSP00000280155	900
C_0381	129211	P08913	9606.ENSP00000280155	816
C_0008	232	P08949	9606.ENSP00000378089	900
C_0037	985	P08949	9606.ENSP00000378089	900
C_0041	1032	P08949	9606.ENSP00000378089	900
C_0058	3893	P08949	9606.ENSP00000378089	900
C_0201	13849	P08949	9606.ENSP00000378089	900
C_0474	445639	P08949	9606.ENSP00000378089	900
C_0024	750	P09012	9606.ENSP00000243563	859
C_0032	942	P09038	9606.ENSP00000264498	943
C_0242	24261	P09038	9606.ENSP00000264498	817
C_0324	89594	P09038	9606.ENSP00000264498	943
C_0606	5280805	P09038	9606.ENSP00000264498	786
C_0629	5281915	P09038	9606.ENSP00000264498	805
C_0241	23994	P09093	9606.ENSP00000290122	741
C_0065	5862	P09172	9606.ENSP00000376776	900
C_0047	2116	P09210	9606.ENSP00000420168	874
C_0206	14985	P09210	9606.ENSP00000420168	875
C_0246	24667	P09210	9606.ENSP00000420168	871
C_0389	155626	P09210	9606.ENSP00000420168	816
C_0763	6326970	P09210	9606.ENSP00000420168	763
C_0047	2116	P09211	9606.ENSP00000381607	822
C_0206	14985	P09211	9606.ENSP00000381607	845
C_0237	23925	P09211	9606.ENSP00000381607	800
C_0241	23994	P09211	9606.ENSP00000381607	964
C_0242	24261	P09211	9606.ENSP00000381607	823
C_0598	5280343	P09211	9606.ENSP00000381607	945
C_0241	23994	P09237	9606.ENSP00000260227	823
C_0241	23994	P09238	9606.ENSP00000279441	867
C_0008	232	P09327	9606.ENSP00000248444	735
C_0021	424	P09327	9606.ENSP00000248444	735
C_0043	1182	P09327	9606.ENSP00000248444	735
C_0149	8988	P09327	9606.ENSP00000248444	735
C_0300	71080	P09327	9606.ENSP00000248444	735
C_0314	84815	P09327	9606.ENSP00000248444	735
C_0002	119	P09341	9606.ENSP00000379110	900
C_0028	896	P09341	9606.ENSP00000379110	900
C_0051	2537	P09341	9606.ENSP00000379110	900
C_0242	24261	P09341	9606.ENSP00000379110	707
C_0072	6057	P09417	9606.ENSP00000281243	900
C_0237	23925	P09417	9606.ENSP00000281243	900
C_0037	985	P09455	9606.ENSP00000232219	900
C_0059	3931	P09455	9606.ENSP00000232219	900
C_0063	5281	P09455	9606.ENSP00000232219	900
C_0393	165217	P09455	9606.ENSP00000232219	900
C_0474	445639	P09455	9606.ENSP00000232219	927
C_0600	5280450	P09455	9606.ENSP00000232219	900
C_0241	23994	P09488	9606.ENSP00000311469	815
C_0241	23994	P09525	9606.ENSP00000377833	733
C_0028	896	P09601	9606.ENSP00000216117	830
C_0029	932	P09601	9606.ENSP00000216117	816
C_0032	942	P09601	9606.ENSP00000216117	819
C_0045	1203	P09601	9606.ENSP00000216117	855
C_0064	5793	P09601	9606.ENSP00000216117	728
C_0237	23925	P09601	9606.ENSP00000216117	985
C_0242	24261	P09601	9606.ENSP00000216117	865
C_0246	24667	P09601	9606.ENSP00000216117	800
C_0270	45469	P09601	9606.ENSP00000216117	846
C_0302	72276	P09601	9606.ENSP00000216117	838
C_0324	89594	P09601	9606.ENSP00000216117	819
C_0516	558221	P09601	9606.ENSP00000216117	819
C_0530	637858	P09601	9606.ENSP00000216117	800
C_0561	1548943	P09601	9606.ENSP00000216117	824
C_0598	5280343	P09601	9606.ENSP00000216117	879
C_0607	5280863	P09601	9606.ENSP00000216117	818
C_0024	750	P09622	9606.ENSP00000205402	903
C_0043	1182	P09622	9606.ENSP00000205402	913
C_0073	6106	P09622	9606.ENSP00000205402	910
C_0076	6287	P09622	9606.ENSP00000205402	915
C_0078	6306	P09622	9606.ENSP00000205402	900
C_0238	23930	P09622	9606.ENSP00000205402	900
C_0037	985	P09681	9606.ENSP00000350005	912
C_0058	3893	P09681	9606.ENSP00000350005	900
C_0201	13849	P09681	9606.ENSP00000350005	900
C_0474	445639	P09681	9606.ENSP00000350005	908
C_0064	5793	P09848	9606.ENSP00000264162	814
C_0241	23994	P09874	9606.ENSP00000355759	946
C_0242	24261	P09874	9606.ENSP00000355759	725
C_0474	445639	P09874	9606.ENSP00000355759	724
C_0598	5280343	P09874	9606.ENSP00000355759	742
C_0620	5281614	P09874	9606.ENSP00000355759	723
C_0238	23930	P09884	9606.ENSP00000368349	705
C_0241	23994	P09884	9606.ENSP00000368349	755
C_0028	896	P09917	9606.ENSP00000363512	800
C_0047	2116	P09917	9606.ENSP00000363512	873
C_0054	3314	P09917	9606.ENSP00000363512	800
C_0059	3931	P09917	9606.ENSP00000363512	901
C_0206	14985	P09917	9606.ENSP00000363512	872
C_0237	23925	P09917	9606.ENSP00000363512	981
C_0241	23994	P09917	9606.ENSP00000363512	900
C_0547	689043	P09917	9606.ENSP00000363512	887
C_0600	5280450	P09917	9606.ENSP00000363512	885
C_0623	5281672	P09917	9606.ENSP00000363512	809
C_0237	23925	P09960	9606.ENSP00000228740	900
C_0241	23994	P09960	9606.ENSP00000228740	986
C_0005	177	P09972	9606.ENSP00000226253	723
C_0008	232	P0C0P6	9606.ENSP00000381105	923
C_0037	985	P0C0P6	9606.ENSP00000381105	900
C_0041	1032	P0C0P6	9606.ENSP00000381105	908
C_0058	3893	P0C0P6	9606.ENSP00000381105	900
C_0201	13849	P0C0P6	9606.ENSP00000381105	900
C_0474	445639	P0C0P6	9606.ENSP00000381105	900
C_0238	23930	P0C0S5	9606.ENSP00000296417	800
C_0059	3931	P0C7M7	9606.ENSP00000382349	900
C_0474	445639	P0C7M7	9606.ENSP00000382349	900
C_0600	5280450	P0C7M7	9606.ENSP00000382349	900
C_0608	5280934	P0C7M7	9606.ENSP00000382349	907
C_0015	305	P0C869	9606.ENSP00000396045	909
C_0059	3931	P0C869	9606.ENSP00000396045	900
C_0600	5280450	P0C869	9606.ENSP00000396045	900
C_0608	5280934	P0C869	9606.ENSP00000396045	900
C_0008	232	P0CG47	9606.ENSP00000304697	926
C_0021	424	P0CG47	9606.ENSP00000304697	911
C_0024	750	P0CG47	9606.ENSP00000304697	900
C_0043	1182	P0CG47	9606.ENSP00000304697	900
C_0065	5862	P0CG47	9606.ENSP00000304697	914
C_0066	5951	P0CG47	9606.ENSP00000304697	915
C_0072	6057	P0CG47	9606.ENSP00000304697	900
C_0073	6106	P0CG47	9606.ENSP00000304697	911
C_0076	6287	P0CG47	9606.ENSP00000304697	900
C_0077	6288	P0CG47	9606.ENSP00000304697	917
C_0078	6306	P0CG47	9606.ENSP00000304697	900
C_0241	23994	P0CG47	9606.ENSP00000304697	983
C_0002	119	P0CJ75	9606.ENSP00000468991	900
C_0008	232	P0CJ75	9606.ENSP00000468991	900
C_0028	896	P0CJ75	9606.ENSP00000468991	900
C_0037	985	P0CJ75	9606.ENSP00000468991	900
C_0041	1032	P0CJ75	9606.ENSP00000468991	900
C_0051	2537	P0CJ75	9606.ENSP00000468991	900
C_0058	3893	P0CJ75	9606.ENSP00000468991	900
C_0201	13849	P0CJ75	9606.ENSP00000468991	900
C_0474	445639	P0CJ75	9606.ENSP00000468991	900
C_0037	985	P0DI81	9606.ENSP00000392495	795
C_0166	10430	P0DJD8	9606.ENSP00000322192	859
C_0002	119	P0DMS9	9606.ENSP00000358730	900
C_0028	896	P0DMS9	9606.ENSP00000358730	900
C_0051	2537	P0DMS9	9606.ENSP00000358730	900
C_0028	896	P0DP23	9606.ENSP00000349467	831
C_0080	6386	P0DP23	9606.ENSP00000349467	896
C_0174	11005	P0DP23	9606.ENSP00000349467	880
C_0241	23994	P0DPB6	9606.ENSP00000302478	755
C_0069	6013	P0DTE4	9606.ENSP00000387888	900
C_0002	119	P10082	9606.ENSP00000353198	909
C_0028	896	P10082	9606.ENSP00000353198	900
C_0051	2537	P10082	9606.ENSP00000353198	900
C_0005	177	P10144	9606.ENSP00000216341	901
C_0241	23994	P10144	9606.ENSP00000216341	849
C_0002	119	P10145	9606.ENSP00000306512	900
C_0028	896	P10145	9606.ENSP00000306512	981
C_0032	942	P10145	9606.ENSP00000306512	851
C_0037	985	P10145	9606.ENSP00000306512	847
C_0051	2537	P10145	9606.ENSP00000306512	900
C_0058	3893	P10145	9606.ENSP00000306512	839
C_0064	5793	P10145	9606.ENSP00000306512	729
C_0237	23925	P10145	9606.ENSP00000306512	733
C_0238	23930	P10145	9606.ENSP00000306512	727
C_0242	24261	P10145	9606.ENSP00000306512	949
C_0324	89594	P10145	9606.ENSP00000306512	851
C_0561	1548943	P10145	9606.ENSP00000306512	955
C_0598	5280343	P10145	9606.ENSP00000306512	778
C_0606	5280805	P10145	9606.ENSP00000306512	725
C_0241	23994	P10242	9606.ENSP00000339992	724
C_0064	5793	P10253	9606.ENSP00000305692	900
C_0067	5988	P10253	9606.ENSP00000305692	911
C_0068	5991	P10275	9606.ENSP00000363822	865
C_0069	6013	P10275	9606.ENSP00000363822	999
C_0072	6057	P10275	9606.ENSP00000363822	800
C_0134	8343	P10275	9606.ENSP00000363822	778
C_0241	23994	P10275	9606.ENSP00000363822	810
C_0598	5280343	P10275	9606.ENSP00000363822	943
C_0620	5281614	P10275	9606.ENSP00000363822	824
C_0763	6326970	P10275	9606.ENSP00000363822	953
C_0241	23994	P10276	9606.ENSP00000254066	824
C_0474	445639	P10276	9606.ENSP00000254066	874
C_0032	942	P10451	9606.ENSP00000378517	840
C_0324	89594	P10451	9606.ENSP00000378517	840
C_0024	750	P10586	9606.ENSP00000353030	723
C_0237	23925	P10599	9606.ENSP00000363641	956
C_0241	23994	P10599	9606.ENSP00000363641	980
C_0241	23994	P10606	9606.ENSP00000258424	822
C_0005	177	P10619	9606.ENSP00000361562	704
C_0028	896	P10632	9606.ENSP00000360317	800
C_0037	985	P10632	9606.ENSP00000360317	958
C_0050	2520	P10632	9606.ENSP00000360317	953
C_0059	3931	P10632	9606.ENSP00000360317	900
C_0068	5991	P10632	9606.ENSP00000360317	794
C_0069	6013	P10632	9606.ENSP00000360317	904
C_0598	5280343	P10632	9606.ENSP00000360317	964
C_0600	5280450	P10632	9606.ENSP00000360317	900
C_0028	896	P10635	9606.ENSP00000353820	800
C_0048	2119	P10635	9606.ENSP00000353820	819
C_0055	3449	P10635	9606.ENSP00000353820	914
C_0059	3931	P10635	9606.ENSP00000353820	800
C_0069	6013	P10635	9606.ENSP00000353820	913
C_0155	9651	P10635	9606.ENSP00000353820	914
C_0238	23930	P10635	9606.ENSP00000353820	732
C_0241	23994	P10635	9606.ENSP00000353820	824
C_0269	43815	P10635	9606.ENSP00000353820	994
C_0598	5280343	P10635	9606.ENSP00000353820	722
C_0600	5280450	P10635	9606.ENSP00000353820	800
C_0722	5360696	P10635	9606.ENSP00000353820	997
C_0032	942	P10645	9606.ENSP00000216492	853
C_0324	89594	P10645	9606.ENSP00000216492	851
C_0005	177	P10646	9606.ENSP00000233156	800
C_0073	6106	P10696	9606.ENSP00000295453	862
C_0032	942	P10767	9606.ENSP00000228837	786
C_0324	89594	P10767	9606.ENSP00000228837	786
C_0032	942	P11021	9606.ENSP00000324173	854
C_0324	89594	P11021	9606.ENSP00000324173	854
C_0007	190	P11086	9606.ENSP00000269582	800
C_0032	942	P11086	9606.ENSP00000269582	923
C_0237	23925	P11086	9606.ENSP00000269582	900
C_0324	89594	P11086	9606.ENSP00000269582	923
C_0068	5991	P11150	9606.ENSP00000299022	900
C_0393	165217	P11150	9606.ENSP00000299022	900
C_0064	5793	P11166	9606.ENSP00000416293	833
C_0598	5280343	P11166	9606.ENSP00000416293	813
C_0037	985	P11168	9606.ENSP00000323568	829
C_0064	5793	P11168	9606.ENSP00000323568	846
C_0598	5280343	P11168	9606.ENSP00000323568	965
C_0623	5281672	P11168	9606.ENSP00000323568	844
C_0238	23930	P11177	9606.ENSP00000307241	800
C_0043	1182	P11182	9606.ENSP00000359151	910
C_0073	6106	P11182	9606.ENSP00000359151	910
C_0076	6287	P11182	9606.ENSP00000359151	910
C_0078	6306	P11182	9606.ENSP00000359151	910
C_0005	177	P11215	9606.ENSP00000441691	800
C_0238	23930	P11215	9606.ENSP00000441691	800
C_0238	23930	P11216	9606.ENSP00000216962	900
C_0598	5280343	P11216	9606.ENSP00000216962	748
C_0007	190	P11217	9606.ENSP00000164139	828
C_0238	23930	P11217	9606.ENSP00000164139	900
C_0598	5280343	P11217	9606.ENSP00000164139	795
C_0008	232	P11229	9606.ENSP00000306490	900
C_0037	985	P11229	9606.ENSP00000306490	900
C_0041	1032	P11229	9606.ENSP00000306490	900
C_0058	3893	P11229	9606.ENSP00000306490	900
C_0201	13849	P11229	9606.ENSP00000306490	900
C_0269	43815	P11229	9606.ENSP00000306490	896
C_0474	445639	P11229	9606.ENSP00000306490	900
C_0055	3449	P11230	9606.ENSP00000304290	800
C_0155	9651	P11230	9606.ENSP00000304290	800
C_0598	5280343	P11309	9606.ENSP00000362608	969
C_0623	5281672	P11309	9606.ENSP00000362608	800
C_0241	23994	P11388	9606.ENSP00000411532	881
C_0623	5281672	P11388	9606.ENSP00000411532	802
C_0237	23925	P11413	9606.ENSP00000377192	856
[truncated: 5,057 more rows]

## Sheet: C-PT PAcs
Trikatu-protein target (T-PT) network specific to PACs
PACs-protein target pair	Interaction score
C_0072 (interacts with) A0A0B4J269	702
C_0072 (interacts with) A5LHX3	900
C_0072 (interacts with) E7EVN3	795
C_0072 (interacts with) H0YD73	900
C_0072 (interacts with) O00231	900
C_0072 (interacts with) O00232	900
C_0072 (interacts with) O00233	900
C_0072 (interacts with) O00487	900
C_0072 (interacts with) O14818	900
C_0072 (interacts with) O43242	900
C_0072 (interacts with) O75223	900
C_0072 (interacts with) O75832	900
C_0072 (interacts with) P00439	920
C_0072 (interacts with) P00505	911
C_0072 (interacts with) P00533	778
C_0072 (interacts with) P01178	794
C_0072 (interacts with) P01185	794
C_0072 (interacts with) P01222	900
C_0072 (interacts with) P04350	763
C_0072 (interacts with) P07101	972
C_0072 (interacts with) P07202	900
C_0072 (interacts with) P07437	746
C_0072 (interacts with) P08195	900
C_0072 (interacts with) P09417	900
C_0072 (interacts with) P0CG47	900
C_0072 (interacts with) P10275	800
C_0072 (interacts with) P14679	955
C_0072 (interacts with) P15085	765
C_0072 (interacts with) P15151	800
C_0072 (interacts with) P17174	911
C_0072 (interacts with) P17735	909
C_0072 (interacts with) P20618	900
C_0072 (interacts with) P25774	900
C_0072 (interacts with) P25786	900
C_0072 (interacts with) P25788	900
C_0072 (interacts with) P25789	900
C_0072 (interacts with) P27797	900
C_0072 (interacts with) P28066	900
C_0072 (interacts with) P28070	900
C_0072 (interacts with) P28072	900
C_0072 (interacts with) P28074	900
C_0072 (interacts with) P29144	900
C_0072 (interacts with) P30101	900
C_0072 (interacts with) P32754	907
C_0072 (interacts with) P40306	900
C_0072 (interacts with) P43686	900
C_0072 (interacts with) P48556	900
C_0072 (interacts with) P49721	900
C_0072 (interacts with) P51665	900
C_0072 (interacts with) P54577	967
C_0072 (interacts with) P55036	900
C_0072 (interacts with) P55786	957
C_0072 (interacts with) P60468	900
C_0072 (interacts with) P60484	856
C_0072 (interacts with) P60900	900
C_0072 (interacts with) P61289	900
C_0072 (interacts with) P61457	910
C_0598 (interacts with) O00206	845
C_0072 (interacts with) P61619	900
C_0598 (interacts with) O14727	845
C_0072 (interacts with) P61769	900
C_0598 (interacts with) O14763	840
C_0072 (interacts with) P62191	909
C_0598 (interacts with) O14983	824
C_0072 (interacts with) P62195	900
C_0598 (interacts with) O60235	786
C_0072 (interacts with) P62333	909
C_0598 (interacts with) O60603	800
C_0072 (interacts with) P62979	900
C_0598 (interacts with) O60656	897
C_0072 (interacts with) P62987	900
C_0598 (interacts with) O60760	871
C_0072 (interacts with) P68371	763
C_0598 (interacts with) O75460	734
C_0072 (interacts with) Q00535	851
C_0598 (interacts with) O94768	958
C_0072 (interacts with) Q01650	900
C_0598 (interacts with) O95477	853
C_0072 (interacts with) Q06323	900
C_0598 (interacts with) O95831	800
C_0072 (interacts with) Q13200	900
C_0598 (interacts with) P00533	826
C_0072 (interacts with) Q13509	702
C_0598 (interacts with) P00749	837
C_0072 (interacts with) Q13867	900
C_0598 (interacts with) P00750	727
C_0072 (interacts with) Q13885	763
C_0598 (interacts with) P01100	845
C_0072 (interacts with) Q14997	900
C_0598 (interacts with) P01116	853
C_0072 (interacts with) Q16401	900
C_0598 (interacts with) P01135	800
C_0072 (interacts with) Q695T7	900
C_0598 (interacts with) P01375	763
C_0072 (interacts with) Q6P179	957
C_0598 (interacts with) P01584	738
C_0072 (interacts with) Q6PHW0	923
C_0598 (interacts with) P03956	840
C_0072 (interacts with) Q7L5Y1	733
C_0598 (interacts with) P04040	895
C_0072 (interacts with) Q8NG68	956
C_0598 (interacts with) P04049	836
C_0072 (interacts with) Q8TAA3	900
C_0598 (interacts with) P04114	727
C_0072 (interacts with) Q8TF71	900
C_0598 (interacts with) P04141	938
C_0072 (interacts with) Q96KP4	900
C_0598 (interacts with) P04637	952
C_0072 (interacts with) Q99436	900
C_0598 (interacts with) P04792	824
C_0072 (interacts with) Q99460	900
C_0598 (interacts with) P04798	963
C_0072 (interacts with) Q9BUF5	702
C_0598 (interacts with) P04839	733
C_0072 (interacts with) Q9BVA1	763
C_0598 (interacts with) P05177	954
C_0072 (interacts with) Q9H9S3	900
C_0598 (interacts with) P05362	847
C_0072 (interacts with) Q9NZ08	957
C_0598 (interacts with) P05412	948
C_0072 (interacts with) Q9UHI5	900
C_0598 (interacts with) P06133	713
C_0072 (interacts with) Q9UIQ6	957
C_0598 (interacts with) P06576	961
C_0072 (interacts with) Q9UL46	900
C_0598 (interacts with) P06737	712
C_0072 (interacts with) Q9Y2Z4	977
C_0598 (interacts with) P08253	842
C_0598 (interacts with) P08254	839
C_0598 (interacts with) P08684	953
C_0598 (interacts with) P09211	945
C_0598 (interacts with) P09601	879
C_0598 (interacts with) P09874	742
C_0598 (interacts with) P10145	778
C_0598 (interacts with) P10275	943
C_0598 (interacts with) P10632	964
C_0598 (interacts with) P10635	722
C_0598 (interacts with) P11166	813
C_0598 (interacts with) P11168	965
C_0598 (interacts with) P11216	748
C_0598 (interacts with) P11217	795
C_0598 (interacts with) P11309	969
C_0598 (interacts with) P11712	728
C_0598 (interacts with) P11926	824
C_0598 (interacts with) P13500	952
C_0598 (interacts with) P13726	840
C_0598 (interacts with) P14672	877
C_0598 (interacts with) P14679	810
C_0598 (interacts with) P14780	956
C_0598 (interacts with) P15121	804
C_0598 (interacts with) P17861	732
C_0598 (interacts with) P17936	824
C_0598 (interacts with) P18054	879
C_0598 (interacts with) P21397	759
C_0598 (interacts with) P21589	840
C_0598 (interacts with) P21980	800
C_0598 (interacts with) P22309	908
C_0598 (interacts with) P23219	755
C_0598 (interacts with) P23560	815
C_0598 (interacts with) P24522	824
C_0598 (interacts with) P24941	725
C_0598 (interacts with) P25929	800
C_0598 (interacts with) P25963	725
C_0598 (interacts with) P27169	944
C_0598 (interacts with) P27361	863
C_0598 (interacts with) P28482	870
C_0598 (interacts with) P28907	800
C_0598 (interacts with) P29474	850
C_0598 (interacts with) P30044	800
C_0598 (interacts with) P33527	750
C_0598 (interacts with) P34932	895
C_0598 (interacts with) P35222	772
C_0598 (interacts with) P35228	766
C_0598 (interacts with) P35354	955
C_0598 (interacts with) P35503	908
C_0598 (interacts with) P35504	703
C_0598 (interacts with) P35869	711
C_0598 (interacts with) P36542	957
C_0598 (interacts with) P40313	844
C_0598 (interacts with) P40933	830
C_0598 (interacts with) P42224	727
C_0598 (interacts with) P42330	745
C_0598 (interacts with) P42336	723
C_0598 (interacts with) P42574	953
C_0598 (interacts with) P43490	800
C_0598 (interacts with) P47989	907
C_0598 (interacts with) P48357	786
C_0598 (interacts with) P48736	934
C_0598 (interacts with) P48960	843
C_0598 (interacts with) P49841	830
C_0598 (interacts with) P49888	723
C_0598 (interacts with) P50591	742
C_0598 (interacts with) P52945	800
C_0598 (interacts with) P54855	898
C_0598 (interacts with) P55011	824
C_0598 (interacts with) P55211	933
C_0598 (interacts with) P58004	824
C_0598 (interacts with) P61073	800
C_0598 (interacts with) P99999	855
C_0598 (interacts with) Q00059	800
C_0598 (interacts with) Q05397	785
C_0598 (interacts with) Q06278	892
C_0598 (interacts with) Q07812	734
C_0598 (interacts with) Q07820	987
C_0598 (interacts with) Q08050	824
C_0598 (interacts with) Q14790	736
C_0598 (interacts with) Q15165	800
C_0598 (interacts with) Q15399	814
C_0598 (interacts with) Q16236	794
C_0598 (interacts with) Q16552	816
C_0598 (interacts with) Q6NUS8	924
C_0598 (interacts with) Q6NVY1	958
C_0598 (interacts with) Q6UWM9	713
C_0598 (interacts with) Q76MJ5	734
C_0598 (interacts with) Q8NAU1	800
C_0598 (interacts with) Q92731	726
C_0598 (interacts with) Q96EB6	953
C_0598 (interacts with) Q96QT4	800
C_0598 (interacts with) Q99801	824
C_0598 (interacts with) Q9BXR5	816
C_0598 (interacts with) Q9HAW7	906
C_0598 (interacts with) Q9HAW8	898
C_0598 (interacts with) Q9HAW9	886
C_0598 (interacts with) Q9HBY0	703
C_0598 (interacts with) Q9UHC9	800
C_0607 (interacts with) O00300	800
C_0607 (interacts with) O14684	800
C_0607 (interacts with) O60656	860
C_0607 (interacts with) O75469	938
C_0607 (interacts with) P01344	800
C_0607 (interacts with) P03956	815
C_0607 (interacts with) P04637	738
C_0607 (interacts with) P04798	847
C_0607 (interacts with) P05177	840
C_0607 (interacts with) P05412	822
C_0607 (interacts with) P06400	800
C_0607 (interacts with) P06493	938
C_0607 (interacts with) P08069	815
C_0607 (interacts with) P08253	815
C_0607 (interacts with) P08684	728
C_0607 (interacts with) P09601	818
C_0607 (interacts with) P13500	818
C_0607 (interacts with) P17301	800
C_0607 (interacts with) P18054	724
C_0607 (interacts with) P20813	800
C_0607 (interacts with) P22309	860
C_0607 (interacts with) P24941	800
C_0607 (interacts with) P33527	725
C_0607 (interacts with) P35228	766
C_0607 (interacts with) P35503	860
C_0607 (interacts with) P35869	872
C_0607 (interacts with) P40763	814
C_0607 (interacts with) P42224	800
C_0607 (interacts with) P42574	743
C_0607 (interacts with) P51812	880
C_0607 (interacts with) P55211	722
C_0607 (interacts with) P60568	800
C_0607 (interacts with) Q6NUS8	906
C_0607 (interacts with) Q92731	725
C_0607 (interacts with) Q9HAW7	860
C_0607 (interacts with) Q9HAW8	860
C_0607 (interacts with) Q9HAW9	860
C_0547 (interacts with) O00338	743
C_0547 (interacts with) P09917	887
C_0547 (interacts with) P11413	722
C_0547 (interacts with) P14174	958
C_0547 (interacts with) P14679	938
C_0547 (interacts with) P21964	843
C_0547 (interacts with) P28482	800
C_0547 (interacts with) P42357	758
C_0547 (interacts with) Q4U2R8	786
C_0662 (interacts with) O00555	800
C_0010 (interacts with) O00748	713
C_0010 (interacts with) P03956	800
C_0010 (interacts with) P05091	728
C_0055 (interacts with) O00748	828
C_0055 (interacts with) P02708	800
C_0055 (interacts with) P06276	750
C_0055 (interacts with) P07510	800
C_0055 (interacts with) P08684	800
C_0055 (interacts with) P10635	914
C_0055 (interacts with) P11230	800
C_0055 (interacts with) P17787	831
C_0055 (interacts with) P22303	998
C_0055 (interacts with) P30532	816
C_0055 (interacts with) P30926	831
C_0055 (interacts with) P32297	800
C_0055 (interacts with) P43681	908
C_0055 (interacts with) Q04844	800
C_0055 (interacts with) Q05901	816
C_0055 (interacts with) Q07001	800
C_0055 (interacts with) Q14721	800
C_0055 (interacts with) Q15822	819
C_0055 (interacts with) Q15825	800
C_0055 (interacts with) Q494W8	827
C_0055 (interacts with) Q9GZZ6	800
C_0055 (interacts with) Q9UGM1	800
C_0007 (interacts with) O00763	986
C_0007 (interacts with) O75533	800
C_0007 (interacts with) P00491	996
C_0007 (interacts with) P00492	975
C_0007 (interacts with) P00813	738
C_0007 (interacts with) P07741	996
C_0007 (interacts with) P07900	825
C_0007 (interacts with) P11086	800
C_0007 (interacts with) P11217	828
C_0007 (interacts with) P23109	775
C_0007 (interacts with) P35354	817
C_0007 (interacts with) P41743	742
C_0007 (interacts with) P47900	931
C_0007 (interacts with) P50748	800
C_0007 (interacts with) P78362	929
C_0007 (interacts with) Q01432	798
C_0007 (interacts with) Q01433	784
C_0007 (interacts with) Q05513	742
C_0007 (interacts with) Q13126	997
C_0007 (interacts with) Q13686	911
C_0007 (interacts with) Q13705	800
C_0007 (interacts with) Q14542	918
C_0007 (interacts with) Q6P6C2	900
C_0007 (interacts with) Q8TEW8	773
C_0007 (interacts with) Q96EP1	800
C_0007 (interacts with) Q96Q83	911
C_0007 (interacts with) Q9BT30	900
C_0007 (interacts with) Q9BV20	900
C_0007 (interacts with) Q9BY49	958
C_0007 (interacts with) Q9BZD2	900
C_0007 (interacts with) Q9NQW7	842
C_0007 (interacts with) Q9NXW9	900
C_0007 (interacts with) Q9UIF7	907
C_0007 (interacts with) Q9Y3B4	800
C_0007 (interacts with) Q9Y6E0	800
C_0029 (interacts with) O00767	800
C_0029 (interacts with) O60603	800
C_0029 (interacts with) P01130	800
C_0029 (interacts with) P04114	822
C_0029 (interacts with) P05177	822
C_0029 (interacts with) P09601	816
C_0029 (interacts with) P13500	816
C_0029 (interacts with) P23560	800
C_0029 (interacts with) P42081	786
C_0029 (interacts with) P54868	784
C_0029 (interacts with) Q07108	800
C_0029 (interacts with) Q12809	800
C_0029 (interacts with) Q86SK9	733
C_0150 (interacts with) O14556	726
C_0150 (interacts with) P04406	726
C_0044 (interacts with) O14649	800
C_0044 (interacts with) P14780	800
C_0044 (interacts with) P35503	737
C_0044 (interacts with) Q9HAW7	737
C_0044 (interacts with) Q9HAW8	739
C_0044 (interacts with) Q9HAW9	739
C_0056 (interacts with) O14983	786
C_0056 (interacts with) P04156	800
C_0056 (interacts with) P04637	824
C_0056 (interacts with) P08684	800
C_0056 (interacts with) P14780	725
C_0054 (interacts with) O43497	874
C_0054 (interacts with) O60235	786
C_0054 (interacts with) O75762	873
C_0054 (interacts with) O75795	804
C_0054 (interacts with) O95180	800
C_0054 (interacts with) P09917	800
C_0054 (interacts with) P21397	800
C_0054 (interacts with) P22309	722
C_0054 (interacts with) P42574	722
C_0054 (interacts with) P54855	737
C_0054 (interacts with) Q6UN15	765
C_0070 (interacts with) O43868	974
C_0070 (interacts with) O60832	801
C_0070 (interacts with) O95777	778
C_0070 (interacts with) P21589	908
C_0070 (interacts with) P32320	991
C_0070 (interacts with) P41238	712
C_0070 (interacts with) P47900	705
C_0070 (interacts with) P49902	900
C_0070 (interacts with) P62304	704
C_0070 (interacts with) P62314	828
C_0070 (interacts with) P62316	814
C_0070 (interacts with) P62318	822
C_0070 (interacts with) Q14542	943
C_0070 (interacts with) Q16831	994
C_0070 (interacts with) Q8TCD5	951
C_0070 (interacts with) Q969T7	900
C_0070 (interacts with) Q9BXI3	900
C_0070 (interacts with) Q9BZD2	900
C_0070 (interacts with) Q9BZX2	950
C_0070 (interacts with) Q9GZX7	928
C_0070 (interacts with) Q9HAS3	974
C_0070 (interacts with) Q9NPB1	900
C_0070 (interacts with) Q9NWZ5	952
C_0070 (interacts with) Q9NYK1	831
C_0070 (interacts with) Q9Y333	816
C_0070 (interacts with) Q9Y4Y9	774
C_0604 (interacts with) O60218	832
C_0604 (interacts with) P42330	743
C_0604 (interacts with) Q9UHG3	960
C_0068 (interacts with) O60235	786
C_0068 (interacts with) O60760	817
C_0068 (interacts with) O75469	860
C_0068 (interacts with) O95342	723
C_0068 (interacts with) P00450	900
C_0068 (interacts with) P00734	925
C_0068 (interacts with) P00747	924
C_0068 (interacts with) P00797	728
C_0077 (interacts with) A2RTX5	965
C_0068 (interacts with) P01008	744
C_0077 (interacts with) A5LHX3	900
C_0068 (interacts with) P01130	900
C_0077 (interacts with) H0YD73	900
C_0068 (interacts with) P02647	970
C_0077 (interacts with) O00231	900
C_0068 (interacts with) P02649	909
C_0077 (interacts with) O00232	900
C_0068 (interacts with) P02818	911
C_0077 (interacts with) O00233	911
C_0068 (interacts with) P04035	800
C_0077 (interacts with) O00487	900
C_0068 (interacts with) P04114	963
C_0077 (interacts with) O14818	900
C_0068 (interacts with) P04278	987
C_0077 (interacts with) O43242	900
C_0068 (interacts with) P04798	973
C_0077 (interacts with) O60844	800
C_0068 (interacts with) P05019	844
C_0077 (interacts with) O75223	900
C_0068 (interacts with) P05177	911
C_0077 (interacts with) O75832	900
C_0068 (interacts with) P05412	800
C_0077 (interacts with) P08195	900
C_0068 (interacts with) P06401	950
C_0077 (interacts with) P0CG47	917
C_0068 (interacts with) P07225	900
C_0077 (interacts with) P15151	800
C_0068 (interacts with) P08185	921
C_0077 (interacts with) P17931	800
C_0068 (interacts with) P08684	941
C_0077 (interacts with) P20132	918
C_0068 (interacts with) P10275	865
C_0077 (interacts with) P20618	926
C_0068 (interacts with) P10632	794
C_0077 (interacts with) P25774	900
C_0068 (interacts with) P11150	900
C_0077 (interacts with) P25786	926
C_0068 (interacts with) P11712	811
C_0077 (interacts with) P25788	900
C_0068 (interacts with) P20815	786
C_0077 (interacts with) P25789	926
C_0068 (interacts with) P22309	737
C_0077 (interacts with) P27797	900
C_0068 (interacts with) P22680	920
C_0077 (interacts with) P28066	926
C_0068 (interacts with) P29474	800
C_0077 (interacts with) P28070	900
C_0068 (interacts with) P33261	813
C_0077 (interacts with) P28072	900
C_0068 (interacts with) P49888	747
C_0077 (interacts with) P28074	900
C_0068 (interacts with) Q12951	712
C_0077 (interacts with) P29144	900
C_0068 (interacts with) Q92731	943
C_0077 (interacts with) P30101	900
C_0068 (interacts with) Q9UNU6	926
C_0077 (interacts with) P40306	926
C_0077 (interacts with) P43007	914
C_0077 (interacts with) P43686	900
C_0077 (interacts with) P48556	900
C_0077 (interacts with) P49721	926
C_0077 (interacts with) P51665	900
C_0077 (interacts with) P55036	900
C_0077 (interacts with) P55786	900
C_0077 (interacts with) P60468	900
C_0077 (interacts with) P60900	900
C_0077 (interacts with) P61289	900
C_0077 (interacts with) P61619	907
C_0077 (interacts with) P61769	900
C_0077 (interacts with) P62191	900
C_0077 (interacts with) P62195	900
C_0077 (interacts with) P62333	900
C_0077 (interacts with) P62979	907
C_0077 (interacts with) P62987	900
C_0077 (interacts with) Q06323	900
C_0077 (interacts with) Q13200	900
C_0077 (interacts with) Q13867	900
C_0077 (interacts with) Q14997	900
C_0077 (interacts with) Q16401	900
C_0077 (interacts with) Q6P179	900
C_0077 (interacts with) Q86U90	730
C_0077 (interacts with) Q8TAA3	900
C_0077 (interacts with) Q96KP4	900
C_0077 (interacts with) Q96QD8	908
C_0077 (interacts with) Q99436	926
C_0077 (interacts with) Q99460	900
C_0077 (interacts with) Q9BW92	965
C_0077 (interacts with) Q9H2J7	900
C_0077 (interacts with) Q9H9S3	907
C_0077 (interacts with) Q9NS82	907
C_0077 (interacts with) Q9NZ08	900
C_0077 (interacts with) Q9UHI5	900
C_0077 (interacts with) Q9UIQ6	900
C_0077 (interacts with) Q9UL46	900
C_0269 (interacts with) O60235	786
C_0269 (interacts with) P08173	896
C_0269 (interacts with) P08912	893
C_0269 (interacts with) P10635	994
C_0269 (interacts with) P11229	896
C_0269 (interacts with) P17752	862
C_0269 (interacts with) P20309	895
C_0269 (interacts with) P20813	817
C_0269 (interacts with) P23560	871
C_0269 (interacts with) P23975	987
C_0269 (interacts with) P25098	800
C_0269 (interacts with) P31645	999
C_0269 (interacts with) P59768	741
C_0269 (interacts with) Q01959	983
C_0269 (interacts with) Q15835	794
C_0269 (interacts with) Q9BUP0	800
C_0561 (interacts with) O60235	786
C_0561 (interacts with) O75762	794
C_0561 (interacts with) P00533	722
C_0561 (interacts with) P01100	987
C_0561 (interacts with) P01258	756
C_0561 (interacts with) P01275	818
C_0561 (interacts with) P01350	819
C_0561 (interacts with) P01375	742
C_0561 (interacts with) P01584	736
C_0561 (interacts with) P04629	935
C_0561 (interacts with) P04637	943
C_0561 (interacts with) P05177	728
C_0561 (interacts with) P05305	753
C_0561 (interacts with) P08833	800
C_0561 (interacts with) P09601	824
C_0561 (interacts with) P10145	955
C_0561 (interacts with) P14618	819
C_0561 (interacts with) P14780	838
C_0561 (interacts with) P18847	833
C_0561 (interacts with) P19438	824
C_0561 (interacts with) P20366	988
C_0561 (interacts with) P21452	827
C_0561 (interacts with) P22466	830
C_0561 (interacts with) P25103	926
C_0561 (interacts with) P25874	800
C_0561 (interacts with) P27361	780
C_0561 (interacts with) P29474	736
C_0561 (interacts with) P35228	709
C_0561 (interacts with) P35354	830
C_0561 (interacts with) P37231	733
C_0561 (interacts with) P40763	745
C_0561 (interacts with) P41221	800
C_0561 (interacts with) P42224	800
C_0561 (interacts with) P42574	953
C_0561 (interacts with) P46663	865
C_0561 (interacts with) P49327	800
C_0561 (interacts with) P55011	814
C_0561 (interacts with) P60568	800
C_0561 (interacts with) Q13315	938
C_0561 (interacts with) Q16206	973
C_0561 (interacts with) Q16254	800
C_0561 (interacts with) Q16625	800
C_0561 (interacts with) Q7Z2W7	845
C_0561 (interacts with) Q96EB6	800
C_0561 (interacts with) Q99988	938
C_0561 (interacts with) Q9H1D0	880
C_0561 (interacts with) Q9HBY0	829
C_0561 (interacts with) Q9NQA5	702
C_0561 (interacts with) Q9Y5S1	905
C_0722 (interacts with) O60235	786
C_0722 (interacts with) P01100	818
C_0722 (interacts with) P08684	964
C_0722 (interacts with) P10635	997
C_0722 (interacts with) P20815	847
C_0722 (interacts with) P31645	764
C_0722 (interacts with) Q8TCU5	832
C_0722 (interacts with) Q99720	938
C_0469 (interacts with) O60341	800
C_0469 (interacts with) P14679	761
C_0469 (interacts with) P42357	762
C_0620 (interacts with) O60656	726
C_0620 (interacts with) P01375	800
C_0620 (interacts with) P03956	800
C_0620 (interacts with) P04637	841
C_0620 (interacts with) P05112	824
C_0620 (interacts with) P08254	800
C_0620 (interacts with) P09874	723
C_0620 (interacts with) P10275	824
C_0620 (interacts with) P12830	800
C_0620 (interacts with) P22309	729
C_0620 (interacts with) P35354	800
C_0620 (interacts with) P42345	826
C_0620 (interacts with) P42574	727
C_0620 (interacts with) P54577	752
C_0620 (interacts with) Q00534	958
C_0620 (interacts with) Q13443	800
C_0620 (interacts with) Q9HAW7	729
C_0620 (interacts with) Q9HAW8	729
C_0620 (interacts with) Q9HAW9	726
C_0060 (interacts with) O60760	832
C_0060 (interacts with) P04798	800
C_0060 (interacts with) P05177	786
C_0389 (interacts with) O60760	800
C_0389 (interacts with) P08263	816
C_0389 (interacts with) P09210	816
C_0389 (interacts with) Q16772	816
C_0042 (interacts with) O60779	994
C_0042 (interacts with) P21953	712
C_0042 (interacts with) Q9BZV2	988
C_0042 (interacts with) Q9H3S4	992
C_0039 (interacts with) O75106	967
C_0039 (interacts with) P00325	926
C_0039 (interacts with) P05091	900
C_0039 (interacts with) P21397	900
C_0039 (interacts with) P27338	900
C_0039 (interacts with) P28332	926
C_0039 (interacts with) P47895	900
C_0039 (interacts with) P48448	913
C_0039 (interacts with) P51648	914
C_0039 (interacts with) Q16853	968
C_0314 (interacts with) O75366	735
C_0314 (interacts with) P09327	735
C_0314 (interacts with) P50579	958
C_0062 (interacts with) O75469	800
C_0062 (interacts with) P08684	800
C_0062 (interacts with) P14679	800
C_0062 (interacts with) P19224	800
C_0062 (interacts with) P22309	816
C_0062 (interacts with) P24385	800
C_0062 (interacts with) P29474	925
C_0062 (interacts with) P35228	789
C_0062 (interacts with) Q13950	800
C_0052 (interacts with) O75762	837
C_0052 (interacts with) P08684	800
C_0052 (interacts with) Q7Z2W7	918
C_0143 (interacts with) O75762	847
C_0143 (interacts with) Q9BZS1	800
C_0164 (interacts with) O75762	775
C_0164 (interacts with) P34932	800
C_0164 (interacts with) Q96QT4	862
C_0211 (interacts with) O75762	816
C_0019 (interacts with) O75795	816
C_0019 (interacts with) P04114	727
C_0019 (interacts with) P05121	800
C_0019 (interacts with) P05412	823
C_0019 (interacts with) P08253	951
C_0019 (interacts with) P14679	878
C_0019 (interacts with) P14780	736
C_0019 (interacts with) P23771	800
C_0019 (interacts with) P42574	745
C_0019 (interacts with) Q13315	824
C_0019 (interacts with) Q9NZJ5	800
C_0148 (interacts with) O94778	809
C_0034 (interacts with) P00325	814
C_0034 (interacts with) P07327	800
C_0034 (interacts with) P08319	816
C_0034 (interacts with) P11766	800
C_0034 (interacts with) P13569	722
C_0034 (interacts with) P28332	800
C_0034 (interacts with) P40394	800
C_0034 (interacts with) Q02928	800
C_0034 (interacts with) Q5TCH4	800
C_0071 (interacts with) P00325	900
C_0071 (interacts with) P28332	912
C_0071 (interacts with) Q96RJ0	855
C_0221 (interacts with) P00325	800
C_0074 (interacts with) P00352	722
C_0074 (interacts with) P01100	800
C_0074 (interacts with) P04798	824
C_0634 (interacts with) P00352	722
C_0478 (interacts with) P00390	870
C_0478 (interacts with) P06737	800
C_0478 (interacts with) P15309	800
C_0478 (interacts with) P22413	900
C_0478 (interacts with) P30043	909
C_0478 (interacts with) Q8NFF5	919
C_0478 (interacts with) Q969G6	989
C_0478 (interacts with) Q9BZG2	800
C_0478 (interacts with) Q9NQ40	981
C_0026 (interacts with) P00734	820
C_0026 (interacts with) P05112	800
C_0026 (interacts with) P06576	794
C_0026 (interacts with) P36542	794
C_0026 (interacts with) P48147	794
C_0026 (interacts with) Q13526	800
C_0026 (interacts with) Q9P0Z9	928
C_0026 (interacts with) Q9UDR5	918
C_0263 (interacts with) P00918	740
C_0263 (interacts with) P01375	733
C_0263 (interacts with) P05412	800
C_0263 (interacts with) P20813	841
C_0263 (interacts with) P42574	733
C_0288 (interacts with) P01019	786
C_0014 (interacts with) P01275	800
C_0014 (interacts with) P04054	794
C_0014 (interacts with) P05164	727
C_0014 (interacts with) P11678	705
C_0014 (interacts with) P14679	978
C_0014 (interacts with) P21964	951
C_0014 (interacts with) P22079	811
C_0014 (interacts with) P30044	814
C_0014 (interacts with) P42574	727
C_0014 (interacts with) Q04828	835
C_0014 (interacts with) Q8WZ04	961
C_0014 (interacts with) Q9UQ10	911
C_0057 (interacts with) P01275	876
C_0057 (interacts with) P04156	786
C_0057 (interacts with) P05121	915
C_0057 (interacts with) P11712	918
C_0057 (interacts with) P14672	912
C_0057 (interacts with) P19224	800
C_0057 (interacts with) P27487	774
C_0057 (interacts with) P29474	816
C_0057 (interacts with) P35503	800
C_0057 (interacts with) P35504	800
C_0057 (interacts with) P48048	800
C_0057 (interacts with) Q03135	800
C_0057 (interacts with) Q14654	918
C_0049 (interacts with) P01375	745
C_0049 (interacts with) P01584	722
C_0049 (interacts with) P03956	800
C_0049 (interacts with) P05783	786
C_0049 (interacts with) P14598	910
C_0049 (interacts with) P35354	846
C_0049 (interacts with) P41159	800
C_0049 (interacts with) P99999	818
C_0049 (interacts with) Q07157	800
C_0049 (interacts with) Q15717	800
C_0049 (interacts with) Q16698	901
C_0049 (interacts with) Q8NFA2	837
C_0049 (interacts with) Q9GZQ8	800
C_0049 (interacts with) Q9NR96	841
C_0049 (interacts with) Q9NRD9	855
C_0049 (interacts with) Q9Y210	822
C_0049 (interacts with) Q9Y5S8	791
C_0533 (interacts with) P01375	725
C_0533 (interacts with) P04626	800
C_0533 (interacts with) P22680	800
C_0533 (interacts with) P45452	815
C_0533 (interacts with) P47712	800
C_0257 (interacts with) P04040	800
C_0045 (interacts with) P04114	822
C_0045 (interacts with) P04141	800
C_0045 (interacts with) P09601	855
C_0045 (interacts with) P26358	837
C_0045 (interacts with) P27169	814
C_0045 (interacts with) P29474	826
C_0045 (interacts with) P35228	832
C_0045 (interacts with) P35354	833
C_0045 (interacts with) P56817	800
C_0045 (interacts with) P78540	800
C_0045 (interacts with) Q96FL8	824
C_0045 (interacts with) Q9NSA0	800
C_0124 (interacts with) P04141	800
C_0124 (interacts with) P37231	800
C_0124 (interacts with) P42574	800
C_0124 (interacts with) P49763	831
C_0103 (interacts with) P04637	800
C_0291 (interacts with) P04798	730
C_0291 (interacts with) P06241	800
C_0291 (interacts with) P08684	800
C_0291 (interacts with) P35354	818
C_0526 (interacts with) P04798	728
C_0526 (interacts with) P05164	705
C_0526 (interacts with) P05177	728
C_0526 (interacts with) P07202	702
C_0526 (interacts with) P11678	705
C_0526 (interacts with) P14679	872
C_0526 (interacts with) P22079	794
C_0526 (interacts with) P42357	781
C_0623 (interacts with) P04798	768
C_0623 (interacts with) P06241	800
C_0623 (interacts with) P08684	800
C_0623 (interacts with) P09917	809
C_0623 (interacts with) P11168	844
C_0623 (interacts with) P11309	800
C_0623 (interacts with) P11388	802
C_0623 (interacts with) P11712	800
C_0623 (interacts with) P12643	800
C_0623 (interacts with) P33527	763
C_0623 (interacts with) P42574	733
C_0623 (interacts with) P48736	928
C_0623 (interacts with) Q14108	800
C_0623 (interacts with) Q8WTV0	800
C_0623 (interacts with) Q96EB6	943
C_0001 (interacts with) P05164	705
C_0001 (interacts with) P11678	705
C_0001 (interacts with) P14679	738
C_0001 (interacts with) P22079	794
C_0001 (interacts with) P53350	800
C_0552 (interacts with) P05164	705
C_0552 (interacts with) P11678	705
C_0043 (interacts with) A5LHX3	900
C_0552 (interacts with) P22079	794
C_0043 (interacts with) H0YD73	900
C_0552 (interacts with) P60568	786
C_0043 (interacts with) O00231	900
C_0061 (interacts with) P05177	761
C_0043 (interacts with) O00232	900
C_0177 (interacts with) P06276	818
C_0043 (interacts with) O00233	912
C_0043 (interacts with) O00487	900
C_0043 (interacts with) O14818	908
C_0043 (interacts with) O15382	920
C_0166 (interacts with) P07339	859
C_0043 (interacts with) O43242	900
C_0166 (interacts with) P0DJD8	859
C_0043 (interacts with) O75223	900
C_0166 (interacts with) Q8TCB6	819
C_0043 (interacts with) O75366	735
C_0048 (interacts with) P07550	995
C_0043 (interacts with) O75387	956
C_0048 (interacts with) P08588	985
C_0043 (interacts with) O75832	900
C_0048 (interacts with) P08908	921
C_0043 (interacts with) P05067	701
C_0048 (interacts with) P10635	819
C_0043 (interacts with) P05166	800
C_0048 (interacts with) P13945	973
C_0043 (interacts with) P08195	927
C_0048 (interacts with) Q96PN6	900
C_0043 (interacts with) P09327	735
C_0228 (interacts with) P07900	800
C_0043 (interacts with) P09622	913
C_0532 (interacts with) P08100	906
C_0043 (interacts with) P0CG47	900
C_0532 (interacts with) P19793	800
C_0043 (interacts with) P11182	910
C_0532 (interacts with) Q07812	800
C_0043 (interacts with) P12694	933
C_0532 (interacts with) Q9BYV7	980
C_0043 (interacts with) P12821	814
C_0532 (interacts with) Q9HAY6	900
C_0043 (interacts with) P15085	741
C_0043 (interacts with) P15151	800
C_0043 (interacts with) P20618	900
C_0043 (interacts with) P21953	933
C_0043 (interacts with) P25774	900
C_0043 (interacts with) P25786	900
C_0043 (interacts with) P25788	900
C_0043 (interacts with) P25789	900
C_0043 (interacts with) P26640	908
C_0043 (interacts with) P27797	900
C_0043 (interacts with) P28066	900
C_0043 (interacts with) P28070	900
C_0043 (interacts with) P28072	900
C_0516 (interacts with) P09601	819
C_0043 (interacts with) P28074	900
C_0530 (interacts with) P09601	800
C_0043 (interacts with) P29144	900
C_0475 (interacts with) P11413	728
C_0043 (interacts with) P30101	900
C_0475 (interacts with) P14679	784
C_0043 (interacts with) P40306	900
C_0475 (interacts with) P60508	809
C_0043 (interacts with) P43686	900
C_0475 (interacts with) P99999	819
C_0043 (interacts with) P48556	900
C_0475 (interacts with) Q16698	825
C_0043 (interacts with) P49721	900
C_0043 (interacts with) P51665	900
C_0043 (interacts with) P54687	912
C_0043 (interacts with) P55036	900
C_0043 (interacts with) P55786	900
C_0043 (interacts with) P60468	900
C_0043 (interacts with) P60900	900
C_0345 (interacts with) P11712	800
C_0043 (interacts with) P61289	900
C_0345 (interacts with) P33261	900
C_0043 (interacts with) P61619	900
C_0043 (interacts with) P61769	900
C_0043 (interacts with) P62191	900
C_0043 (interacts with) P62195	900
C_0043 (interacts with) P62249	739
C_0043 (interacts with) P62333	900
C_0527 (interacts with) P12830	800
C_0043 (interacts with) P62979	900
C_0043 (interacts with) P62987	900
C_0043 (interacts with) P78540	976
C_0043 (interacts with) P82933	739
C_0043 (interacts with) Q01650	952
C_0043 (interacts with) Q06323	900
C_0043 (interacts with) Q06481	701
C_0043 (interacts with) Q13200	900
C_0043 (interacts with) Q13867	900
C_0043 (interacts with) Q14997	900
C_0043 (interacts with) Q16401	900
C_0043 (interacts with) Q5ST30	900
C_0043 (interacts with) Q695T7	900
C_0043 (interacts with) Q6P179	900
C_0043 (interacts with) Q8TAA3	908
C_0110 (interacts with) P18440	800
C_0043 (interacts with) Q96KP4	900
C_0043 (interacts with) Q96N87	900
C_0043 (interacts with) Q99436	900
C_0043 (interacts with) Q99460	900
C_0043 (interacts with) Q9BS40	800
C_0043 (interacts with) Q9H2J7	900
C_0043 (interacts with) Q9H9S3	900
C_0043 (interacts with) Q9NZ08	900
C_0043 (interacts with) Q9UHI5	945
C_0528 (interacts with) P24941	800
C_0043 (interacts with) Q9UI42	800
C_0472 (interacts with) P27338	800
C_0043 (interacts with) Q9UIQ6	900
C_0472 (interacts with) P42574	938
C_0043 (interacts with) Q9UL46	900
C_0870 (interacts with) P28335	809
C_0292 (interacts with) P29474	817
C_0292 (interacts with) P34995	800
C_0292 (interacts with) P35354	820
C_0647 (interacts with) P33527	938
C_0647 (interacts with) P35228	733
C_0343 (interacts with) P35354	822
C_0262 (interacts with) P48307	800
C_0003 (interacts with) P51649	928
C_0186 (interacts with) Q06278	861
C_0329 (interacts with) Q8WX39	800
C_0091 (interacts with) Q96EB6	800
C_0125 (interacts with) Q9NPJ3	961
C_0127 (interacts with) Q9UDX3	800
C_0628 (interacts with) Q9UHD2	800
C_0309 (interacts with) Q9Y233	800
C_0073 (interacts with) A5LHX3	900
C_0073 (interacts with) H0YD73	900
C_0073 (interacts with) O00231	900
C_0073 (interacts with) O00232	909
C_0073 (interacts with) O00233	900
C_0073 (interacts with) O00487	909
C_0073 (interacts with) O14818	900
C_0073 (interacts with) O15382	945
C_0073 (interacts with) O15553	743
C_0073 (interacts with) O43242	913
C_0073 (interacts with) O43324	900
C_0073 (interacts with) O60294	827
C_0073 (interacts with) O75223	900
C_0073 (interacts with) O75387	908
C_0073 (interacts with) O75832	900
C_0073 (interacts with) P05412	708
C_0073 (interacts with) P07585	717
C_0073 (interacts with) P07814	917
C_0073 (interacts with) P08195	918
C_0073 (interacts with) P09622	910
C_0073 (interacts with) P0CG47	911
C_0073 (interacts with) P10696	862
C_0073 (interacts with) P11182	910
C_0073 (interacts with) P12694	960
C_0073 (interacts with) P14868	900
C_0073 (interacts with) P15151	800
C_0073 (interacts with) P20618	914
C_0073 (interacts with) P21953	953
C_0073 (interacts with) P25774	915
C_0073 (interacts with) P25786	900
C_0073 (interacts with) P25788	900
C_0073 (interacts with) P25789	900
C_0073 (interacts with) P27797	914
C_0073 (interacts with) P28066	900
C_0073 (interacts with) P28070	900
C_0073 (interacts with) P28072	907
C_0073 (interacts with) P28074	900
C_0073 (interacts with) P28838	826
C_0073 (interacts with) P29144	900
C_0073 (interacts with) P30101	909
C_0073 (interacts with) P40306	900
C_0073 (interacts with) P41252	912
C_0073 (interacts with) P43686	907
C_0073 (interacts with) P47897	913
C_0073 (interacts with) P48556	900
C_0073 (interacts with) P49721	900
C_0073 (interacts with) P51665	900
C_0073 (interacts with) P54136	908
C_0073 (interacts with) P54687	942
C_0073 (interacts with) P55036	915
C_0073 (interacts with) P55786	918
C_0073 (interacts with) P56192	900
C_0073 (interacts with) P60468	900
C_0073 (interacts with) P60900	900
C_0073 (interacts with) P61289	900
C_0073 (interacts with) P61619	924
C_0073 (interacts with) P61769	911
C_0073 (interacts with) P62191	907
C_0073 (interacts with) P62195	900
C_0073 (interacts with) P62333	900
C_0073 (interacts with) P62979	915
C_0073 (interacts with) P62987	900
C_0073 (interacts with) P78540	907
C_0073 (interacts with) P82251	900
C_0073 (interacts with) Q01650	921
C_0073 (interacts with) Q06323	900
C_0073 (interacts with) Q07837	909
C_0073 (interacts with) Q12904	900
C_0073 (interacts with) Q13155	900
C_0073 (interacts with) Q13200	900
C_0073 (interacts with) Q13867	900
C_0073 (interacts with) Q14997	900
C_0073 (interacts with) Q15046	900
C_0073 (interacts with) Q16401	908
C_0073 (interacts with) Q695T7	949
C_0073 (interacts with) Q6P179	926
C_0073 (interacts with) Q8NDH3	736
C_0073 (interacts with) Q8TAA3	900
C_0073 (interacts with) Q96KP4	900
C_0073 (interacts with) Q96N87	949
C_0073 (interacts with) Q96QD8	922
C_0073 (interacts with) Q99436	900
C_0073 (interacts with) Q99460	911
C_0073 (interacts with) Q9H2J7	953
C_0073 (interacts with) Q9H9S3	914
C_0073 (interacts with) Q9NZ08	919
C_0073 (interacts with) Q9P2J5	970
C_0073 (interacts with) Q9UHI5	916
C_0073 (interacts with) Q9UIC8	863
C_0073 (interacts with) Q9UIQ6	919
C_0073 (interacts with) Q9UL46	900
C_0078 (interacts with) A5LHX3	900
C_0078 (interacts with) H0YD73	900
C_0078 (interacts with) O00231	900
C_0078 (interacts with) O00232	900
C_0078 (interacts with) O00233	900
C_0078 (interacts with) O00487	900
C_0078 (interacts with) O14818	900
C_0078 (interacts with) O15382	933
C_0078 (interacts with) O43242	900
C_0078 (interacts with) O43324	900
C_0078 (interacts with) O75223	900
C_0078 (interacts with) O75387	922
C_0078 (interacts with) O75832	900
C_0078 (interacts with) P00480	742
C_0078 (interacts with) P05067	701
C_0078 (interacts with) P07814	910
C_0078 (interacts with) P08195	915
C_0078 (interacts with) P08311	871
C_0078 (interacts with) P09622	900
C_0078 (interacts with) P0CG47	900
C_0078 (interacts with) P11182	910
C_0078 (interacts with) P12694	941
C_0078 (interacts with) P14868	908
C_0078 (interacts with) P15151	800
C_0078 (interacts with) P20618	900
C_0078 (interacts with) P21953	941
C_0078 (interacts with) P23443	822
C_0078 (interacts with) P25774	900
C_0078 (interacts with) P25786	900
C_0078 (interacts with) P25788	900
C_0078 (interacts with) P25789	900
C_0078 (interacts with) P27797	900
C_0078 (interacts with) P28066	900
C_0078 (interacts with) P28070	900
C_0078 (interacts with) P28072	900
C_0078 (interacts with) P28074	900
C_0078 (interacts with) P29144	900
C_0078 (interacts with) P30101	900
C_0078 (interacts with) P40306	900
C_0078 (interacts with) P41252	917
C_0078 (interacts with) P43686	900
C_0078 (interacts with) P45954	854
C_0078 (interacts with) P47897	900
C_0078 (interacts with) P48556	900
C_0078 (interacts with) P49721	900
C_0078 (interacts with) P51665	900
C_0078 (interacts with) P54136	900
C_0078 (interacts with) P54687	938
C_0078 (interacts with) P55036	900
C_0078 (interacts with) P55786	900
C_0078 (interacts with) P56192	911
C_0078 (interacts with) P60468	900
C_0078 (interacts with) P60900	900
C_0078 (interacts with) P61289	900
C_0078 (interacts with) P61619	900
C_0078 (interacts with) P61769	909
C_0078 (interacts with) P62191	900
C_0078 (interacts with) P62195	900
C_0078 (interacts with) P62333	900
C_0078 (interacts with) P62979	900
C_0078 (interacts with) P62987	900
C_0078 (interacts with) P78540	921
C_0078 (interacts with) Q01650	915
C_0078 (interacts with) Q06323	900
C_0078 (interacts with) Q06481	701
C_0078 (interacts with) Q12904	907
C_0078 (interacts with) Q13155	900
C_0078 (interacts with) Q13200	900
C_0078 (interacts with) Q13867	915
C_0078 (interacts with) Q14997	900
C_0078 (interacts with) Q15046	914
C_0078 (interacts with) Q16401	900
C_0078 (interacts with) Q695T7	912
C_0078 (interacts with) Q6P179	900
C_0078 (interacts with) Q8TAA3	900
C_0078 (interacts with) Q96KP4	900
C_0078 (interacts with) Q96N87	900
C_0078 (interacts with) Q99436	900
C_0078 (interacts with) Q99460	900
C_0078 (interacts with) Q9H2J7	900
C_0078 (interacts with) Q9H9S3	900
C_0078 (interacts with) Q9NZ08	900
C_0078 (interacts with) Q9P2J5	968
C_0078 (interacts with) Q9UHI5	914
C_0078 (interacts with) Q9UIQ6	900
C_0078 (interacts with) Q9UL46	900
C_0022 (interacts with) A6NK58	734
C_0022 (interacts with) P00325	800
C_0022 (interacts with) P01100	800
C_0022 (interacts with) P04062	830
C_0022 (interacts with) P07327	800
C_0022 (interacts with) P08319	800
C_0022 (interacts with) P11766	800
C_0022 (interacts with) P28332	800
C_0022 (interacts with) P30837	914
C_0022 (interacts with) P40394	800
C_0022 (interacts with) P49189	914
C_0022 (interacts with) P51648	914
C_0022 (interacts with) Q96T53	932
C_0051 (interacts with) A8MTJ3	900
C_0051 (interacts with) O00222	900
C_0051 (interacts with) O00585	900
C_0051 (interacts with) O14625	900
C_0051 (interacts with) O15303	900
C_0051 (interacts with) O15444	900
C_0051 (interacts with) O43306	900
C_0051 (interacts with) O43566	900
C_0051 (interacts with) O43603	900
C_0051 (interacts with) O43665	900
C_0051 (interacts with) O43927	900
C_0051 (interacts with) O60266	900
C_0051 (interacts with) O60503	900
C_0051 (interacts with) O60755	900
C_0051 (interacts with) O75762	858
C_0051 (interacts with) O76081	900
C_0051 (interacts with) O95136	900
C_0051 (interacts with) O95622	900
C_0051 (interacts with) O95977	900
C_0051 (interacts with) P00167	907
C_0051 (interacts with) P01019	900
C_0051 (interacts with) P01024	900
C_0051 (interacts with) P01031	900
C_0051 (interacts with) P01042	909
C_0051 (interacts with) P01210	900
C_0051 (interacts with) P02775	900
C_0051 (interacts with) P02778	900
C_0051 (interacts with) P04899	900
C_0051 (interacts with) P05067	900
C_0051 (interacts with) P08173	900
C_0051 (interacts with) P08754	900
C_0051 (interacts with) P08908	900
C_0051 (interacts with) P08913	900
C_0051 (interacts with) P09341	900
C_0051 (interacts with) P0CJ75	900
C_0051 (interacts with) P0DMS9	900
C_0051 (interacts with) P10082	900
C_0051 (interacts with) P10145	900
C_0051 (interacts with) P14416	900
C_0051 (interacts with) P18825	900
C_0051 (interacts with) P19875	900
C_0051 (interacts with) P19876	900
C_0051 (interacts with) P20382	900
C_0051 (interacts with) P21453	900
C_0051 (interacts with) P21730	900
C_0051 (interacts with) P22466	900
C_0051 (interacts with) P25024	900
C_0051 (interacts with) P25025	900
C_0051 (interacts with) P25089	900
C_0051 (interacts with) P25106	900
C_0051 (interacts with) P25929	907
C_0051 (interacts with) P28222	900
C_0051 (interacts with) P28566	900
C_0051 (interacts with) P30872	900
C_0051 (interacts with) P30874	900
C_0051 (interacts with) P30939	900
C_0051 (interacts with) P31391	900
C_0051 (interacts with) P32246	900
C_0051 (interacts with) P32248	900
C_0051 (interacts with) P32302	900
C_0051 (interacts with) P34972	900
C_0051 (interacts with) P35346	900
C_0051 (interacts with) P35372	900
C_0051 (interacts with) P35462	900
C_0051 (interacts with) P40145	900
C_0051 (interacts with) P41143	900
C_0051 (interacts with) P41145	900
C_0051 (interacts with) P41146	900
C_0051 (interacts with) P41180	900
C_0051 (interacts with) P41597	900
C_0051 (interacts with) P42830	900
C_0051 (interacts with) P43115	900
C_0051 (interacts with) P46092	900
C_0051 (interacts with) P46663	900
C_0051 (interacts with) P47211	900
C_0051 (interacts with) P47898	900
C_0051 (interacts with) P48039	900
C_0051 (interacts with) P48061	900
C_0051 (interacts with) P48145	900
C_0051 (interacts with) P48146	900
C_0051 (interacts with) P48645	900
C_0051 (interacts with) P49019	900
C_0051 (interacts with) P49146	900
C_0051 (interacts with) P49286	900
C_0051 (interacts with) P49682	900
C_0051 (interacts with) P49758	900
C_0051 (interacts with) P49798	900
C_0051 (interacts with) P49802	900
C_0051 (interacts with) P50052	900
C_0051 (interacts with) P50391	900
C_0051 (interacts with) P51582	900
C_0051 (interacts with) P51677	900
C_0051 (interacts with) P51679	900
C_0051 (interacts with) P51681	900
C_0051 (interacts with) P51685	900
C_0051 (interacts with) P51686	900
C_0051 (interacts with) P59533	900
C_0051 (interacts with) P59534	900
C_0051 (interacts with) P59535	900
C_0051 (interacts with) P59536	900
C_0051 (interacts with) P59537	900
C_0051 (interacts with) P59538	900
C_0051 (interacts with) P59540	900
C_0051 (interacts with) P59541	900
C_0051 (interacts with) P59542	900
C_0051 (interacts with) P59543	900
C_0051 (interacts with) P59544	900
C_0051 (interacts with) P59551	900
C_0051 (interacts with) P59768	900
C_0051 (interacts with) P61073	900
C_0051 (interacts with) P61278	900
C_0051 (interacts with) P63096	900
C_0051 (interacts with) P78556	900
C_0051 (interacts with) P80162	900
C_0051 (interacts with) Q07325	900
C_0051 (interacts with) Q08116	900
C_0051 (interacts with) Q08462	900
C_0051 (interacts with) Q08828	900
C_0051 (interacts with) Q13519	900
C_0051 (interacts with) Q14330	900
C_0051 (interacts with) Q14416	914
C_0051 (interacts with) Q14831	900
C_0051 (interacts with) Q14832	900
C_0051 (interacts with) Q15391	900
C_0051 (interacts with) Q16581	900
C_0051 (interacts with) Q5H8A3	900
C_0051 (interacts with) Q7RTR8	900
C_0051 (interacts with) Q8N729	900
C_0051 (interacts with) Q8NFM4	900
C_0051 (interacts with) Q8NG41	900
C_0051 (interacts with) Q8TDS4	900
C_0051 (interacts with) Q8TDS5	900
C_0051 (interacts with) Q8TDU9	900
C_0051 (interacts with) Q969V1	900
C_0051 (interacts with) Q96P68	900
C_0051 (interacts with) Q99705	900
C_0051 (interacts with) Q99731	900
C_0051 (interacts with) Q9BPV8	900
C_0051 (interacts with) Q9BXA5	900
C_0051 (interacts with) Q9GZQ4	900
C_0051 (interacts with) Q9H1C0	900
C_0051 (interacts with) Q9H228	900
C_0051 (interacts with) Q9H244	900
C_0051 (interacts with) Q9H2A7	900
C_0051 (interacts with) Q9H3N8	900
C_0051 (interacts with) Q9HB89	900
C_0051 (interacts with) Q9NRJ3	900
C_0051 (interacts with) Q9NRV9	900
C_0051 (interacts with) Q9NS28	900
C_0051 (interacts with) Q9NSD7	900
C_0051 (interacts with) Q9NYV7	900
C_0051 (interacts with) Q9NYV8	900
C_0051 (interacts with) Q9NYV9	900
C_0051 (interacts with) Q9NYW0	900
C_0051 (interacts with) Q9NYW1	900
C_0051 (interacts with) Q9NYW2	900
C_0051 (interacts with) Q9NYW3	900
C_0051 (interacts with) Q9NYW4	900
C_0051 (interacts with) Q9NYW5	900
C_0051 (interacts with) Q9NYW6	900
C_0051 (interacts with) Q9NYW7	900
C_0051 (interacts with) Q9Y4X3	900
C_0051 (interacts with) Q9Y5N1	900
C_0051 (interacts with) Q9Y5Y4	900
C_0028 (interacts with) A0A024R6J8	858
C_0028 (interacts with) A8MTJ3	915
C_0028 (interacts with) O00222	907
C_0028 (interacts with) O00585	900
C_0028 (interacts with) O14625	900
C_0028 (interacts with) O14672	800
C_0028 (interacts with) O14727	814
C_0028 (interacts with) O15055	927
C_0028 (interacts with) O15303	907
C_0028 (interacts with) O15444	900
C_0028 (interacts with) O15519	800
C_0028 (interacts with) O15534	951
C_0028 (interacts with) O43306	918
C_0028 (interacts with) O43521	800
C_0028 (interacts with) O43566	900
C_0028 (interacts with) O43603	911
C_0028 (interacts with) O43665	900
C_0028 (interacts with) O43927	900
C_0028 (interacts with) O60235	786
C_0028 (interacts with) O60266	918
C_0028 (interacts with) O60503	900
C_0028 (interacts with) O60755	911
C_0028 (interacts with) O76081	910
C_0028 (interacts with) O95136	900
C_0028 (interacts with) O95622	918
C_0028 (interacts with) O95977	900
C_0028 (interacts with) P00390	888
C_0028 (interacts with) P01019	900
C_0028 (interacts with) P01024	900
C_0028 (interacts with) P01031	900
C_0028 (interacts with) P01042	900
C_0028 (interacts with) P01148	855
C_0028 (interacts with) P01210	900
C_0028 (interacts with) P01222	822
C_0028 (interacts with) P01236	899
C_0028 (interacts with) P01275	824
C_0028 (interacts with) P01375	701
C_0028 (interacts with) P02775	900
C_0028 (interacts with) P02778	900
C_0028 (interacts with) P04156	819
C_0028 (interacts with) P04626	819
C_0028 (interacts with) P04637	861
C_0028 (interacts with) P04792	800
C_0028 (interacts with) P04798	981
C_0028 (interacts with) P04899	915
C_0028 (interacts with) P05067	907
C_0028 (interacts with) P05164	818
C_0028 (interacts with) P05177	915
C_0028 (interacts with) P05305	800
C_0028 (interacts with) P05412	835
C_0028 (interacts with) P08173	900
C_0028 (interacts with) P08254	800
C_0028 (interacts with) P08754	922
C_0028 (interacts with) P08908	968
C_0028 (interacts with) P08913	900
C_0028 (interacts with) P09341	900
C_0028 (interacts with) P09601	830
C_0028 (interacts with) P09917	800
C_0028 (interacts with) P0CJ75	900
C_0028 (interacts with) P0DMS9	900
C_0028 (interacts with) P0DP23	831
C_0028 (interacts with) P10082	900
C_0028 (interacts with) P10145	981
C_0028 (interacts with) P10632	800
C_0028 (interacts with) P10635	800
C_0028 (interacts with) P11509	900
C_0028 (interacts with) P11678	800
C_0028 (interacts with) P13584	800
C_0028 (interacts with) P14416	908
C_0028 (interacts with) P14780	822
C_0028 (interacts with) P16435	900
C_0028 (interacts with) P17302	834
C_0028 (interacts with) P17948	800
C_0028 (interacts with) P18825	900
C_0028 (interacts with) P19875	900
C_0028 (interacts with) P19876	900
C_0028 (interacts with) P20382	900
C_0028 (interacts with) P20813	800
C_0028 (interacts with) P20815	800
C_0028 (interacts with) P20853	800
C_0028 (interacts with) P21453	900
C_0028 (interacts with) P21730	900
C_0028 (interacts with) P22301	822
C_0028 (interacts with) P22466	908
C_0028 (interacts with) P22557	858
C_0028 (interacts with) P24903	800
C_0028 (interacts with) P25024	900
C_0028 (interacts with) P25025	900
C_0028 (interacts with) P25089	900
C_0028 (interacts with) P25106	900
C_0028 (interacts with) P25929	900
C_0028 (interacts with) P27797	800
C_0028 (interacts with) P28222	900
C_0028 (interacts with) P28566	900
C_0028 (interacts with) P29377	800
C_0028 (interacts with) P29474	745
C_0028 (interacts with) P30559	800
C_0028 (interacts with) P30872	911
C_0028 (interacts with) P30874	911
C_0028 (interacts with) P30939	900
C_0028 (interacts with) P31391	911
C_0028 (interacts with) P31645	822
C_0028 (interacts with) P32246	900
C_0028 (interacts with) P32248	915
C_0028 (interacts with) P32302	900
C_0028 (interacts with) P33260	800
C_0028 (interacts with) P33261	908
C_0028 (interacts with) P34972	900
C_0028 (interacts with) P35228	782
C_0028 (interacts with) P35346	911
C_0028 (interacts with) P35354	824
C_0028 (interacts with) P35372	900
C_0028 (interacts with) P35462	900
C_0028 (interacts with) P39905	800
C_0028 (interacts with) P40145	933
C_0028 (interacts with) P40933	847
C_0028 (interacts with) P41134	800
C_0028 (interacts with) P41143	900
C_0028 (interacts with) P41145	900
C_0028 (interacts with) P41146	900
C_0028 (interacts with) P41159	884
C_0028 (interacts with) P41180	908
C_0028 (interacts with) P41595	836
C_0028 (interacts with) P41597	900
C_0028 (interacts with) P42345	722
C_0028 (interacts with) P42574	949
C_0028 (interacts with) P42830	900
C_0028 (interacts with) P43115	900
C_0028 (interacts with) P46092	909
C_0028 (interacts with) P46597	986
C_0028 (interacts with) P46663	900
C_0028 (interacts with) P47211	900
C_0028 (interacts with) P47898	917
C_0028 (interacts with) P48023	786
C_0028 (interacts with) P48039	999
C_0028 (interacts with) P48061	900
C_0028 (interacts with) P48145	900
C_0028 (interacts with) P48146	900
C_0028 (interacts with) P48645	982
C_0028 (interacts with) P48681	766
C_0028 (interacts with) P49019	900
C_0028 (interacts with) P49146	900
C_0028 (interacts with) P49286	999
C_0028 (interacts with) P49682	900
C_0028 (interacts with) P49758	900
C_0028 (interacts with) P49798	900
C_0028 (interacts with) P49802	900
C_0028 (interacts with) P50052	900
C_0028 (interacts with) P50391	900
C_0028 (interacts with) P51582	900
C_0028 (interacts with) P51589	800
C_0028 (interacts with) P51654	800
C_0028 (interacts with) P51677	900
C_0028 (interacts with) P51679	900
C_0028 (interacts with) P51681	900
C_0028 (interacts with) P51685	900
C_0028 (interacts with) P51686	900
C_0028 (interacts with) P55073	828
C_0028 (interacts with) P55211	722
C_0028 (interacts with) P59533	900
C_0028 (interacts with) P59534	900
C_0028 (interacts with) P59535	900
C_0028 (interacts with) P59536	900
C_0028 (interacts with) P59537	900
C_0028 (interacts with) P59538	900
C_0028 (interacts with) P59540	900
C_0028 (interacts with) P59541	900
C_0028 (interacts with) P59542	900
C_0028 (interacts with) P59543	900
C_0028 (interacts with) P59544	900
C_0028 (interacts with) P59551	900
C_0028 (interacts with) P59768	900
C_0028 (interacts with) P60568	947
C_0028 (interacts with) P61073	900
C_0028 (interacts with) P61278	914
C_0028 (interacts with) P63096	922
C_0028 (interacts with) P78556	900
C_0028 (interacts with) P80162	900
C_0028 (interacts with) P99999	841
C_0028 (interacts with) Q07325	900
C_0028 (interacts with) Q08116	900
C_0028 (interacts with) Q08462	932
C_0028 (interacts with) Q08828	918
C_0028 (interacts with) Q09472	810
C_0028 (interacts with) Q12988	800
C_0028 (interacts with) Q13519	900
C_0028 (interacts with) Q13585	992
C_0028 (interacts with) Q14330	900
C_0028 (interacts with) Q14416	900
C_0028 (interacts with) Q14790	724
C_0028 (interacts with) Q14831	907
C_0028 (interacts with) Q14832	900
C_0028 (interacts with) Q15391	900
C_0028 (interacts with) Q15726	859
C_0028 (interacts with) Q16236	818
C_0028 (interacts with) Q16526	937
C_0028 (interacts with) Q16581	900
C_0028 (interacts with) Q16613	986
C_0028 (interacts with) Q16625	800
C_0028 (interacts with) Q16696	800
C_0028 (interacts with) Q5H8A3	900
C_0028 (interacts with) Q6ZQW0	908
C_0028 (interacts with) Q7RTR8	900
C_0028 (interacts with) Q7Z449	900
C_0028 (interacts with) Q86W10	800
C_0028 (interacts with) Q8IUM7	800
C_0028 (interacts with) Q8N118	900
C_0028 (interacts with) Q8N729	900
C_0028 (interacts with) Q8NFM4	918
C_0028 (interacts with) Q8NG41	900
C_0028 (interacts with) Q8TDS4	900
C_0028 (interacts with) Q8TDS5	900
C_0028 (interacts with) Q8TDU9	900
C_0028 (interacts with) Q92753	900
C_0028 (interacts with) Q92769	844
C_0028 (interacts with) Q92793	816
C_0028 (interacts with) Q969V1	900
C_0028 (interacts with) Q96EB6	849
C_0028 (interacts with) Q96P68	900
C_0028 (interacts with) Q96SQ9	900
C_0028 (interacts with) Q99504	824
C_0028 (interacts with) Q99705	900
C_0028 (interacts with) Q99731	900
C_0028 (interacts with) Q9BPV8	900
C_0028 (interacts with) Q9BXA5	900
C_0028 (interacts with) Q9GZQ4	900
C_0028 (interacts with) Q9H1C0	900
C_0028 (interacts with) Q9H228	900
C_0028 (interacts with) Q9H244	900
C_0028 (interacts with) Q9H2A7	900
C_0028 (interacts with) Q9H3N8	900
C_0028 (interacts with) Q9HB89	900
C_0028 (interacts with) Q9HCQ7	816
C_0028 (interacts with) Q9NRJ3	900
C_0028 (interacts with) Q9NRV9	900
C_0028 (interacts with) Q9NS28	900
C_0028 (interacts with) Q9NSD7	900
C_0028 (interacts with) Q9NYA1	800
C_0028 (interacts with) Q9NYV7	900
C_0028 (interacts with) Q9NYV8	900
C_0028 (interacts with) Q9NYV9	900
C_0149 (interacts with) B9A064	800
C_0028 (interacts with) Q9NYW0	900
C_0149 (interacts with) O75366	735
C_0028 (interacts with) Q9NYW1	900
C_0149 (interacts with) P09327	735
C_0028 (interacts with) Q9NYW2	900
C_0149 (interacts with) P14920	864
C_0028 (interacts with) Q9NYW3	900
C_0149 (interacts with) Q13231	800
C_0028 (interacts with) Q9NYW4	900
C_0149 (interacts with) Q96EM0	918
C_0028 (interacts with) Q9NYW5	900
C_0028 (interacts with) Q9NYW6	900
C_0028 (interacts with) Q9NYW7	900
C_0028 (interacts with) Q9UHM6	702
C_0028 (interacts with) Q9UMQ6	786
C_0028 (interacts with) Q9Y4X3	900
C_0028 (interacts with) Q9Y5N1	900
C_0028 (interacts with) Q9Y5Y4	900
C_0214 (interacts with) F8VP50	800
C_0214 (interacts with) P30837	800
C_0214 (interacts with) P49189	800
C_0214 (interacts with) P49419	800
C_0214 (interacts with) P51648	800
C_0032 (interacts with) H0Y4K8	851
C_0032 (interacts with) O00230	817
C_0032 (interacts with) O15550	800
C_0032 (interacts with) O43181	800
C_0032 (interacts with) O43612	853
C_0032 (interacts with) O43837	800
C_0032 (interacts with) O60774	900
C_0032 (interacts with) O75310	900
C_0032 (interacts with) O75444	800
C_0032 (interacts with) O75762	862
C_0032 (interacts with) O75899	865
C_0032 (interacts with) O95050	900
C_0032 (interacts with) O95477	800
C_0032 (interacts with) P00352	722
C_0032 (interacts with) P00533	736
C_0032 (interacts with) P00750	824
C_0032 (interacts with) P00918	827
C_0032 (interacts with) P01019	786
C_0032 (interacts with) P01100	987
C_0032 (interacts with) P01130	824
C_0032 (interacts with) P01138	820
C_0032 (interacts with) P01185	853
C_0032 (interacts with) P01375	947
C_0032 (interacts with) P01584	860
C_0032 (interacts with) P02458	786
C_0032 (interacts with) P02708	752
C_0032 (interacts with) P02741	861
C_0032 (interacts with) P02766	800
C_0032 (interacts with) P02787	800
C_0032 (interacts with) P02818	838
C_0032 (interacts with) P04141	724
C_0032 (interacts with) P04150	872
C_0032 (interacts with) P04198	800
C_0032 (interacts with) P04629	800
C_0032 (interacts with) P04637	849
C_0032 (interacts with) P04798	914
C_0032 (interacts with) P05121	837
C_0032 (interacts with) P05177	737
C_0032 (interacts with) P05412	856
C_0032 (interacts with) P06241	725
C_0032 (interacts with) P06276	790
C_0032 (interacts with) P06850	859
C_0032 (interacts with) P07101	992
C_0032 (interacts with) P07203	772
C_0032 (interacts with) P07737	800
C_0032 (interacts with) P08253	844
C_0032 (interacts with) P08588	824
C_0032 (interacts with) P08620	786
C_0032 (interacts with) P08684	819
C_0032 (interacts with) P09038	943
C_0032 (interacts with) P09601	819
C_0032 (interacts with) P10145	851
C_0032 (interacts with) P10451	840
C_0032 (interacts with) P10645	853
C_0032 (interacts with) P10767	786
C_0032 (interacts with) P11021	854
C_0032 (interacts with) P11086	923
C_0032 (interacts with) P11509	999
C_0032 (interacts with) P12830	824
C_0032 (interacts with) P14210	834
C_0032 (interacts with) P14780	849
C_0032 (interacts with) P15170	841
C_0032 (interacts with) P16070	800
C_0032 (interacts with) P16581	852
C_0032 (interacts with) P17252	740
C_0032 (interacts with) P17302	800
C_0032 (interacts with) P17787	968
C_0032 (interacts with) P18146	832
C_0032 (interacts with) P18283	740
C_0032 (interacts with) P19838	748
C_0032 (interacts with) P20813	932
C_0032 (interacts with) P20853	940
C_0032 (interacts with) P22301	966
C_0032 (interacts with) P22310	900
C_0032 (interacts with) P22460	800
C_0032 (interacts with) P23560	830
C_0032 (interacts with) P25874	800
C_0032 (interacts with) P26358	831
C_0032 (interacts with) P27169	724
C_0032 (interacts with) P27361	734
C_0032 (interacts with) P28329	800
C_0032 (interacts with) P30532	971
C_0032 (interacts with) P30926	983
C_0032 (interacts with) P31512	915
C_0032 (interacts with) P31513	933
C_0032 (interacts with) P31645	872
C_0032 (interacts with) P32297	981
C_0032 (interacts with) P34932	825
C_0032 (interacts with) P34969	865
C_0032 (interacts with) P35354	951
C_0032 (interacts with) P35568	800
C_0032 (interacts with) P36537	915
C_0032 (interacts with) P36544	849
C_0032 (interacts with) P37231	834
C_0032 (interacts with) P37840	759
C_0032 (interacts with) P40763	736
C_0032 (interacts with) P40933	831
C_0032 (interacts with) P41134	803
C_0032 (interacts with) P42574	736
C_0032 (interacts with) P43005	820
C_0032 (interacts with) P43235	814
C_0032 (interacts with) P43681	994
C_0032 (interacts with) P46098	839
C_0032 (interacts with) P49326	900
C_0032 (interacts with) P49675	938
C_0032 (interacts with) P50553	800
C_0032 (interacts with) P60568	940
C_0032 (interacts with) P81277	826
C_0032 (interacts with) Q01959	983
C_0032 (interacts with) Q03405	824
C_0032 (interacts with) Q04844	731
C_0032 (interacts with) Q05901	960
C_0032 (interacts with) Q07001	752
C_0032 (interacts with) Q07817	816
C_0032 (interacts with) Q08050	800
C_0032 (interacts with) Q13562	800
C_0032 (interacts with) Q13950	800
C_0032 (interacts with) Q14520	800
C_0032 (interacts with) Q14643	800
C_0032 (interacts with) Q15063	800
C_0032 (interacts with) Q15822	968
C_0032 (interacts with) Q15825	960
C_0032 (interacts with) Q15842	800
C_0032 (interacts with) Q16620	871
C_0032 (interacts with) Q16696	986
C_0032 (interacts with) Q494W8	922
C_0032 (interacts with) Q5ZPR3	786
C_0032 (interacts with) Q7Z449	922
C_0032 (interacts with) Q7Z5B4	737
C_0032 (interacts with) Q8N118	910
C_0032 (interacts with) Q96SQ9	900
C_0032 (interacts with) Q99102	800
C_0032 (interacts with) Q99518	900
C_0032 (interacts with) Q99836	800
C_0032 (interacts with) Q9BZS1	800
C_0032 (interacts with) Q9GZZ6	876
C_0032 (interacts with) Q9H598	846
C_0032 (interacts with) Q9NZJ5	800
C_0032 (interacts with) Q9NZQ8	814
C_0032 (interacts with) Q9UGM1	875
C_0032 (interacts with) Q9UHD2	825
C_0032 (interacts with) Q9UPY5	800
C_0032 (interacts with) Q9Y5Q3	712
C_0032 (interacts with) Q9Y616	800
C_0129 (interacts with) O00116	795
C_0129 (interacts with) O00519	946
C_0129 (interacts with) Q58HT5	913
C_0129 (interacts with) Q6E213	913
C_0069 (interacts with) O00141	820
C_0069 (interacts with) O15244	786
C_0069 (interacts with) O15245	732
C_0069 (interacts with) O60235	786
C_0069 (interacts with) O60656	922
C_0069 (interacts with) O75310	900
C_0069 (interacts with) O75494	786
C_0069 (interacts with) O75508	833
C_0069 (interacts with) O75795	937
C_0069 (interacts with) O76074	849
C_0069 (interacts with) O94788	800
C_0069 (interacts with) O95622	800
C_0069 (interacts with) P00352	733
C_0069 (interacts with) P00390	875
C_0069 (interacts with) P00505	834
C_0069 (interacts with) P01100	891
C_0069 (interacts with) P01138	955
C_0069 (interacts with) P01148	826
C_0069 (interacts with) P01178	877
C_0069 (interacts with) P01229	942
C_0069 (interacts with) P01236	977
C_0069 (interacts with) P01282	837
C_0069 (interacts with) P01588	828
C_0069 (interacts with) P02763	824
C_0069 (interacts with) P02787	849
C_0069 (interacts with) P03956	815
C_0069 (interacts with) P03971	935
C_0069 (interacts with) P04035	786
C_0069 (interacts with) P04049	725
C_0069 (interacts with) P04150	968
C_0069 (interacts with) P04181	800
C_0069 (interacts with) P04278	991
C_0069 (interacts with) P04798	934
C_0069 (interacts with) P05019	987
C_0069 (interacts with) P05093	988
C_0069 (interacts with) P05108	958
C_0069 (interacts with) P05177	922
C_0069 (interacts with) P05187	812
C_0069 (interacts with) P06133	908
C_0069 (interacts with) P06850	864
C_0069 (interacts with) P07101	897
C_0069 (interacts with) P07288	767
C_0069 (interacts with) P08185	893
C_0069 (interacts with) P08684	945
C_0069 (interacts with) P0DTE4	900
C_0069 (interacts with) P10275	999
C_0069 (interacts with) P10632	904
C_0069 (interacts with) P10635	913
C_0069 (interacts with) P11509	955
C_0069 (interacts with) P11926	885
C_0069 (interacts with) P13584	896
C_0069 (interacts with) P13611	800
C_0069 (interacts with) P14060	950
C_0069 (interacts with) P14061	896
C_0069 (interacts with) P15090	837
C_0069 (interacts with) P15173	834
C_0069 (interacts with) P16662	911
C_0069 (interacts with) P17302	816
C_0069 (interacts with) P17936	994
C_0069 (interacts with) P18405	949
C_0069 (interacts with) P19099	888
C_0069 (interacts with) P19224	915
C_0069 (interacts with) P19320	815
C_0069 (interacts with) P19883	880
C_0069 (interacts with) P20813	918
C_0069 (interacts with) P20815	927
C_0069 (interacts with) P20853	904
C_0069 (interacts with) P21246	786
C_0069 (interacts with) P21918	826
C_0069 (interacts with) P21964	819
C_0069 (interacts with) P22301	841
C_0069 (interacts with) P22309	928
C_0069 (interacts with) P22310	921
C_0069 (interacts with) P23443	725
C_0069 (interacts with) P23945	945
C_0069 (interacts with) P24592	824
C_0069 (interacts with) P24903	888
C_0069 (interacts with) P27361	749
C_0069 (interacts with) P29474	939
C_0069 (interacts with) P31260	865
C_0069 (interacts with) P33260	888
C_0069 (interacts with) P34932	817
C_0069 (interacts with) P35228	872
C_0069 (interacts with) P35354	838
C_0069 (interacts with) P35462	826
C_0069 (interacts with) P35503	922
C_0069 (interacts with) P35504	922
C_0069 (interacts with) P35558	841
C_0069 (interacts with) P36537	900
C_0069 (interacts with) P37058	962
C_0069 (interacts with) P37059	927
C_0069 (interacts with) P41159	913
C_0069 (interacts with) P41221	847
C_0069 (interacts with) P42330	975
C_0069 (interacts with) P46100	815
C_0069 (interacts with) P46531	818
C_0069 (interacts with) P48023	815
C_0069 (interacts with) P51589	888
C_0069 (interacts with) P51857	979
C_0069 (interacts with) P52895	949
C_0069 (interacts with) P54855	934
C_0069 (interacts with) P55075	839
C_0069 (interacts with) P56937	907
C_0069 (interacts with) P58294	826
C_0069 (interacts with) P63146	800
C_0069 (interacts with) P78380	800
C_0069 (interacts with) P78509	804
C_0069 (interacts with) P80365	802
C_0069 (interacts with) Q00535	800
C_0069 (interacts with) Q01105	800
C_0069 (interacts with) Q03135	820
C_0069 (interacts with) Q04828	742
C_0069 (interacts with) Q06520	941
C_0069 (interacts with) Q08828	822
C_0069 (interacts with) Q13131	724
C_0069 (interacts with) Q13822	824
C_0069 (interacts with) Q14814	815
C_0069 (interacts with) Q15392	817
C_0069 (interacts with) Q15726	908
C_0069 (interacts with) Q15796	816
C_0069 (interacts with) Q16696	904
C_0069 (interacts with) Q16881	840
C_0069 (interacts with) Q6UWM9	900
C_0069 (interacts with) Q7Z2W7	800
C_0069 (interacts with) Q7Z7C7	869
C_0069 (interacts with) Q86W10	888
C_0069 (interacts with) Q8N118	888
C_0069 (interacts with) Q8NBQ5	907
C_0069 (interacts with) Q8TCC7	786
C_0069 (interacts with) Q92506	908
C_0069 (interacts with) Q92731	947
C_0069 (interacts with) Q92887	878
C_0069 (interacts with) Q969P5	848
C_0069 (interacts with) Q96J94	800
C_0069 (interacts with) Q96S37	800
C_0069 (interacts with) Q96SQ9	888
C_0069 (interacts with) Q99801	732
C_0069 (interacts with) Q9H8P0	923
C_0069 (interacts with) Q9HAW7	921
C_0069 (interacts with) Q9HAW8	921
C_0069 (interacts with) Q9HAW9	921
C_0069 (interacts with) Q9HB55	957
C_0069 (interacts with) Q9NR96	841
C_0069 (interacts with) Q9NRD9	824
C_0069 (interacts with) Q9Y243	800
C_0069 (interacts with) Q9Y5S8	824
C_0069 (interacts with) Q9Y6A2	832
C_0058 (interacts with) O00154	907
C_0058 (interacts with) O00206	825
C_0058 (interacts with) O00254	900
C_0058 (interacts with) O00398	900
C_0058 (interacts with) O14842	907
C_0058 (interacts with) O14843	900
C_0058 (interacts with) O15130	900
C_0058 (interacts with) O43193	900
C_0058 (interacts with) O43555	900
C_0058 (interacts with) O43612	900
C_0058 (interacts with) O60229	900
C_0058 (interacts with) O60603	818
C_0058 (interacts with) O75962	900
C_0058 (interacts with) O95665	900
C_0058 (interacts with) O95837	900
C_0058 (interacts with) P01019	900
C_0058 (interacts with) P01042	900
C_0058 (interacts with) P01148	900
C_0058 (interacts with) P01178	900
C_0058 (interacts with) P01185	900
C_0058 (interacts with) P01275	915
C_0058 (interacts with) P01350	900
C_0058 (interacts with) P02768	830
C_0058 (interacts with) P02788	800
C_0058 (interacts with) P04114	818
C_0058 (interacts with) P05067	908
C_0058 (interacts with) P05305	900
C_0058 (interacts with) P07360	800
C_0058 (interacts with) P07492	900
C_0058 (interacts with) P08912	900
C_0058 (interacts with) P08949	900
C_0058 (interacts with) P09681	900
C_0058 (interacts with) P0C0P6	900
C_0058 (interacts with) P0CJ75	900
C_0058 (interacts with) P10145	839
C_0058 (interacts with) P11229	900
C_0058 (interacts with) P11712	761
C_0058 (interacts with) P11766	800
C_0058 (interacts with) P12872	900
C_0058 (interacts with) P14138	900
C_0058 (interacts with) P17900	800
C_0058 (interacts with) P20309	900
C_0058 (interacts with) P20366	900
C_0058 (interacts with) P20382	907
C_0058 (interacts with) P20396	900
C_0058 (interacts with) P20800	900
C_0058 (interacts with) P21452	900
C_0058 (interacts with) P21731	900
C_0058 (interacts with) P24530	900
C_0058 (interacts with) P25098	900
C_0058 (interacts with) P25100	900
C_0058 (interacts with) P25101	900
C_0058 (interacts with) P25103	900
C_0058 (interacts with) P25116	900
C_0058 (interacts with) P28335	900
C_0058 (interacts with) P28336	900
C_0058 (interacts with) P29120	900
C_0058 (interacts with) P29371	900
C_0058 (interacts with) P29992	900
C_0058 (interacts with) P30550	900
C_0058 (interacts with) P30559	900
C_0058 (interacts with) P30679	900
C_0058 (interacts with) P30968	900
C_0058 (interacts with) P30989	900
C_0058 (interacts with) P30990	900
C_0058 (interacts with) P32238	900
C_0058 (interacts with) P32239	900
C_0058 (interacts with) P34947	900
C_0058 (interacts with) P34995	900
C_0058 (interacts with) P35348	900
C_0058 (interacts with) P35354	800
C_0058 (interacts with) P35367	900
C_0058 (interacts with) P35368	900
C_0058 (interacts with) P37288	900
C_0058 (interacts with) P41180	900
C_0058 (interacts with) P41220	900
C_0058 (interacts with) P41231	900
C_0058 (interacts with) P41235	800
C_0058 (interacts with) P41594	900
C_0058 (interacts with) P41595	900
C_0058 (interacts with) P42336	900
C_0058 (interacts with) P43088	900
C_0058 (interacts with) P46093	900
C_0058 (interacts with) P46094	900
C_0058 (interacts with) P46663	900
C_0058 (interacts with) P47871	900
C_0058 (interacts with) P47900	900
C_0058 (interacts with) P47992	900
C_0058 (interacts with) P48645	900
C_0058 (interacts with) P49753	900
C_0058 (interacts with) P50148	900
C_0058 (interacts with) P55085	900
C_0058 (interacts with) P58294	900
C_0058 (interacts with) P59768	900
C_0058 (interacts with) P98155	800
C_0058 (interacts with) Q00722	900
C_0058 (interacts with) Q02928	974
C_0058 (interacts with) Q13432	800
C_0058 (interacts with) Q15726	900
C_0058 (interacts with) Q15743	900
C_0058 (interacts with) Q16698	830
C_0058 (interacts with) Q5H8A3	900
C_0058 (interacts with) Q5T6X5	900
C_0058 (interacts with) Q5VUC1	816
C_0058 (interacts with) Q765I0	900
C_0058 (interacts with) Q86TX2	900
C_0058 (interacts with) Q86VW2	900
C_0058 (interacts with) Q8IYL9	900
C_0058 (interacts with) Q8N9L9	900
C_0058 (interacts with) Q8NFJ6	900
C_0058 (interacts with) Q8TCW9	900
C_0058 (interacts with) Q92847	900
C_0058 (interacts with) Q969F8	900
C_0058 (interacts with) Q969V1	900
C_0058 (interacts with) Q96P65	900
C_0058 (interacts with) Q96RI0	900
C_0058 (interacts with) Q99705	900
C_0058 (interacts with) Q9GZQ4	900
C_0058 (interacts with) Q9GZQ6	900
C_0058 (interacts with) Q9H1C0	900
C_0058 (interacts with) Q9HB89	900
C_0058 (interacts with) Q9HC23	900
C_0058 (interacts with) Q9NQ66	900
C_0058 (interacts with) Q9NS28	900
C_0058 (interacts with) Q9NS75	900
C_0058 (interacts with) Q9NZD2	800
C_0058 (interacts with) Q9UBD3	900
C_0058 (interacts with) Q9UHM6	900
C_0058 (interacts with) Q9UKP6	900
C_0058 (interacts with) Q9UNW8	900
C_0058 (interacts with) Q9Y5X5	900
C_0058 (interacts with) Q9Y6Y9	815
