# Supplementary material for: Deciphering the impact and mechanism of Trikatu, a spices-based formulation on alcoholic liver disease employing network pharmacology analysis and in vivo validation
Source: Front Nutr. 2022 Nov 16;9:1063118. doi: 10.3389/fnut.2022.1063118 (PMC9709420; doi:10.3389/fnut.2022.1063118)
Supplement: Supplementary Figure S1 — Trikatu-protein target (T-PT) Network: Network of size 2,963 nodes 7,055 edges, containing the information of 198 phytochemicals (cyan colored diamond nodes) and their 2,765 protein targets (pink colored circular nodes). The size of the nodes varies according to their degree value in the net-work, where node with the highest degree is bigger in size corresponding to the other nodes. The protein targets were compiled from STITCH having interaction score ≥700. [file Data_Sheet_1.ZIP › Supplementary Table-3.xlsx]

## Sheet: Protein-class
Protein class association using PANTHER
	Protein-class	No. of genes associated	% of gene hit against total gene	% gene hits against total protein class hits
15	metabolite interconversion enzyme (PC00262)	238	0.24	0.27		Total gene 993		Total protein class hits 882
22	transmembrane signal receptor (PC00197)	174	0.175	0.197
16	protein modifying enzyme (PC00260)	106	0.107	0.12
3	transporter (PC00227)	80	0.081	0.091
7	intercellular signal molecule (PC00207)	69	0.069	0.078
12	gene-specific transcriptional regulator (PC00264)	38	0.038	0.043
8	protein-binding activity modulator (PC00095)	34	0.034	0.039
14	translational protein (PC00263)	23	0.023	0.026
6	cell adhesion molecule (PC00069)	22	0.022	0.025
10	RNA metabolism protein (PC00031)	18	0.018	0.02
18	transfer/carrier protein (PC00219)	13	0.013	0.015
2	cytoskeletal protein (PC00085)	12	0.012	0.014
17	chromatin/chromatin-binding, or -regulatory protein (PC00077)	10	0.01	0.011
4	scaffold/adaptor protein (PC00226)	8	0.008	0.009
13	defense/immunity protein (PC00090)	8	0.008	0.009
20	chaperone (PC00072)	7	0.007	0.008
5	DNA metabolism protein (PC00009)	6	0.006	0.007
19	membrane traffic protein (PC00150)	5	0.005	0.006
1	extracellular matrix protein (PC00102)	4	0.004	0.005
11	calcium-binding protein (PC00060)	3	0.003	0.003
21	cell junction protein (PC00070)	3	0.003	0.003
9	viral or transposable element protein (PC00237)	1	0.001	0.001

## Sheet: molecular function
			% of gens hits against total hits	% gene hits gainst total function hits
1	transporter activity (GO:0005215)	61	0.061	0.052				total genes 993		total function hits 1166
2	translation regulator activity (GO:0045182)	1	0.001	0.001
3	transcription regulator activity (GO:0140110)	35	0.035	0.03
4	catalytic activity (GO:0003824)	349	0.351	0.299
5	molecular function regulator (GO:0098772)	68	0.068	0.058
6	ATP-dependent activity (GO:0140657)	11	0.011	0.009
7	low-density lipoprotein particle receptor activity (GO:0005041)	2	0.002	0.002
8	molecular transducer activity (GO:0060089)	231	0.233	0.198
9	molecular adaptor activity (GO:0060090)	5	0.005	0.004
10	structural molecule activity (GO:0005198)	10	0.01	0.009
11	binding (GO:0005488)	393	0.396	0.337

## Sheet: biological processes
1	developmental process (GO:0032502)	62	0.062	0.024				total genes 993	total hits 2597
2	multicellular organismal process (GO:0032501)	127	0.128	0.049
3	cellular process (GO:0009987)	641	0.646	0.247
4	reproduction (GO:0000003)	9	0.009	0.003
5	localization (GO:0051179)	146	0.147	0.056
6	reproductive process (GO:0022414)	9	0.009	0.003
7	biological adhesion (GO:0022610)	17	0.017	0.007
8	immune system process (GO:0002376)	70	0.07	0.027
9	biological regulation (GO:0065007)	403	0.406	0.155
10	growth (GO:0040007)	6	0.006	0.002
11	signaling (GO:0023052)	281	0.283	0.108
12	metabolic process (GO:0008152)	344	0.346	0.132
13	biological process involved in interspecies interaction between organisms (GO:0044419)	37	0.037	0.014
14	response to stimulus (GO:0050896)	383	0.386	0.147
15	biomineralization (GO:0110148)	1	0.001	0
16	biological phase (GO:0044848)	3	0.003	0.001
17	behavior (GO:0007610)	9	0.009	0.003
18	rhythmic process (GO:0048511)	5	0.005	0.002
19	locomotion (GO:0040011)	44	0.044	0.017
