# Supplementary material for: Deciphering the impact and mechanism of Trikatu, a spices-based formulation on alcoholic liver disease employing network pharmacology analysis and in vivo validation
Source: Front Nutr. 2022 Nov 16;9:1063118. doi: 10.3389/fnut.2022.1063118 (PMC9709420; doi:10.3389/fnut.2022.1063118)
Supplement: Supplementary Figure S1 — Trikatu-protein target (T-PT) Network: Network of size 2,963 nodes 7,055 edges, containing the information of 198 phytochemicals (cyan colored diamond nodes) and their 2,765 protein targets (pink colored circular nodes). The size of the nodes varies according to their degree value in the net-work, where node with the highest degree is bigger in size corresponding to the other nodes. The protein targets were compiled from STITCH having interaction score ≥700. [file Data_Sheet_1.ZIP › Supplementary Table-4.xlsx]

## Sheet: LD-G network
Disgnet disease-protein association data correponding to Liver diseases (LD-G network)
Disease-Term	Disgnet_Score	Gene_name	Uniprot_ID
C1455728	0.36	HADHA	P40939
C0023896	0.3	PPARD	Q03181
C0023896	0.33	SPP1	P10451
C4277682	0.3	ADAM8	P78325
C4277682	0.3	AGT	P01019
C4277682	0.3	AHR	P35869
C4277682	0.3	ALB	P02768
C4277682	0.3	ALDH9A1	P49189
C4277682	0.3	ALDOB	P05062
C4277682	0.3	ANXA6	P08133
C4277682	0.3	APOA1	P02647
C4277682	0.3	APOE	P02649
C4277682	0.3	BAX	Q07812
C4277682	0.3	BLVRB	P30043
C4277682	0.3	SERPING1	P05155
C4277682	0.3	C3	P01024
C4277682	0.5	CA3	P07451
C4277682	0.5	CAT	P04040
C4277682	0.3	SERPINA6	P08185
C4277682	0.3	CDS1	Q92903
C4277682	0.3	CHRM3	P20309
C4277682	0.3	CKB	P12277
C4277682	0.3	ABCC2	Q92887
C4277682	0.3	COL3A1	P02461
C4277682	0.3	CP	P00450
C4277682	0.3	CPS1	P31327
C4277682	0.3	CRP	P02741
C4277682	0.3	CTNNB1	P35222
C4277682	0.3	CYP1A2	P05177
C4277682	0.3	CYP2A6	P11509
C4277682	0.3	CYP2B6	P20813
C4277682	0.3	CYP2C19	P33261
C4277682	0.3	CYP2C9	P11712
C4277682	0.3	CYP3A4	P08684
C4277682	0.3	CYP8B1	Q9UNU6
C4277682	0.3	DBT	P11182
C4277682	0.3	DDB1	Q16531
C4277682	0.3	GADD45A	P24522
C4277682	0.3	CELA1	Q9UNI1
C4277682	0.3	ERN1	O75460
C4277682	0.3	F3	P13726
C4277682	0.3	FASN	P49327
C4277682	0.3	FLT1	P17948
C4277682	0.3	FMO3	P31513
C4277682	0.3	NR5A2	O00482
C4277682	0.3	GC	P02774
C4277682	0.5	GCLC	P48506
C4277682	0.3	GCLM	P48507
C4277682	0.3	GOT1	P17174
C4277682	0.5	GPT	P24298
C4277682	0.3	CXCL1	P09341
C4277682	0.3	GSN	P06396
C4277682	0.5	GSR	P00390
C4277682	0.5	GSTM1	P09488
C4277682	0.3	GSTP1	P09211
C4277682	0.3	HADHA	P40939
C4277682	0.5	HMOX1	P09601
C4277682	0.3	HPD	P32754
C4277682	0.3	HPX	P02790
C4277682	0.3	HSPA5	P11021
C4277682	0.3	IGF1	P05019
C4277682	0.3	IL1A	P01583
C4277682	0.5	IL1B	P01584
C4277682	0.3	IL4	P05112
C4277682	0.3	IL17A	Q16552
C4277682	0.3	CXCL10	P02778
C4277682	0.3	ITPR1	Q14643
C4277682	0.3	KNG1	P01042
C4277682	0.3	KRT18	P05783
C4277682	0.3	LGALS3	P17931
C4277682	0.3	FADS1	O60427
C4277682	0.3	LTF	P02788
C4277682	0.3	MDH1	P40925
C4277682	0.3	ME1	P48163
C4277682	0.3	MMP2	P08253
C4277682	0.3	MMP9	P14780
C4277682	0.3	ABCC1	P33527
C4277682	0.3	NFE2L2	Q16236
C4277682	0.3	NOTCH1	P46531
C4277682	0.3	PNP	P00491
C4277682	0.3	OGDH	Q02218
C4277682	0.3	P4HB	P07237
C4277682	0.3	PAH	P00439
C4277682	0.3	PCYT1A	P49585
C4277682	0.3	PLAT	P00750
C4277682	0.3	PLG	P00747
C4277682	0.3	POLR2G	P62487
C4277682	0.3	PON1	P27169
C4277682	0.3	MED1	Q15648
C4277682	0.3	PTGS2	P35354
C4277682	0.3	PYGL	P06737
C4277682	0.3	RBP1	P09455
C4277682	0.3	S100A11	P31949
C4277682	0.3	CCL2	P13500
C4277682	0.3	SOD1	P00441
C4277682	0.3	SOD3	P08294
C4277682	0.3	SORD	Q00796
C4277682	0.3	SPP1	P10451
C4277682	0.3	SULT1E1	P49888
C4277682	0.3	TBXA2R	P21731
C4277682	0.3	TF	P02787
C4277682	0.5	TNF	P01375
C4277682	0.3	TTR	P02766
C4277682	0.5	VWF	P04275
C4277682	0.3	USP5	P45974
C4277682	0.3	PEX11A	O75192
C4277682	0.3	NR1I2	O75469
C4277682	0.3	WASL	O00401
C4277682	0.3	F2RL3	Q96RI0
C4277682	0.3	AIFM1	O95831
C4277682	0.3	LRAT	O95237
C4277682	0.3	SLC22A8	Q8TCC7
C4277682	0.3	FADS2	O95864
C4277682	0.3	GDA	Q9Y2T3
C4277682	0.3	PAN2	Q504Q3
C4277682	0.5	NR1H4	Q96RI1
C4277682	0.3	AASS	Q9UDR5
C4277682	0.3	TUBB4B	P68371
C4277682	0.3	GANAB	Q14697
C4277682	0.3	PANX1	Q96RD7
C4277682	0.3	HACL1	Q9UJ83
C4277682	0.3	NOX4	Q9NPH5
C4277682	0.3	LAP3	P28838
C4277682	0.3	ATP6V1D	Q9Y5K8
C4277682	0.3	UGT1A9	O60656
C4277682	0.3	COQ9	O75208
C4277682	0.3	UBA5	Q9GZZ9
C4277682	0.3	MAP1LC3B	Q9GZQ8
C4277682	0.3	SESN2	P58004
C4277682	0.3	CCR2	P41597
C4279912	0.3	ADAM8	P78325
C4279912	0.3	AGT	P01019
C4279912	0.3	AHR	P35869
C4279912	0.3	ALB	P02768
C4279912	0.3	ALDH9A1	P49189
C4279912	0.3	ALDOB	P05062
C4279912	0.3	ANXA6	P08133
C4279912	0.3	APOA1	P02647
C4279912	0.3	APOE	P02649
C4279912	0.3	BAX	Q07812
C4279912	0.3	BLVRB	P30043
C4279912	0.3	SERPING1	P05155
C4279912	0.3	C3	P01024
C4279912	0.5	CA3	P07451
C4279912	0.3	CAT	P04040
C4279912	0.3	SERPINA6	P08185
C4279912	0.3	CDS1	Q92903
C4279912	0.3	CHRM3	P20309
C4279912	0.3	CKB	P12277
C4279912	0.3	ABCC2	Q92887
C4279912	0.3	COL3A1	P02461
C4279912	0.3	CP	P00450
C4279912	0.3	CPS1	P31327
C4279912	0.3	CRP	P02741
C4279912	0.3	CTNNB1	P35222
C4279912	0.3	CYP1A2	P05177
C4279912	0.3	CYP2A6	P11509
C4279912	0.3	CYP2B6	P20813
C4279912	0.3	CYP2C19	P33261
C4279912	0.3	CYP2C9	P11712
C4279912	0.3	CYP3A4	P08684
C4279912	0.3	CYP8B1	Q9UNU6
C4279912	0.3	DBT	P11182
C4279912	0.3	DDB1	Q16531
C4279912	0.3	GADD45A	P24522
C4279912	0.3	CELA1	Q9UNI1
C4279912	0.3	ERN1	O75460
C4279912	0.3	F3	P13726
C4279912	0.3	FASN	P49327
C4279912	0.3	FLT1	P17948
C4279912	0.3	FMO3	P31513
C4279912	0.3	NR5A2	O00482
C4279912	0.3	GC	P02774
C4279912	0.3	GCLC	P48506
C4279912	0.3	GCLM	P48507
C4279912	0.3	GOT1	P17174
C4279912	0.3	GPT	P24298
C4279912	0.3	CXCL1	P09341
C4279912	0.3	GSN	P06396
C4279912	0.3	GSR	P00390
C4279912	0.3	GSTM1	P09488
C4279912	0.3	GSTP1	P09211
C4279912	0.3	HADHA	P40939
C4279912	0.3	HMOX1	P09601
C4279912	0.3	HPD	P32754
C4279912	0.3	HPX	P02790
C4279912	0.3	HSPA5	P11021
C4279912	0.3	IGF1	P05019
C4279912	0.3	IL1A	P01583
C4279912	0.3	IL1B	P01584
C4279912	0.3	IL4	P05112
C4279912	0.3	IL17A	Q16552
C4279912	0.3	CXCL10	P02778
C4279912	0.3	ITPR1	Q14643
C4279912	0.3	KNG1	P01042
C4279912	0.3	KRT18	P05783
C4279912	0.3	LGALS3	P17931
C4279912	0.3	FADS1	O60427
C4279912	0.3	LTF	P02788
C4279912	0.3	MDH1	P40925
C4279912	0.3	ME1	P48163
C4279912	0.3	MMP2	P08253
C4279912	0.3	MMP9	P14780
C4279912	0.3	ABCC1	P33527
C4279912	0.3	NFE2L2	Q16236
C4279912	0.3	NOTCH1	P46531
C4279912	0.3	PNP	P00491
C4279912	0.3	OGDH	Q02218
C4279912	0.3	P4HB	P07237
C4279912	0.3	PAH	P00439
C4279912	0.3	PCYT1A	P49585
C4279912	0.3	PLAT	P00750
C4279912	0.3	PLG	P00747
C4279912	0.3	POLR2G	P62487
C4279912	0.3	PON1	P27169
C4279912	0.3	MED1	Q15648
C4279912	0.3	PTGS2	P35354
C4279912	0.3	PYGL	P06737
C4279912	0.3	RBP1	P09455
C4279912	0.3	S100A11	P31949
C4279912	0.3	CCL2	P13500
C4279912	0.3	SOD1	P00441
C4279912	0.3	SOD3	P08294
C4279912	0.3	SORD	Q00796
C4279912	0.3	SPP1	P10451
C4279912	0.3	SULT1E1	P49888
C4279912	0.3	TBXA2R	P21731
C4279912	0.3	TF	P02787
C4279912	0.3	TNF	P01375
C4279912	0.3	TTR	P02766
C4279912	0.3	VWF	P04275
C4279912	0.3	USP5	P45974
C4279912	0.3	PEX11A	O75192
C4279912	0.3	NR1I2	O75469
C4279912	0.3	WASL	O00401
C4279912	0.3	F2RL3	Q96RI0
C4279912	0.3	AIFM1	O95831
C4279912	0.3	LRAT	O95237
C4279912	0.3	SLC22A8	Q8TCC7
C4279912	0.3	FADS2	O95864
C4279912	0.3	GDA	Q9Y2T3
C4279912	0.3	PAN2	Q504Q3
C4279912	0.3	NR1H4	Q96RI1
C4279912	0.3	AASS	Q9UDR5
C4279912	0.3	TUBB4B	P68371
C4279912	0.3	GANAB	Q14697
C4279912	0.3	PANX1	Q96RD7
C4279912	0.3	HACL1	Q9UJ83
C4279912	0.3	NOX4	Q9NPH5
C4279912	0.3	LAP3	P28838
C4279912	0.3	ATP6V1D	Q9Y5K8
C4279912	0.3	UGT1A9	O60656
C4279912	0.3	COQ9	O75208
C4279912	0.3	UBA5	Q9GZZ9
C4279912	0.3	MAP1LC3B	Q9GZQ8
C4279912	0.3	SESN2	P58004
C4279912	0.3	CCR2	P41597
C2936476	0.3	MAOA	P21397
C2936476	0.3	ABCB4	P21439
C3658290	0.3	ADAM8	P78325
C3658290	0.3	AGT	P01019
C3658290	0.3	AHR	P35869
C3658290	0.3	ALB	P02768
C3658290	0.3	ALDH9A1	P49189
C3658290	0.3	ALDOB	P05062
C3658290	0.3	ANXA6	P08133
C3658290	0.3	APOA1	P02647
C3658290	0.3	APOE	P02649
C3658290	0.3	BAX	Q07812
C3658290	0.3	BLVRB	P30043
C3658290	0.3	SERPING1	P05155
C3658290	0.3	C3	P01024
C3658290	0.5	CA3	P07451
C3658290	0.3	CAT	P04040
C3658290	0.3	SERPINA6	P08185
C3658290	0.3	CDS1	Q92903
C3658290	0.3	CHRM3	P20309
C3658290	0.3	CKB	P12277
C3658290	0.3	ABCC2	Q92887
C3658290	0.3	COL3A1	P02461
C3658290	0.3	CP	P00450
C3658290	0.3	CPS1	P31327
C3658290	0.3	CRP	P02741
C3658290	0.3	CTNNB1	P35222
C3658290	0.3	CYP1A2	P05177
C3658290	0.3	CYP2A6	P11509
C3658290	0.3	CYP2B6	P20813
C3658290	0.3	CYP2C19	P33261
C3658290	0.3	CYP2C9	P11712
C3658290	0.3	CYP3A4	P08684
C3658290	0.3	CYP8B1	Q9UNU6
C3658290	0.3	DBT	P11182
C3658290	0.3	DDB1	Q16531
C3658290	0.3	GADD45A	P24522
C3658290	0.3	CELA1	Q9UNI1
C3658290	0.3	ERN1	O75460
C3658290	0.3	F3	P13726
C3658290	0.3	FASN	P49327
C3658290	0.3	FLT1	P17948
C3658290	0.3	FMO3	P31513
C3658290	0.3	NR5A2	O00482
C3658290	0.3	GC	P02774
C3658290	0.3	GCLC	P48506
C3658290	0.3	GCLM	P48507
C3658290	0.3	GOT1	P17174
C3658290	0.3	GPT	P24298
C3658290	0.3	CXCL1	P09341
C3658290	0.3	GSN	P06396
C3658290	0.3	GSR	P00390
C3658290	0.3	GSTM1	P09488
C3658290	0.3	GSTP1	P09211
C3658290	0.3	HADHA	P40939
C3658290	0.3	HMOX1	P09601
C3658290	0.3	HPD	P32754
C3658290	0.3	HPX	P02790
C3658290	0.3	HSPA5	P11021
C3658290	0.3	IGF1	P05019
C3658290	0.3	IL1A	P01583
C3658290	0.3	IL1B	P01584
C3658290	0.3	IL4	P05112
C3658290	0.3	IL17A	Q16552
C3658290	0.3	CXCL10	P02778
C3658290	0.3	ITPR1	Q14643
C3658290	0.3	KNG1	P01042
C3658290	0.3	KRT18	P05783
C3658290	0.3	LGALS3	P17931
C3658290	0.3	FADS1	O60427
C3658290	0.3	LTF	P02788
C3658290	0.3	MDH1	P40925
C3658290	0.3	ME1	P48163
C3658290	0.3	MMP2	P08253
C3658290	0.3	MMP9	P14780
C3658290	0.3	ABCC1	P33527
C3658290	0.3	NFE2L2	Q16236
C3658290	0.3	NOTCH1	P46531
C3658290	0.3	PNP	P00491
C3658290	0.3	OGDH	Q02218
C3658290	0.3	P4HB	P07237
C3658290	0.3	PAH	P00439
C3658290	0.3	PCYT1A	P49585
C3658290	0.3	PLAT	P00750
C3658290	0.3	PLG	P00747
C3658290	0.3	POLR2G	P62487
C3658290	0.3	PON1	P27169
C3658290	0.3	MED1	Q15648
C3658290	0.3	PTGS2	P35354
C3658290	0.3	PYGL	P06737
C3658290	0.3	RBP1	P09455
C3658290	0.3	S100A11	P31949
C3658290	0.3	CCL2	P13500
C3658290	0.3	SOD1	P00441
C3658290	0.3	SOD3	P08294
C3658290	0.3	SORD	Q00796
C3658290	0.3	SPP1	P10451
C3658290	0.3	SULT1E1	P49888
C3658290	0.3	TBXA2R	P21731
C3658290	0.3	TF	P02787
C3658290	0.3	TNF	P01375
C3658290	0.3	TTR	P02766
C3658290	0.3	VWF	P04275
C3658290	0.3	USP5	P45974
C3658290	0.3	PEX11A	O75192
C3658290	0.3	NR1I2	O75469
C3658290	0.3	WASL	O00401
C3658290	0.3	F2RL3	Q96RI0
C3658290	0.3	AIFM1	O95831
C3658290	0.3	LRAT	O95237
C3658290	0.3	SLC22A8	Q8TCC7
C3658290	0.3	FADS2	O95864
C3658290	0.3	GDA	Q9Y2T3
C3658290	0.3	PAN2	Q504Q3
C3658290	0.3	NR1H4	Q96RI1
C3658290	0.3	AASS	Q9UDR5
C3658290	0.3	TUBB4B	P68371
C3658290	0.3	GANAB	Q14697
C3658290	0.3	PANX1	Q96RD7
C3658290	0.3	HACL1	Q9UJ83
C3658290	0.3	NOX4	Q9NPH5
C3658290	0.3	LAP3	P28838
C3658290	0.3	ATP6V1D	Q9Y5K8
C3658290	0.3	UGT1A9	O60656
C3658290	0.3	COQ9	O75208
C3658290	0.3	UBA5	Q9GZZ9
C3658290	0.3	MAP1LC3B	Q9GZQ8
C3658290	0.3	SESN2	P58004
C3658290	0.3	CCR2	P41597
C0860207	0.3	ADAM8	P78325
C0860207	0.3	AGT	P01019
C0860207	0.31	AHR	P35869
C0860207	0.33	ALB	P02768
C0860207	0.3	ALDH9A1	P49189
C0860207	0.3	ALDOB	P05062
C0860207	0.3	ANXA6	P08133
C0860207	0.32	APOA1	P02647
C0860207	0.31	APOE	P02649
C0860207	0.3	BAX	Q07812
C0860207	0.3	BLVRB	P30043
C0860207	0.3	SERPING1	P05155
C0860207	0.3	C3	P01024
C0860207	0.5	CA3	P07451
C0860207	0.3	CAT	P04040
C0860207	0.3	SERPINA6	P08185
C0860207	0.3	CDS1	Q92903
C0860207	0.3	CHRM3	P20309
C0860207	0.3	CKB	P12277
C0860207	0.36	ABCC2	Q92887
C0860207	0.3	COL3A1	P02461
C0860207	0.3	CP	P00450
C0860207	0.31	CPS1	P31327
C0860207	0.31	CRP	P02741
C0860207	0.3	CTNNB1	P35222
C0860207	0.31	CYP1A2	P05177
C0860207	0.3	CYP2A6	P11509
C0860207	0.38	CYP2B6	P20813
C0860207	0.32	CYP2C19	P33261
C0860207	0.32	CYP2C9	P11712
C0860207	0.31	CYP3A4	P08684
C0860207	0.3	CYP8B1	Q9UNU6
C0860207	0.3	DBT	P11182
C0860207	0.3	DDB1	Q16531
C0860207	0.31	GADD45A	P24522
C0860207	0.3	CELA1	Q9UNI1
C0860207	0.3	ERN1	O75460
C0860207	0.3	F3	P13726
C0860207	0.3	FASN	P49327
C0860207	0.3	FLT1	P17948
C0860207	0.3	FMO3	P31513
C0860207	0.31	NR5A2	O00482
C0860207	0.3	GC	P02774
C0860207	0.3	GCLC	P48506
C0860207	0.3	GCLM	P48507
C0860207	0.3	GOT1	P17174
C0860207	0.4	GPT	P24298
C0860207	0.3	CXCL1	P09341
C0860207	0.3	GSN	P06396
C0860207	0.3	GSR	P00390
C0860207	0.4	GSTM1	P09488
C0860207	0.32	GSTP1	P09211
C0860207	0.3	HADHA	P40939
C0860207	0.3	HMOX1	P09601
C0860207	0.3	HPD	P32754
C0860207	0.3	HPX	P02790
C0860207	0.3	HSPA5	P11021
C0860207	0.3	IGF1	P05019
C0860207	0.32	IL1A	P01583
C0860207	0.36	IL1B	P01584
C0860207	0.33	IL4	P05112
C0860207	0.3	IL17A	Q16552
C0860207	0.31	CXCL10	P02778
C0860207	0.3	ITPR1	Q14643
C0860207	0.3	KNG1	P01042
C0860207	0.32	KRT18	P05783
C0860207	0.3	LGALS3	P17931
C0860207	0.3	FADS1	O60427
C0860207	0.3	LTF	P02788
C0860207	0.3	MDH1	P40925
C0860207	0.3	ME1	P48163
C0860207	0.3	MMP2	P08253
C0860207	0.3	MMP9	P14780
C0860207	0.31	ABCC1	P33527
C0860207	0.36	NFE2L2	Q16236
C0860207	0.3	NOTCH1	P46531
C0860207	0.3	PNP	P00491
C0860207	0.3	OGDH	Q02218
C0860207	0.3	P4HB	P07237
C0860207	0.3	PAH	P00439
C0860207	0.3	PCYT1A	P49585
C0860207	0.3	PLAT	P00750
C0860207	0.3	PLG	P00747
C0860207	0.3	POLR2G	P62487
C0860207	0.31	PON1	P27169
C0860207	0.3	MED1	Q15648
C0860207	0.31	PTGS2	P35354
C0860207	0.3	PYGL	P06737
C0860207	0.3	RBP1	P09455
C0860207	0.3	S100A11	P31949
C0860207	0.3	CCL2	P13500
C0860207	0.3	SOD1	P00441
C0860207	0.3	SOD3	P08294
C0860207	0.3	SORD	Q00796
C0860207	0.31	SPP1	P10451
C0860207	0.3	SULT1E1	P49888
C0860207	0.3	TBXA2R	P21731
C0860207	0.3	TF	P02787
C0860207	0.35	TNF	P01375
C0860207	0.3	TTR	P02766
C0860207	0.3	VWF	P04275
C0860207	0.3	USP5	P45974
C0860207	0.3	PEX11A	O75192
C0860207	0.36	NR1I2	O75469
C0860207	0.3	WASL	O00401
C0860207	0.3	F2RL3	Q96RI0
C0860207	0.3	AIFM1	O95831
C0860207	0.3	LRAT	O95237
C0860207	0.3	SLC22A8	Q8TCC7
C0860207	0.3	FADS2	O95864
C0860207	0.3	GDA	Q9Y2T3
C0860207	0.3	PAN2	Q504Q3
C0860207	0.3	NR1H4	Q96RI1
C0860207	0.3	AASS	Q9UDR5
C0860207	0.3	TUBB4B	P68371
C0860207	0.3	GANAB	Q14697
C0860207	0.3	PANX1	Q96RD7
C0860207	0.3	HACL1	Q9UJ83
C0860207	0.3	NOX4	Q9NPH5
C0860207	0.3	LAP3	P28838
C0860207	0.3	ATP6V1D	Q9Y5K8
C0860207	0.31	UGT1A9	O60656
C0860207	0.3	COQ9	O75208
C0860207	0.3	UBA5	Q9GZZ9
C0860207	0.3	MAP1LC3B	Q9GZQ8
C0860207	0.3	SESN2	P58004
C0860207	0.3	CCR2	P41597
C0745744	0.3	MAOA	P21397
C0745744	0.3	ABCB4	P21439
C0015695	0.33	PLIN2	Q99541
C0015695	0.3	BIRC3	Q13489
C0015695	0.7	APOB	P04114
C0015695	0.33	ATF4	P18848
C0015695	0.41	ATP7B	P35670
C0015695	0.51	CAT	P04040
C0015695	0.3	SERPINA6	P08185
C0015695	0.3	CEBPB	P17676
C0015695	0.3	COL3A1	P02461
C0015695	0.3	F2	P00734
C0015695	0.3	F2R	P25116
C0015695	0.4	GPT	P24298
C0015695	0.3	GPX1	P07203
C0015695	0.3	GPX4	P36969
C0015695	0.31	CXCL8	P10145
C0015695	0.64	LDLR	P01130
C0015695	0.6	LEP	P41159
C0015695	0.35	LEPR	P48357
C0015695	0.4	NFE2L2	Q16236
C0015695	0.35	SERPINE1	P05121
C0015695	0.31	PON1	P27169
C0015695	0.36	PPARD	Q03181
C0015695	0.3	PSMA5	P28066
C0015695	0.52	PTEN	P60484
C0015695	0.33	CCL2	P13500
C0015695	0.31	SLC2A2	P11168
C0015695	0.33	SOD1	P00441
C0015695	0.4	SREBF1	P36956
C0015695	0.3	TF	P02787
C0015695	0.38	TLR4	O00206
C0015695	0.4	TNF	P01375
C0015695	0.54	UCP2	P55851
C0015695	0.33	XBP1	P17861
C0015695	0.33	NR1I2	O75469
C0015695	0.3	SLC22A8	Q8TCC7
C0015695	0.3	CYP7B1	O75881
C0015695	0.3	NR1D1	P20393
C0015695	0.33	NR1H4	Q96RI1
C0015695	0.6	SIRT1	Q96EB6
C0015695	0.32	ANGPTL4	Q9BY76
C0015695	0.3	CYCS	P99999
C0015695	0.3	CNDP2	Q96KP4
C0015696	0.3	SOD1	P00441
C0239946	0.3	ADRA1A	P35348
C0239946	0.37	AGT	P01019
C0239946	0.32	AHR	P35869
C0239946	0.3	ALAD	P13716
C0239946	0.4	ALB	P02768
C0239946	0.3	ATP7B	P35670
C0239946	0.3	SERPING1	P05155
C0239946	0.3	SERPINA6	P08185
C0239946	0.3	CHRM3	P20309
C0239946	0.33	CNR2	P34972
C0239946	0.4	COL1A1	P02452
C0239946	0.34	COL1A2	P08123
C0239946	0.3	COL3A1	P02461
C0239946	0.31	CP	P00450
C0239946	0.4	CCN2	P29279
C0239946	0.5	CTNNB1	P35222
C0239946	0.3	CYP1A2	P05177
C0239946	0.35	F2	P00734
C0239946	0.32	F2R	P25116
C0239946	0.32	F3	P13726
C0239946	0.32	FGF2	P09038
C0239946	0.3	FLT1	P17948
C0239946	0.31	GC	P02774
C0239946	0.31	HDAC2	Q92769
C0239946	0.4	HGF	P14210
C0239946	0.3	HSD11B2	P80365
C0239946	0.3	IGFBP1	P08833
C0239946	0.36	KRT18	P05783
C0239946	0.34	LOX	P28300
C0239946	0.4	SMAD3	P84022
C0239946	0.4	MMP2	P08253
C0239946	0.4	NFE2L2	Q16236
C0239946	0.3	NPPA	P01160
C0239946	0.45	ABCB4	P21439
C0239946	0.32	PLAU	P00749
C0239946	0.38	PTEN	P60484
C0239946	0.36	REN	P00797
C0239946	0.36	CCL2	P13500
C0239946	0.4	SPP1	P10451
C0239946	0.33	STAT1	P42224
C0239946	0.3	SLC22A8	Q8TCC7
C0239946	0.3	TRPM7	Q96QT4
C0239946	0.3	SLC30A10	Q6XR72
C2239176	0.31	ACLY	P53396
C2239176	0.31	ACO2	Q99798
C2239176	0.32	ADH4	P08319
C2239176	0.35	ADRA1A	P35348
C2239176	0.4	AFP	P02771
C2239176	0.32	ANXA4	P09525
C2239176	0.31	APOF	Q13790
C2239176	0.4	APEX1	P27695
C2239176	0.4	BIRC5	H3BLT4
C2239176	0.4	APOA1	P02647
C2239176	0.4	AR	P10275
C2239176	0.37	ATM	Q13315
C2239176	0.4	CCND1	P24385
C2239176	0.38	BCL2L1	Q07817
C2239176	0.38	BRAF	P15056
C2239176	0.35	CA2	P00918
C2239176	0.9	CASP8	Q14790
C2239176	0.4	CCNB1	P14635
C2239176	0.6	CDK1	P06493
C2239176	0.4	CEBPA	P49715
C2239176	0.39	CEBPB	P17676
C2239176	0.34	CEBPD	P49716
C2239176	0.3	CETP	P11597
C2239176	0.36	CCR1	P32246
C2239176	0.32	COMT	P21964
C2239176	0.31	CP	P00450
C2239176	0.4	CRP	P02741
C2239176	0.8	CTNNB1	P35222
C2239176	0.32	CTSD	P07339
C2239176	0.4	CYP1A1	P04798
C2239176	0.4	CYP1A2	P05177
C2239176	0.4	CYP2B6	P20813
C2239176	0.34	CYP2C8	P10632
C2239176	0.32	CYP4A11	Q02928
C2239176	0.36	CYP17A1	P05093
C2239176	0.3	DBH	P09172
C2239176	0.34	DCN	P07585
C2239176	0.4	ACE	P12821
C2239176	0.3	AKR1C2	P52895
C2239176	0.36	DPYD	Q12882
C2239176	0.4	EGF	P01133
C2239176	0.4	EGFR	P00533
C2239176	0.4	EGR1	P18146
C2239176	0.4	EPO	P01588
C2239176	0.4	EZH2	Q15910
C2239176	0.4	F2	P00734
C2239176	0.32	FABP5	Q01469
C2239176	0.32	FANCD2	Q9BXW9
C2239176	0.36	ACSL4	O60488
C2239176	0.4	FASN	P49327
C2239176	0.34	FGF4	P08620
C2239176	0.6	FOXM1	Q08050
C2239176	0.4	FOS	P01100
C2239176	0.4	MTOR	P42345
C2239176	0.3	GABRD	O14764
C2239176	0.4	GAPDH	P04406
C2239176	0.6	GPC3	P51654
C2239176	0.4	GLUL	P15104
C2239176	0.34	PDIA3	P30101
C2239176	0.4	GSTM1	P09488
C2239176	0.4	GSTP1	P09211
C2239176	0.4	HGF	P14210
C2239176	0.34	HMGCR	P04035
C2239176	0.33	HOXA10	P31260
C2239176	0.4	HSPA5	P11021
C2239176	0.4	HSPB1	P04792
C2239176	0.4	IGF1	P05019
C2239176	0.4	IGF1R	P08069
C2239176	0.7	IGF2	P01344
C2239176	0.4	CXCL8	P10145
C2239176	0.4	IRS1	P35568
C2239176	0.4	JUN	P05412
C2239176	0.7	KRAS	P01116
C2239176	0.3	LCAT	P04180
C2239176	0.39	LPA	P08519
C2239176	0.32	ME1	P48163
C2239176	0.36	KMT2A	Q03164
C2239176	0.4	MMP2	P08253
C2239176	0.4	MMP9	P14780
C2239176	0.35	MPO	P05164
C2239176	0.33	MT1E	P04732
C2239176	0.31	MT2A	P02795
C2239176	0.5	NFE2L2	Q16236
C2239176	0.35	NFKBIA	P25963
C2239176	0.4	NOTCH3	Q9UM47
C2239176	0.38	PCK1	P35558
C2239176	0.59	ABCB4	P21439
C2239176	0.8	PIK3CA	P42336
C2239176	0.4	PKM	P14618
C2239176	0.4	PLK1	P53350
C2239176	0.4	PPARG	P37231
C2239176	0.31	MED1	Q15648
C2239176	0.6	PTEN	P60484
C2239176	0.6	PTGS2	P35354
C2239176	0.6	PTK2	Q05397
C2239176	0.3	PYGL	P06737
C2239176	0.4	RAC1	P63000
C2239176	0.36	RARA	P10276
C2239176	0.4	RB1	P06400
C2239176	0.31	RPS6	P62753
C2239176	0.33	RPS6KA3	P51812
C2239176	0.3	RRM1	P23921
C2239176	0.35	RRM2	P31350
C2239176	0.39	SCD	O00767
C2239176	0.4	CXCL12	P48061
C2239176	0.32	SHH	Q15465
C2239176	0.6	SKP2	Q13309
C2239176	0.4	SLC2A1	P11166
C2239176	0.33	SLC2A2	P11168
C2239176	0.4	SLC5A5	Q92911
C2239176	0.38	SLC22A1	O15245
C2239176	0.4	SREBF1	P36956
C2239176	0.33	SREBF2	Q12772
C2239176	0.4	STAT1	P42224
C2239176	0.37	PRDX2	P32119
C2239176	0.6	TERT	O14746
C2239176	0.6	TGFA	P01135
C2239176	0.31	TH	P07101
C2239176	0.3	TK1	P04183
C2239176	0.4	TLR4	O00206
C2239176	0.4	TNF	P01375
C2239176	0.37	TOP2A	P11388
C2239176	1	TP53	P04637
C2239176	0.32	NR1H2	P55055
C2239176	0.31	VCAM1	P19320
C2239176	0.39	TFPI2	P48307
C2239176	0.35	AXIN2	Q9Y2T1
C2239176	0.3	RAD54L	Q92698
C2239176	0.35	IRS2	Q9Y4H2
C2239176	0.4	TNFSF10	P50591
C2239176	0.33	TRIM24	O15164
C2239176	0.3	USP2	O75604
C2239176	0.3	LRAT	O95237
C2239176	0.33	ADAMTS1	Q9UHI8
C2239176	0.38	GDF15	Q99988
C2239176	0.3	PRDX6	P30041
C2239176	0.35	ISG15	P05161
C2239176	0.53	NR1H4	Q96RI1
C2239176	0.34	NDC80	O14777
C2239176	0.33	FST	P19883
C2239176	0.39	ATG7	O95352
C2239176	0.4	COPS5	Q92905
C2239176	0.3	INMT	O95050
C2239176	0.6	GNMT	Q14749
C2239176	0.33	UBE2T	Q9NPD8
C2239176	0.33	ANLN	Q9NQW6
C2239176	0.3	NEIL3	Q8TAT5
C2239176	0.3	ASF1B	Q9NVP2
C2239176	0.4	AKR1B10	O60218
C2239176	0.52	ARID1B	Q8NFD5
C2239176	0.32	HHIP	Q96QV1
C2239176	0.31	KDM8	Q8N371
C2239176	0.35	CD276	Q5ZPR3
C2239176	0.32	NUF2	Q9BZD4
C2239176	0.33	BCO2	Q9BYV7
C2239176	0.3	CNDP1	Q96KN2
C2239176	0.32	ASPG	Q86U10
C0023890	0.3	ADRA1A	P35348
C0023890	0.56	AGT	P01019
C0023890	0.31	AHR	P35869
C0023890	0.5	ALAD	P13716
C0023890	0.4	ALB	P02768
C0023890	0.41	ATP7B	P35670
C0023890	0.31	SERPING1	P05155
C0023890	0.3	SERPINA6	P08185
C0023890	0.3	CHRM3	P20309
C0023890	0.31	CNR2	P34972
C0023890	0.32	COL1A1	P02452
C0023890	0.31	COL1A2	P08123
C0023890	0.31	COL3A1	P02461
C0023890	0.31	CP	P00450
C0023890	0.35	CCN2	P29279
C0023890	0.38	CTNNB1	P35222
C0023890	0.32	CYP1A2	P05177
C0023890	0.4	F2	P00734
C0023890	0.31	F2R	P25116
C0023890	0.33	F3	P13726
C0023890	0.34	FGF2	P09038
C0023890	0.51	FLT1	P17948
C0023890	0.32	GC	P02774
C0023890	0.3	HDAC2	Q92769
C0023890	0.4	HGF	P14210
C0023890	0.31	HSD11B2	P80365
C0023890	0.33	IGFBP1	P08833
C0023890	0.34	KRT18	P05783
C0023890	0.3	LOX	P28300
C0023890	0.3	SMAD3	P84022
C0023890	0.51	MMP2	P08253
C0023890	0.57	NFE2L2	Q16236
C0023890	0.3	NPPA	P01160
C0023890	0.36	ABCB4	P21439
C0023890	0.31	PLAU	P00749
C0023890	0.31	PTEN	P60484
C0023890	0.4	REN	P00797
C0023890	0.32	CCL2	P13500
C0023890	0.34	SPP1	P10451
C0023890	0.31	STAT1	P42224
C0023890	0.3	SLC22A8	Q8TCC7
C0023890	0.3	TRPM7	Q96QT4
C0023890	0.3	SLC30A10	Q6XR72
C0023891	0.31	CAT	P04040
C0023891	0.3	COL3A1	P02461
C0023891	0.3	SMAD3	P84022
C0023891	0.3	MMP2	P08253
C0023891	0.31	MPO	P05164
C0023891	0.3	RELA	Q04206
C0023891	0.3	TIMP1	P01033
C0023891	0.35	TNF	P01375
C0023893	0.3	ACHE	P22303
C0023893	0.3	ADA	P00813
C0023893	0.3	PLIN2	Q99541
C0023893	0.3	ADH4	P08319
C0023893	0.3	ADRA1B	P35368
C0023893	0.3	AFP	P02771
C0023893	0.3	AGL	P35573
C0023893	0.3	AGT	P01019
C0023893	0.3	ALB	P02768
C0023893	0.3	ALDH1A1	P00352
C0023893	0.3	ALDH2	P05091
C0023893	0.3	ALDH1B1	P30837
C0023893	0.3	AKR1B1	P15121
C0023893	0.3	ANXA4	P09525
C0023893	0.3	ANXA5	P08758
C0023893	0.3	APAF1	O14727
C0023893	0.3	BIRC3	Q13489
C0023893	0.3	APOA4	P06727
C0023893	0.3	APOBEC1	P41238
C0023893	0.3	APP	P05067
C0023893	0.3	ASNS	P08243
C0023893	0.3	ATF3	P18847
C0023893	0.3	C5AR1	P21730
C0023893	0.3	C8G	P07360
C0023893	0.5	CA3	P07451
C0023893	0.3	CAMK2D	Q13557
C0023893	0.3	CASP7	P55210
C0023893	0.3	CAV1	Q03135
C0023893	0.3	SERPINA6	P08185
C0023893	0.3	CCNA2	P20248
C0023893	0.3	CD86	P42081
C0023893	0.5	CD38	P28907
C0023893	0.3	CDK1	P06493
C0023893	0.3	CDO1	Q16878
C0023893	0.3	CEBPD	P49716
C0023893	0.3	CIDEA	O60543
C0023893	0.3	ABCC2	Q92887
C0023893	0.5	COL1A1	P02452
C0023893	0.5	COL1A2	P08123
C0023893	0.3	COL3A1	P02461
C0023893	0.5	CPS1	P31327
C0023893	0.3	CRY1	Q16526
C0023893	0.5	CCN2	P29279
C0023893	0.3	CTSS	P25774
C0023893	0.3	CYBB	P04839
C0023893	0.3	CYP1A2	P05177
C0023893	0.3	CYP17A1	P05093
C0023893	0.3	DAO	P14920
C0023893	0.3	AKR1C1	Q04828
C0023893	0.3	CFD	P00746
C0023893	0.3	DPYS	Q14117
C0023893	0.3	S1PR1	P21453
C0023893	0.3	EDN1	P05305
C0023893	0.3	EGF	P01133
C0023893	0.3	CELA1	Q9UNI1
C0023893	0.3	ENPEP	Q07075
C0023893	0.3	ERN1	O75460
C0023893	0.3	F2R	P25116
C0023893	0.3	FABP2	P12104
C0023893	0.3	FABP7	O15540
C0023893	0.3	FGF2	P09038
C0023893	0.3	FOS	P01100
C0023893	0.3	FYN	P06241
C0023893	0.3	GC	P02774
C0023893	0.3	GCHFR	P30047
C0023893	0.3	GCK	P35557
C0023893	0.3	GH1	P01241
C0023893	0.3	GJA1	P17302
C0023893	0.3	GNAI2	P04899
C0023893	0.3	GOT1	P17174
C0023893	0.5	GPT	P24298
C0023893	0.3	CXCL1	P09341
C0023893	0.5	GSN	P06396
C0023893	0.3	GSTA2	P09210
C0023893	0.3	GSTA3	Q16772
C0023893	0.3	GSTM1	P09488
C0023893	0.3	HAGH	Q16775
C0023893	0.3	HAL	P42357
C0023893	0.3	HGF	P14210
C0023893	0.3	HMGCR	P04035
C0023893	0.5	HMOX1	P09601
C0023893	0.3	AGFG1	P52594
C0023893	0.3	HSD17B2	P37059
C0023893	0.5	IGF1	P05019
C0023893	0.3	IGFBP1	P08833
C0023893	0.3	IGFBP3	P17936
C0023893	0.5	IL1B	P01584
C0023893	0.5	IL10	P22301
C0023893	0.3	CXCL10	P02778
C0023893	0.3	INPPL1	O15357
C0023893	0.3	ISG20	Q96AZ6
C0023893	0.3	ITGA2B	P08514
C0023893	0.3	ITGAL	P20701
C0023893	0.5	JAK2	O60674
C0023893	0.3	KCNJ8	Q15842
C0023893	0.3	KNG1	P01042
C0023893	0.3	KRT18	P05783
C0023893	0.5	LEP	P41159
C0023893	0.5	LGALS3	P17931
C0023893	0.3	LMO2	P25791
C0023893	0.3	LOX	P28300
C0023893	0.3	LPL	P06858
C0023893	0.3	LTA4H	P09960
C0023893	0.3	SMAD2	Q15796
C0023893	0.5	SMAD4	Q13485
C0023893	0.3	MDH1	P40925
C0023893	0.3	MGMT	P16455
C0023893	0.3	CXCL9	Q07325
C0023893	0.3	MMP1	P03956
C0023893	0.3	MMP2	P08253
C0023893	0.3	MMP8	P22894
C0023893	0.3	MMP9	P14780
C0023893	0.5	MMP13	P45452
C0023893	0.3	MT2A	P02795
C0023893	0.3	MYO5A	Q9Y4I1
C0023893	0.3	NFE2L2	Q16236
C0023893	0.3	NFKBIA	P25963
C0023893	0.3	NID1	P14543
C0023893	0.5	NOS2	P35228
C0023893	0.5	NOS3	P29474
C0023893	0.3	NPAS2	Q99743
C0023893	0.3	NT5E	P21589
C0023893	0.3	OAT	P04181
C0023893	0.5	OTC	P00480
C0023893	0.3	PCK1	P35558
C0023893	0.3	PCK2	Q16822
C0023893	0.3	PDGFA	P04085
C0023893	0.5	ENPP2	Q13822
C0023893	0.3	PFN1	P07737
C0023893	0.3	PKLR	P30613
C0023893	0.5	PLA2G4A	P47712
C0023893	0.5	PLAT	P00750
C0023893	0.5	PLAU	P00749
C0023893	0.3	PLG	P00747
C0023893	0.3	PRKCB	P05771
C0023893	0.3	PRNP	P04156
C0023893	0.3	PRODH	A0A087WWM6
C0023893	0.3	PSMB10	P40306
C0023893	0.3	PSME2	Q9UL46
C0023893	0.3	PTGS1	P23219
C0023893	0.3	PTGS2	P35354
C0023893	0.3	PTN	P21246
C0023893	0.3	PTPN1	P18031
C0023893	0.3	RELA	Q04206
C0023893	0.3	RGS2	P41220
C0023893	0.3	RGS10	O43665
C0023893	0.3	S100A9	P06702
C0023893	0.3	S100A11	P31949
C0023893	0.5	CCL2	P13500
C0023893	0.3	CXCL12	P48061
C0023893	0.3	SELENOP	P49908
C0023893	0.3	SLC7A1	P30825
C0023893	0.3	SRD5A1	P18405
C0023893	0.3	SREBF1	P36956
C0023893	0.3	ST14	Q9Y5Y6
C0023893	0.3	SULT1E1	P49888
C0023893	0.3	SULT2A1	Q06520
C0023893	0.3	ADAM17	P78536
C0023893	0.5	TIMP1	P01033
C0023893	0.3	TIMP2	P16035
C0023893	0.5	TLR4	O00206
C0023893	0.5	TNF	P01375
C0023893	0.3	UGCG	Q16739
C0023893	0.3	VAV1	P15498
C0023893	0.5	VWF	P04275
C0023893	0.3	TFPI2	P48307
C0023893	0.3	GPR68	Q15743
C0023893	0.3	FZD8	Q9H461
C0023893	0.3	BBOX1	O75936
C0023893	0.3	AKR1C3	P42330
C0023893	0.3	TRIM24	O15164
C0023893	0.3	CES2	O00748
C0023893	0.3	KYNU	Q16719
C0023893	0.3	LRAT	O95237
C0023893	0.3	SLC22A8	Q8TCC7
C0023893	0.3	NCOR2	Q9Y618
C0023893	0.3	ABCG1	P45844
C0023893	0.3	GNA14	O95837
C0023893	0.3	ZFYVE16	Q7Z3T8
C0023893	0.3	SLC25A13	Q9UJS0
C0023893	0.3	SLC19A2	O60779
C0023893	0.3	CXCL13	O43927
C0023893	0.3	SMC2	O95347
C0023893	0.3	CLP1	Q92989
C0023893	0.3	SDS	P20132
C0023893	0.3	GLIPR1	P48060
C0023893	0.3	INMT	O95050
C0023893	0.3	SP140	Q13342
C0023893	0.3	SMC5	Q8IY18
C0023893	0.3	BICD2	Q8TD16
C0023893	0.3	SIRT1	Q96EB6
C0023893	0.3	GCAT	O75600
C0023893	0.3	CES3	Q6UWW8
C0023893	0.3	LY96	Q9Y6Y9
C0023893	0.3	SLC39A6	Q13433
C0023893	0.3	TES	Q9UGI8
C0023893	0.3	HPGDS	O60760
C0023893	0.3	DPP7	Q9UHL4
C0023893	0.3	TAX1BP3	O14907
C0023893	0.3	G0S2	P27469
C0023893	0.3	NOX4	Q9NPH5
C0023893	0.3	CSAD	Q9Y600
C0023893	0.3	ATP6V1D	Q9Y5K8
C0023893	0.3	ISYNA1	Q9NPH2
C0023893	0.3	ERAP1	Q9NZ08
C0023893	0.3	RAB8B	Q92930
C0023893	0.3	HAO1	Q9UJM8
C0023893	0.3	APBB1IP	Q7Z5R6
C0023893	0.3	PRTFDC1	Q9NRG1
C0023893	0.3	ACKR3	P25106
C0023893	0.3	RTN4	Q9NQC3
C0023893	0.3	SLC44A2	Q8IWA5
C0023893	0.3	TRIB3	Q96RU7
C0023893	0.3	CXCL16	Q9H2A7
C0023893	0.3	SRR	Q9GZT4
C0023893	0.3	ABCG5	Q9H222
C0023893	0.3	ABCG8	Q9H221
C0023893	0.3	ACBD4	K7EM05
C0023893	0.3	CD276	Q5ZPR3
C0023893	0.3	COLEC12	Q5KU26
C0023893	0.3	PLA2G12A	Q9BZM1
C0023893	0.3	TUBB6	Q9BUF5
C0023893	0.3	CNDP1	Q96KN2
C0023893	0.3	L3HYPDH	Q96EM0
C0023893	0.3	PLD4	Q96BZ4
C0023893	0.3	CD200R1	Q8TD46
C0023893	0.3	ADHFE1	Q8IWW8
C0023893	0.3	IYD	Q6PHW0
C0023895	0.4	AFP	P02771
C0023895	0.3	AHR	P35869
C0023895	0.3	ALAD	P13716
C0023895	0.36	ATP7B	P35670
C0023895	0.3	BCL2L1	Q07817
C0023895	0.3	CD86	P42081
C0023895	0.3	CCR1	P32246
C0023895	0.31	COL3A1	P02461
C0023895	0.3	CYP1A2	P05177
C0023895	0.31	NQO1	P15559
C0023895	0.3	GABRR2	P28476
C0023895	0.3	GRK5	P34947
C0023895	0.4	GPT	P24298
C0023895	0.3	HK3	P52790
C0023895	0.35	HMOX1	P09601
C0023895	0.35	MMP9	P14780
C0023895	0.34	NFKB1	P19838
C0023895	0.34	NOS2	P35228
C0023895	0.3	SERPINE1	P05121
C0023895	0.4	ABCB4	P21439
C0023895	0.3	RAC1	P63000
C0023895	0.35	CCL2	P13500
C0023895	0.3	SOD1	P00441
C0023895	0.3	SULT1E1	P49888
C0023895	0.31	TIMP3	P35625
C0023895	0.4	TNF	P01375
C0023895	0.3	TXN	P10599
C0023895	0.31	CYP7B1	O75881
C0023895	0.38	NR1H4	Q96RI1
C0023895	0.3	DDAH1	O94760
C0023895	0.31	HPGDS	O60760
C0023895	0.3	TREM1	Q9NP99
C0023895	0.3	GNG8	Q9UK08
C0023895	0.32	CCR2	P41597
C0023897	0.3	CYP2A6	P11509
C0023897	0.3	GNAS	Q5JWF2
C0023897	0.3	KRAS	P01116
C0023897	0.3	SMAD4	Q13485
C0023897	0.3	TP53	P04637
C0086565	0.3	AFP	P02771
C0086565	0.3	AHR	P35869
C0086565	0.3	ALAD	P13716
C0086565	0.3	ATP7B	P35670
C0086565	0.3	BCL2L1	Q07817
C0086565	0.3	CD86	P42081
C0086565	0.3	CCR1	P32246
C0086565	0.3	COL3A1	P02461
C0086565	0.3	CYP1A2	P05177
C0086565	0.3	NQO1	P15559
C0086565	0.3	GABRR2	P28476
C0086565	0.3	GRK5	P34947
C0086565	0.3	GPT	P24298
C0086565	0.3	HK3	P52790
C0086565	0.3	HMOX1	P09601
C0086565	0.3	MMP9	P14780
C0086565	0.3	NFKB1	P19838
C0086565	0.3	NOS2	P35228
C0086565	0.3	SERPINE1	P05121
C0086565	0.3	ABCB4	P21439
C0086565	0.3	RAC1	P63000
C0086565	0.3	CCL2	P13500
C0086565	0.3	SOD1	P00441
C0086565	0.3	SULT1E1	P49888
C0086565	0.3	TIMP3	P35625
C0086565	0.3	TNF	P01375
C0086565	0.3	TXN	P10599
C0086565	0.3	CYP7B1	O75881
C0086565	0.3	NR1H4	Q96RI1
C0086565	0.3	DDAH1	O94760
C0086565	0.3	HPGDS	O60760
C0086565	0.3	TREM1	Q9NP99
C0086565	0.3	GNG8	Q9UK08
C0086565	0.3	CCR2	P41597
C0085605	0.36	F2	P00734
C0085605	0.3	ORM1	P02763
C0085605	0.41	AKR1D1	P51857
C0162557	0.34	ALB	P02768
C0162557	0.3	ALDOB	P05062
C0162557	0.31	FASLG	P48023
C0162557	0.31	SERPINC1	P01008
C0162557	0.44	ATP7B	P35670
C0162557	0.33	GC	P02774
C0162557	0.32	GFER	P55789
C0162557	0.37	HGF	P14210
C0162557	0.32	KRT18	P05783
C0162557	0.6	TNF	P01375
C0162557	0.3	FST	P19883
C0162557	0.3	PANX1	Q96RD7
C0023903	0.3	ABL1	P00519
C0023903	0.4	AHR	P35869
C0023903	0.3	ANXA4	P09525
C0023903	0.3	ANXA7	P20073
C0023903	0.5	ASNS	P08243
C0023903	0.3	ATF3	P18847
C0023903	0.34	ATP7B	P35670
C0023903	0.34	CCND1	P24385
C0023903	0.33	BRAF	P15056
C0023903	0.3	CIDEA	O60543
C0023903	0.3	CCR4	P51679
C0023903	0.36	CSF2	P04141
C0023903	0.4	CTNNB1	P35222
C0023903	0.3	GPX2	P18283
C0023903	0.3	GPX3	P22352
C0023903	0.3	GRIK2	Q13002
C0023903	0.3	GSTM1	P09488
C0023903	0.4	HGF	P14210
C0023903	0.32	HMOX1	P09601
C0023903	0.54	IGF2	P01344
C0023903	0.36	IL2	P60568
C0023903	0.32	JUN	P05412
C0023903	0.66	KRAS	P01116
C0023903	0.3	KRT18	P05783
C0023903	0.3	LTF	P02788
C0023903	0.3	MYO5B	Q9ULV0
C0023903	0.37	NFE2L2	Q16236
C0023903	0.3	SLC11A2	P49281
C0023903	0.3	OAT	P04181
C0023903	0.36	SERPINE1	P05121
C0023903	0.33	PPARG	P37231
C0023903	0.3	PRKCE	Q02156
C0023903	0.3	PSMA4	P25789
C0023903	0.31	RAF1	P04049
C0023903	0.33	SCD	O00767
C0023903	0.34	SLC2A1	P11166
C0023903	0.4	STAT3	P40763
C0023903	0.55	TERT	O14746
C0023903	0.53	TGFA	P01135
C0023903	0.4	TNF	P01375
C0023903	0.3	TOP2A	P11388
C0023903	0.7	TP53	P04637
C0023903	0.3	TRIO	O75962
C0023903	0.3	UGDH	O60701
C0023903	0.4	TNFSF10	P50591
C0023903	0.3	NCOR1	O75376
C0023903	0.52	NR1H4	Q96RI1
C0023903	0.31	FST	P19883
C0023903	0.3	EXOSC2	Q13868
C0023903	0.3	PHGDH	O43175
C0023903	0.55	GNMT	Q14749
C0023903	0.3	SLC40A1	Q9NP59
C0023903	0.3	ASH1L	Q9NR48
C0023903	0.3	ACOT1	Q86TX2
C0023904	0.3	AFP	P02771
C0023904	0.3	ALAS2	P22557
C0023904	0.3	APOA4	P06727
C0023904	0.3	ATP7A	Q04656
C0023904	0.3	ATP7B	P35670
C0023904	0.5	CCND1	P24385
C0023904	0.3	BCL2L1	Q07817
C0023904	0.3	CDH1	P12830
C0023904	0.3	CP	P00450
C0023904	0.3	CTNNB1	P35222
C0023904	0.3	CYP1A2	P05177
C0023904	0.3	FOXM1	Q08050
C0023904	0.3	GLUL	P15104
C0023904	0.3	GRP	P07492
C0023904	0.5	GSTP1	P09211
C0023904	0.3	HGF	P14210
C0023904	0.3	JAK2	O60674
C0023904	0.3	KRAS	P01116
C0023904	0.3	CXCL9	Q07325
C0023904	0.5	MMP2	P08253
C0023904	0.3	PPAT	Q06203
C0023904	0.3	MAPK1	P28482
C0023904	0.3	MAPK3	P27361
C0023904	0.3	RB1	P06400
C0023904	0.3	CCL20	P78556
C0023904	0.3	SPP1	P10451
C0023904	0.3	STAT3	P40763
C0023904	0.5	TGFA	P01135
C0023904	0.3	TK1	P04183
C0023904	0.3	TNF	P01375
C0023904	0.5	TP53	P04637
C0023904	0.3	TNFRSF10B	O14763
C0345904	0.3	ABL1	P00519
C0345904	0.34	AHR	P35869
C0345904	0.3	ANXA4	P09525
C0345904	0.32	ANXA7	P20073
C0345904	0.51	ASNS	P08243
C0345904	0.31	ATF3	P18847
C0345904	0.32	ATP7B	P35670
C0345904	0.39	CCND1	P24385
C0345904	0.32	BRAF	P15056
C0345904	0.3	CIDEA	O60543
C0345904	0.3	CCR4	P51679
C0345904	0.3	CSF2	P04141
C0345904	0.4	CTNNB1	P35222
C0345904	0.3	GPX2	P18283
C0345904	0.3	GPX3	P22352
C0345904	0.3	GRIK2	Q13002
C0345904	0.31	GSTM1	P09488
C0345904	0.33	HGF	P14210
C0345904	0.3	HMOX1	P09601
C0345904	0.54	IGF2	P01344
C0345904	0.35	IL2	P60568
C0345904	0.34	JUN	P05412
C0345904	0.52	KRAS	P01116
C0345904	0.3	KRT18	P05783
C0345904	0.3	LTF	P02788
C0345904	0.3	MYO5B	Q9ULV0
C0345904	0.38	NFE2L2	Q16236
C0345904	0.3	SLC11A2	P49281
C0345904	0.31	OAT	P04181
C0345904	0.3	SERPINE1	P05121
C0345904	0.36	PPARG	P37231
C0345904	0.3	PRKCE	Q02156
C0345904	0.3	PSMA4	P25789
C0345904	0.32	RAF1	P04049
C0345904	0.32	SCD	O00767
C0345904	0.31	SLC2A1	P11166
C0345904	0.4	STAT3	P40763
C0345904	0.56	TERT	O14746
C0345904	0.55	TGFA	P01135
C0345904	0.4	TNF	P01375
C0345904	0.3	TOP2A	P11388
C0345904	0.6	TP53	P04637
C0345904	0.3	TRIO	O75962
C0345904	0.3	UGDH	O60701
C0345904	0.4	TNFSF10	P50591
C0345904	0.3	NCOR1	O75376
C0345904	0.52	NR1H4	Q96RI1
C0345904	0.3	FST	P19883
C0345904	0.3	EXOSC2	Q13868
C0345904	0.3	PHGDH	O43175
C0345904	0.56	GNMT	Q14749
C0345904	0.3	SLC40A1	Q9NP59
C0345904	0.3	ASH1L	Q9NR48
C0345904	0.3	ACOT1	Q86TX2
C0400966	0.3	ADH1A	P07327
C0400966	0.3	ADH1B	P00325
C0400966	0.3	ADH4	P08319
C0400966	0.3	AHCY	P23526
C0400966	0.33	AHR	P35869
C0400966	0.3	ALDH1A1	P00352
C0400966	0.32	ALDH2	P05091
C0400966	0.3	ALDH1B1	P30837
C0400966	0.37	CAT	P04040
C0400966	0.3	SCARB1	Q8WTV0
C0400966	0.32	ABCC2	Q92887
C0400966	0.34	CPT1A	P50416
C0400966	0.3	CSF2	P04141
C0400966	0.3	CYP1A2	P05177
C0400966	0.3	CYP17A1	P05093
C0400966	0.32	ACE	P12821
C0400966	0.31	NQO1	P15559
C0400966	0.3	F2	P00734
C0400966	0.34	NR5A2	O00482
C0400966	0.31	GSTA1	P08263
C0400966	0.33	GSTM1	P09488
C0400966	0.33	GSTP1	P09211
C0400966	0.33	IL1A	P01583
C0400966	0.31	IL4	P05112
C0400966	0.33	JAK2	O60674
C0400966	0.37	LDLR	P01130
C0400966	0.4	LEP	P41159
C0400966	0.31	LIF	P15018
C0400966	0.3	MMP1	P03956
C0400966	0.4	NFE2L2	Q16236
C0400966	0.3	ABCB4	P21439
C0400966	0.38	PPARD	Q03181
C0400966	0.3	PRKACA	P17612
C0400966	0.33	PRKCA	P17252
C0400966	0.31	PRKCE	Q02156
C0400966	0.32	PTEN	P60484
C0400966	0.38	SREBF1	P36956
C0400966	0.31	VLDLR	P98155
C0400966	0.37	XBP1	P17861
C0400966	0.4	NR1H4	Q96RI1
C0400966	0.4	SIRT1	Q96EB6
C0400966	0.35	GNMT	Q14749
C0400966	0.3	TRIB3	Q96RU7

## Sheet: Disease-term-description
Disease Term description
Disease-ID	Detail
C1455728	Acute fatty liver of pregnancy
C0023896	Alcoholic Liver Diseases
C4277682	Chemical and Drug Induced Liver Injury
C4279912	Chemically-Induced Liver Toxicity
C2936476	Chronic Liver Failure
C3658290	Drug-Induced Acute Liver Injury
C0860207	Drug-Induced Liver Disease
C0745744	End Stage Liver Disease
C0015695	Fatty Liver
C0015696	Fatty Liver, Alcoholic
C0239946	Fibrosis, Liver
C2239176	Liver carcinoma
C0023890	Liver Cirrhosis
C0023891	Liver Cirrhosis, Alcoholic
C0023893	Liver Cirrhosis, Experimental
C0023895	Liver diseases
C0023897	Liver Diseases, Parasitic
C0086565	Liver Dysfunction
C0085605	Liver Failure
C0162557	Liver Failure, Acute
C0023903	Liver neoplasms
C0023904	Liver Neoplasms, Experimental
C0345904	Malignant neoplasm of liver
C0400966	Non-alcoholic Fatty Liver Disease
