# Supplementary material for: Deciphering the impact and mechanism of Trikatu, a spices-based formulation on alcoholic liver disease employing network pharmacology analysis and in vivo validation
Source: Front Nutr. 2022 Nov 16;9:1063118. doi: 10.3389/fnut.2022.1063118 (PMC9709420; doi:10.3389/fnut.2022.1063118)
Supplement: Supplementary Figure S1 — Trikatu-protein target (T-PT) Network: Network of size 2,963 nodes 7,055 edges, containing the information of 198 phytochemicals (cyan colored diamond nodes) and their 2,765 protein targets (pink colored circular nodes). The size of the nodes varies according to their degree value in the net-work, where node with the highest degree is bigger in size corresponding to the other nodes. The protein targets were compiled from STITCH having interaction score ≥700. [file Data_Sheet_1.ZIP › Supplementary Table-5.xlsx]

## Sheet: Ald-PT network
ALD-PT network
Phytochemical-protein target pair	Score
C_0598 (interacts with) P08253	842
C_0237 (interacts with) P04040	830
C_0552 (interacts with) P05164	705
C_0014 (interacts with) P05164	727
C_0001 (interacts with) P05164	705
C_0238 (interacts with) P04040	921
C_0237 (interacts with) P02461	900
C_0237 (interacts with) P01375	758
C_0059 (interacts with) P04040	901
C_0598 (interacts with) P04040	895
C_0006 (interacts with) P04040	724
C_0598 (interacts with) P01375	763
C_0059 (interacts with) P01375	847
C_0263 (interacts with) P01375	733
C_0067 (interacts with) P04040	831
C_0038 (interacts with) P01375	733
C_0005 (interacts with) P04040	964
C_0032 (interacts with) P10451	840
C_0270 (interacts with) P04040	885
C_0065 (interacts with) P05164	734
C_0620 (interacts with) P01375	800
C_0013 (interacts with) Q03181	800
C_0065 (interacts with) P00441	833
C_0032 (interacts with) P08253	844
C_0005 (interacts with) P00441	847
C_0526 (interacts with) P05164	705
C_0206 (interacts with) P04040	901
C_0005 (interacts with) P84022	723
C_0241 (interacts with) P08253	857
C_0019 (interacts with) P08253	951
C_0607 (interacts with) P08253	815
C_0763 (interacts with) P04040	931
C_0032 (interacts with) P01375	947
C_0257 (interacts with) P04040	800
C_0241 (interacts with) P05164	705
C_0037 (interacts with) P01375	949
C_0207 (interacts with) P04040	723
C_0474 (interacts with) P04040	877
C_0063 (interacts with) Q03181	803
C_0017 (interacts with) P04040	952
C_0036 (interacts with) P04040	756
C_0474 (interacts with) P01375	749
C_0324 (interacts with) P10451	840
C_0241 (interacts with) P04040	987
C_0533 (interacts with) P01375	725
C_0241 (interacts with) Q04206	936
C_0600 (interacts with) P04040	904
C_0324 (interacts with) P08253	844
C_0242 (interacts with) P04040	875
C_0600 (interacts with) P01375	848
C_0241 (interacts with) P01375	800
C_0242 (interacts with) P01375	927
C_0008 (interacts with) P01375	870
C_0561 (interacts with) P01375	742
C_0049 (interacts with) P01375	745
C_0241 (interacts with) P01033	868
C_0241 (interacts with) P84022	800
C_0324 (interacts with) P01375	947
C_0028 (interacts with) P05164	818
C_0241 (interacts with) P00441	998
C_0028 (interacts with) P01375	701
C_0015 (interacts with) P01375	828
C_0047 (interacts with) P04040	887

## Sheet: Degree value 40 PCs
Protein targeting ability of PCs in the ALD-PT network
Phytochemical ID	No. of ALD protein targets
C_0241	8
C_0032	3
C_0237	3
C_0005	3
C_0598	3
C_0324	3
C_0600	2
C_0242	2
C_0065	2
C_0474	2
C_0028	2
C_0059	2
C_0015	1
C_0533	1
C_0526	1
C_0019	1
C_0607	1
C_0063	1
C_0263	1
C_0207	1
C_0270	1
C_0257	1
C_0013	1
C_0552	1
C_0037	1
C_0008	1
C_0001	1
C_0067	1
C_0017	1
C_0014	1
C_0620	1
C_0049	1
C_0006	1
C_0561	1
C_0047	1
C_0038	1
C_0206	1
C_0238	1
C_0036	1
C_0763	1
