# Supplementary material for: Deciphering the impact and mechanism of Trikatu, a spices-based formulation on alcoholic liver disease employing network pharmacology analysis and in vivo validation
Source: Front Nutr. 2022 Nov 16;9:1063118. doi: 10.3389/fnut.2022.1063118 (PMC9709420; doi:10.3389/fnut.2022.1063118)
Supplement: Supplementary Figure S1 — Trikatu-protein target (T-PT) Network: Network of size 2,963 nodes 7,055 edges, containing the information of 198 phytochemicals (cyan colored diamond nodes) and their 2,765 protein targets (pink colored circular nodes). The size of the nodes varies according to their degree value in the net-work, where node with the highest degree is bigger in size corresponding to the other nodes. The protein targets were compiled from STITCH having interaction score ≥700. [file Data_Sheet_1.ZIP › Supplementary Table-6.xlsx]

## Sheet: Sheet1
KEGG Pathway enrichment
Category	Term	Count	%	PValue	Genes	List Total	Pop Hits	Pop Total	Fold Enrichment	Bonferroni	Benjamini	FDR
KEGG_PATHWAY	hsa05200:Pathways in cancer	87	19.2053	2.08044e-25	P08514, P01042, P28482, P04637, P11166, P10275, P10276, P42345, P42224, P15056, P84022, P63000, P01116, P09210, P09211, Q16236, Q15465, P05771, Q13485, Q96RI0, P25963, O14746, P40763, P05412, Q9UM47, P04049, Q13489, Q03181, P05019, Q92769, P03956, P27361, P14210, Q07817, P37231, P20248, P00734, Q07812, P46531, P08253, P00533, P01344, P42336, P01100, P24522, P05305, P04899, P12830, Q96QV1, P35354,…	388	531	8112	3.42548	6.40775e-23	6.40775e-23	2.62135e-23
KEGG_PATHWAY	hsa05417:Lipid and atherosclerosis	52	11.479	1.18425e-22	P04114, P04798, Q14643, P28482, P04637, P04839, P10632, P13500, O75460, P15498, P63000, P02647, P01116, Q16236, P25963, P40763, P05412, P03956, P27361, Q07817, P37231, P11021, P18848, P09341, Q07812, P42336, P01100, P01584, O00206, P11509, P29474, P50591, Q05397, P14780, O14727, P20813, P17252, Q14790, O14763, P01375, P01130, P11712, P55210, P06727, P48023, P99999, P19320, P17861, P10145, O60674,…	388	215	8112	5.05663	3.64749e-20	1.82375e-20	7.46078e-21
KEGG_PATHWAY	hsa04933:AGE-RAGE signaling pathway in diabetic complications	35	7.72627	8.53605e-21	P01583, P02452, P05305, P29474, P28482, P13726, P04839, P18146, P13500, P42224, P84022, P17252, P63000, P01019, P08123, P01116, P05771, Q13485, P01375, P40763, P05412, P02461, P27361, P19320, Q02156, P10145, O60674, P19838, Q04206, Q07812, Q9NPH5, P08253, P05121, P01584, P42336	388	100	8112	7.31753	2.6291e-18	8.76368e-19	3.58514e-19
KEGG_PATHWAY	hsa05225:Hepatocellular carcinoma	34	7.50552	1.92404e-12	Q8NFD5, P28482, P04637, P42345, Q9H461, P15056, P84022, P08263, P17252, Q16772, P08069, P01116, P09210, P09211, Q16236, P05771, Q13485, P01135, O14746, P06400, P04049, P27361, P15559, P35222, P14210, Q07817, P60484, Q07812, P09488, P00533, P09601, P01344, P42336, P24522	388	168	8112	4.23122	5.92597e-10	1.48151e-10	6.06074e-11
KEGG_PATHWAY	hsa05161:Hepatitis B	33	7.28477	3.61171e-12	O00206, P28482, P04637, P42224, P14780, P15056, O14727, P84022, P17252, Q14790, Q16531, P01116, P05771, Q13485, P25963, H3BLT4, P01375, P06400, P40763, P05412, P04049, P27361, P48023, P99999, P10145, P20248, O60674, P18848, P19838, Q04206, Q07812, P42336, P01100	388	162	8112	4.25888	1.11239e-09	2.22482e-10	9.10152e-11
KEGG_PATHWAY	hsa04066:HIF-1 signaling pathway	27	5.96026	4.54961e-12	O00206, P05305, P29474, P01160, P28482, P04839, P11166, P42345, P17252, P17948, P08069, P02787, P05771, P62753, P01133, P40763, P01033, P05019, P27361, P35228, P19838, Q04206, P05062, P00533, P05121, P09601, P42336	388	109	8112	5.17885	1.40127e-09	2.2803e-10	9.3285e-11
KEGG_PATHWAY	hsa04210:Apoptosis	30	6.62252	5.26167e-12	O95831, Q14643, Q13315, P28482, P04637, P50591, O75460, O14727, Q14790, P01116, O14763, P25963, H3BLT4, P01375, P05412, P04049, Q13489, P55210, P27361, P48023, P99999, Q07817, P18848, P19838, Q04206, Q07812, P25774, P42336, P24522, P01100	388	136	8112	4.61189	1.6206e-09	2.2803e-10	9.3285e-11
KEGG_PATHWAY	hsa05205:Proteoglycans in cancer	37	8.16777	5.92286e-12	O00206, P02452, Q14643, P28482, P04637, Q03135, Q05397, P15498, P42345, Q9H461, P00749, P14780, P15056, P17252, P63000, P08123, P08069, P01116, Q15465, P05771, P62753, P09038, P01375, P40763, P04049, P05019, P27361, P48023, P35222, P51654, P35625, P14210, P17612, P08253, P00533, P01344, P42336	388	205	8112	3.7735	1.82423e-09	2.2803e-10	9.3285e-11
KEGG_PATHWAY	hsa05418:Fluid shear stress and atherosclerosis	30	6.62252	9.35633e-12	P01583, P08514, P05305, P29474, P04637, P10599, Q03135, P13500, Q05397, P14780, P08263, P63000, Q16772, P09210, P09211, Q16236, P01375, P05412, P19320, P15559, P35222, P19838, Q04206, P09488, P08253, P00750, P09601, P01584, P42336, P01100	388	139	8112	4.51235	2.88174e-09	3.20194e-10	1.30989e-10
KEGG_PATHWAY	hsa05215:Prostate cancer	25	5.51876	1.33774e-11	P28482, P04637, P10275, P42345, P00749, P14780, P15056, P08069, P01116, P09211, P01135, P25963, P01133, P06400, P04049, P05019, P27361, P35222, P18848, P60484, P19838, Q04206, P00533, P00750, P42336	388	97	8112	5.38846	4.12024e-09	4.12025e-10	1.68556e-10
KEGG_PATHWAY	hsa05212:Pancreatic cancer	22	4.85651	2.69234e-11	P04049, P04637, P28482, P27361, Q07817, P42345, P42224, P15056, P19838, P84022, Q04206, Q07812, P63000, P01116, P00533, Q13485, P01135, P06400, P42336, P24522, P40763, P01133	388	76	8112	6.05209	8.29243e-09	7.53856e-10	3.08395e-10
KEGG_PATHWAY	hsa01100:Metabolic pathways	127	28.0353	3.44473e-11	P08319, P00390, P10632, Q00796, Q02218, P08684, O15357, P28838, P05177, P48163, O75936, P31327, Q16878, O60218, P00813, Q96KN2, P42330, P05062, P49888, Q96EB6, P42336, P07327, Q9Y600, P36969, P29474, O95050, Q14749, P35354, O60427, P15104, O60701, P23526, P08263, P20813, A0A087WWM6, Q16772, P00325, P04183, P07451, P23921, Q16775, P21589, P22557, Q14117, O95864, P30613, P53396, P40939, P11712, Q13…	388	1533	8112	1.73204	1.06097e-08	8.84147e-10	3.61696e-10
KEGG_PATHWAY	hsa05142:Chagas disease	25	5.51876	4.2322e-11	O00206, P01042, P04899, P28482, P13500, Q14790, O95837, P25963, P01375, P05412, P27361, P48023, P12821, P35228, P10145, P19838, Q04206, Q5JWF2, P05121, P01024, P60568, P22301, P01584, P42336, P01100	388	102	8112	5.12432	1.30352e-08	1.00271e-09	4.10198e-10
KEGG_PATHWAY	hsa04657:IL-17 signaling pathway	24	5.29801	4.62105e-11	P05412, P78556, P06702, P28482, P03956, P27361, P35354, P13500, P10145, P17676, P14780, P09341, P19838, Q04206, Q16552, P45452, Q14790, P02778, P04141, P05112, P25963, P01584, P01100, P01375	388	94	8112	5.33801	1.42328e-08	1.01663e-09	4.15894e-10
KEGG_PATHWAY	hsa01521:EGFR tyrosine kinase inhibitor resistance	22	4.85651	6.04366e-11	P04049, P05019, P28482, P27361, P14210, Q07817, P42345, P15056, O60674, P60484, P17252, Q07812, P08069, P01116, P00533, P05771, P62753, P01135, P09038, P42336, P40763, P01133	388	79	8112	5.82226	1.86145e-08	1.24096e-09	5.07667e-10
KEGG_PATHWAY	hsa04068:FoxO signaling pathway	28	6.18102	6.72386e-11	Q13315, P28482, Q16822, P50591, P14635, P35558, P15056, P84022, P04040, P08069, P01116, Q13485, P01133, P40763, P04049, P05019, P53350, P27361, P48023, Q13309, P35568, P60484, P21453, P00533, Q96EB6, P22301, P42336, P24522	388	131	8112	4.46872	2.07095e-08	1.29434e-09	5.29504e-10
KEGG_PATHWAY	hsa05207:Chemical carcinogenesis - receptor activation	36	7.94702	7.21393e-11	P04798, P04899, P28482, P10275, P42345, P08263, P17252, P20813, P08684, Q16772, P01116, P09210, P05177, P05771, P09038, P08620, H3BLT4, P01133, P06400, P40763, P05412, P04049, P35869, P27361, P51812, O60656, P17612, O60674, P18848, P19838, Q04206, P09488, Q5JWF2, P00533, P42336, P01100	388	212	8112	3.55028	2.22189e-08	1.30699e-09	5.34679e-10
KEGG_PATHWAY	hsa01524:Platinum drug resistance	21	4.63576	9.58719e-11	Q13489, P04637, Q13315, P28482, P48023, P27361, P99999, P11388, Q07817, O14727, P08263, P35670, Q07812, Q04656, Q16772, P09488, Q14790, P09210, P09211, P42336, H3BLT4	388	73	8112	6.0144	2.95285e-08	1.64047e-09	6.71103e-10
KEGG_PATHWAY	hsa01522:Endocrine resistance	24	5.29801	1.15092e-10	P05412, Q9UM47, P04049, P05019, P04637, P28482, Q15648, P27361, O75376, Q05397, P42345, P17612, P15056, P14780, Q07812, P46531, P08069, P01116, P08253, P00533, Q5JWF2, P06400, P42336, P01100	388	98	8112	5.12013	3.54484e-08	1.8657e-09	7.63242e-10
KEGG_PATHWAY	hsa04931:Insulin resistance	24	5.29801	9.15627e-10	P06737, P29474, Q16822, P18031, P55055, P51812, Q02156, P50416, P36956, P11166, P35558, P11168, P35568, P42345, Q96RU7, P60484, P19838, Q04206, P01019, P05771, P25963, P42336, P01375, P40763	388	108	8112	4.64605	2.82013e-07	1.41007e-08	5.76845e-09
KEGG_PATHWAY	hsa04926:Relaxin signaling pathway	26	5.73951	1.37497e-09	P02452, P05305, P04899, P29474, P28482, P14780, P17252, P08123, P45452, P01116, P25963, P05412, P04049, P02461, P03956, P27361, P35228, P17612, P18848, P19838, Q04206, P08253, Q5JWF2, P00533, P42336, P01100	388	129	8112	4.21386	4.2349e-07	2.01662e-08	8.2498e-09
KEGG_PATHWAY	hsa05163:Human cytomegalovirus infection	35	7.72627	1.54065e-09	Q14643, P04899, P28482, P04637, P35354, P32246, P13500, P30101, Q05397, P42345, P17252, P63000, Q14790, P01116, P05771, P25963, P01375, P06400, P40763, P04049, P27361, P48023, P99999, P35222, P48061, P10145, P17612, P18848, P19838, Q04206, Q07812, Q5JWF2, P00533, P01584, P42336	388	225	8112	3.25223	4.74519e-07	2.15691e-08	8.82371e-09
KEGG_PATHWAY	hsa04668:TNF signaling pathway	24	5.29801	1.9518e-09	P05412, P78556, Q13489, P05305, P55210, P28482, P27361, P19320, P35354, P13500, P17676, P14780, P09341, P18848, P19838, Q04206, Q14790, P02778, P04141, P25963, P01584, P42336, P01100, P01375	388	112	8112	4.48012	6.01155e-07	2.56488e-08	1.04927e-08
KEGG_PATHWAY	hsa05140:Leishmaniasis	20	4.41501	1.99861e-09	P01583, P05412, O00206, P28482, P27361, P04839, P35354, P35228, P42224, O60674, P19838, Q04206, P05771, P05112, P01024, P25963, P01584, P22301, P01100, P01375	388	77	8112	5.43045	6.15571e-07	2.56488e-08	1.04927e-08
KEGG_PATHWAY	hsa05167:Kaposi sarcoma-associated herpesvirus infection	32	7.06402	2.12035e-09	Q14643, P28482, P04637, P35354, P32246, Q8TD46, P42345, P42224, P63000, Q14790, P01116, P04141, P09038, P25963, P06400, P40763, P05412, P04049, P27361, P99999, P51679, P35222, P10145, O60674, P09341, P19838, Q04206, Q07812, P01024, Q9GZQ8, P42336, P01100	388	194	8112	3.44861	6.53068e-07	2.61227e-08	1.06866e-08
KEGG_PATHWAY	hsa05210:Colorectal cancer	21	4.63576	2.29836e-09	P05412, P04049, P04637, P28482, P27361, P99999, P35222, P42345, P15056, P84022, Q07812, P63000, P01116, P00533, Q13485, P01135, P42336, H3BLT4, P24522, P01100, P01133	388	86	8112	5.10525	7.07894e-07	2.72267e-08	1.11382e-08
KEGG_PATHWAY	hsa05218:Melanoma	19	4.19426	4.27371e-09	P04049, P05019, P04637, P28482, P27361, P12830, P14210, P15056, P60484, Q07812, P08069, P01116, P00533, P09038, P08620, P06400, P42336, P24522, P01133	388	72	8112	5.51718	1.3163e-06	4.70108e-08	1.92317e-08
KEGG_PATHWAY	hsa00982:Drug metabolism - cytochrome P450	19	4.19426	4.27371e-09	P31513, P07327, P08319, P11509, P11712, P10632, O60656, P08263, O60760, P20813, P33261, P08684, Q16772, P00325, P21397, P09488, P09210, P09211, P05177	388	72	8112	5.51718	1.3163e-06	4.70108e-08	1.92317e-08
KEGG_PATHWAY	hsa05208:Chemical carcinogenesis - reactive oxygen species	34	7.50552	4.67575e-09	P52895, P04798, P28482, Q05397, P15056, P08263, P63000, P04040, Q16772, P01116, P09210, Q16236, P05177, P25963, P01133, P00441, P05412, P04049, P35869, P18031, P27361, P15559, P14210, P42330, P60484, P19838, Q04206, Q9NPH5, P09488, P00533, P09601, Q04828, P42336, P01100	388	223	8112	3.18765	1.44013e-06	4.96596e-08	2.03153e-08
KEGG_PATHWAY	hsa04062:Chemokine signaling pathway	31	6.84327	6.70524e-09	P34947, P04899, P28482, P32246, P13500, Q05397, P15498, P41597, P42224, P15056, P63000, P01116, P05771, P25963, P40763, P78556, P04049, P27361, Q07325, P51679, P48061, P10145, P17612, O43927, O60674, Q9H2A7, P09341, P19838, Q04206, P02778, P42336	388	192	8112	3.37564	2.06521e-06	6.6683e-08	2.72794e-08
KEGG_PATHWAY	hsa00480:Glutathione metabolism	17	3.75276	6.7116e-09	P36969, P00390, P18283, P30041, P31350, P48507, P08263, O60760, Q16772, P09488, P28838, P09210, P23921, P09211, P22352, P48506, P07203	388	58	8112	6.12798	2.06717e-06	6.6683e-08	2.72794e-08
KEGG_PATHWAY	hsa05214:Glioma	19	4.19426	8.64081e-09	P04049, P05019, P04637, P28482, P27361, P42345, P15056, P60484, P17252, Q07812, P08069, P01116, P00533, P05771, P01135, P06400, P42336, P24522, P01133	388	75	8112	5.29649	2.66137e-06	8.31678e-08	3.40232e-08
KEGG_PATHWAY	hsa04936:Alcoholic liver disease	26	5.73951	1.08828e-08	O00767, O00206, P07327, P08319, P49189, P50416, P05091, Q16552, P00325, Q14790, P25963, P01375, P30837, P48023, P35222, P36956, P10145, P09341, P19838, Q04206, Q9NPH5, P49327, P01024, P21730, Q96EB6, P01584	388	142	8112	3.82808	3.3519e-06	1.01573e-07	4.15525e-08
KEGG_PATHWAY	hsa05219:Bladder cancer	14	3.09051	2.82661e-08	P04049, P04637, P28482, P03956, P27361, P12830, P10145, P15056, P14780, P01116, P08253, P00533, P06400, P01133	388	41	8112	7.13905	8.70591e-06	2.48741e-07	1.01758e-07
KEGG_PATHWAY	hsa04216:Ferroptosis	14	3.09051	2.82661e-08	P00450, P36969, P04637, P04839, P49281, Q9NP59, O95352, P48507, O60488, P02787, P09601, P48506, P04156, Q9GZQ8	388	41	8112	7.13905	8.70591e-06	2.48741e-07	1.01758e-07
KEGG_PATHWAY	hsa05146:Amoebiasis	21	4.63576	5.15393e-08	O00206, P02452, P02461, P35228, Q05397, P10145, P17612, P09341, P19838, P17252, Q04206, P08123, P04141, O95837, Q5JWF2, P04792, P05771, P01584, P22301, P42336, P01375	388	102	8112	4.30443	1.5874e-05	4.40947e-07	1.80387e-07
KEGG_PATHWAY	hsa04151:PI3K-Akt signaling pathway	42	9.27152	8.93624e-08	O00206, P02452, P01241, P08514, P29474, P28482, Q16822, P04637, P10451, P35558, Q05397, P42345, P17252, P17948, P63000, P08123, P08069, P01116, P05112, P62753, P01135, P09038, P08620, P01133, P04049, P05019, P27361, P48023, P35568, P14210, Q07817, O60674, P18848, P60484, P19838, Q04206, P00533, P04275, P01344, P25116, P60568, P42336	388	354	8112	2.48052	2.75232e-05	7.43881e-07	3.04315e-07
KEGG_PATHWAY	hsa05204:Chemical carcinogenesis - DNA adducts	17	3.75276	9.90164e-08	P52895, P04798, P11509, P11712, Q06520, P10632, P35354, O60656, P08263, O60760, P33261, P08684, Q16772, P09488, P09210, P09211, P05177	388	69	8112	5.15105	3.04966e-05	8.02554e-07	3.28317e-07
KEGG_PATHWAY	hsa00980:Metabolism of xenobiotics by cytochrome P450	18	3.97351	1.04258e-07	P07327, P08319, P04798, P11509, P11712, Q06520, O60656, P08263, O60760, P20813, P08684, Q16772, P00325, P09488, P09210, P09211, P05177, Q04828	388	78	8112	4.82474	3.21111e-05	8.23374e-07	3.36835e-07
KEGG_PATHWAY	hsa04935:Growth hormone synthesis, secretion and action	22	4.85651	1.60488e-07	P01241, P04049, Q14643, P05019, P04899, P28482, P27361, P35568, Q05397, P42345, P42224, P17612, O60674, P18848, P17252, P17936, P01116, Q5JWF2, P05771, P42336, P01100, P40763	388	119	8112	3.8652	4.9429e-05	1.23576e-06	5.05536e-07
KEGG_PATHWAY	hsa05223:Non-small cell lung cancer	17	3.75276	1.86729e-07	P04049, P04637, P28482, P27361, P14210, P15056, P17252, Q07812, P01116, P00533, P05771, P01135, P06400, P42336, P24522, P40763, P01133	388	72	8112	4.93643	5.75108e-05	1.40274e-06	5.73849e-07
KEGG_PATHWAY	hsa04115:p53 signaling pathway	17	3.75276	2.28867e-07	P05019, P04637, Q13315, P99999, P31350, P58004, P14635, Q07817, O14727, P60484, P17936, Q07812, Q14790, P06493, O14763, P05121, P24522	388	73	8112	4.8688	7.04885e-05	1.67836e-06	6.866e-07
KEGG_PATHWAY	hsa04932:Non-alcoholic fatty liver disease	25	5.51876	2.70988e-07	P01583, O75460, P63000, Q14790, P49715, P01375, P41159, P05412, P30613, P55210, P48023, P99999, P36956, P17861, P35568, P10145, P37231, P18848, P19838, Q04206, Q07812, P48357, P01584, P42336, P01100	388	155	8112	3.37213	8.34609e-05	1.94103e-06	7.94059e-07
KEGG_PATHWAY	hsa04218:Cellular senescence	25	5.51876	3.06414e-07	P01583, Q14643, Q13315, P28482, P04637, P14635, P42345, P84022, P01116, P06400, P04049, Q08050, P27361, P10145, P20248, P60484, P19838, Q04206, P17936, Q96QT4, P06493, P05121, Q96EB6, P42336, P24522	388	156	8112	3.35052	9.43711e-05	2.1449e-06	8.77459e-07
KEGG_PATHWAY	hsa03320:PPAR signaling pathway	17	3.75276	3.39976e-07	P48163, O95864, O00767, Q03181, P06858, O15540, Q9BY76, Q16822, P03956, P12104, P50416, P35558, P37231, Q01469, O60488, Q99541, P02647	388	75	8112	4.73897	0.000104707	2.31717e-06	9.47932e-07
KEGG_PATHWAY	hsa05160:Hepatitis C	25	5.51876	3.46071e-07	P28482, P04637, Q8WTV0, P42224, P15056, O14727, Q14790, P01116, P25963, P01375, P01133, P06400, P40763, P04049, P01130, P27361, P48023, P99999, P35222, P19838, Q04206, Q07812, P02778, P00533, P42336	388	157	8112	3.32917	0.000106584	2.31717e-06	9.47932e-07
KEGG_PATHWAY	hsa05202:Transcriptional misregulation in cancer	28	6.18102	3.61686e-07	P25791, Q13315, P04637, P10276, Q05397, P17676, P00749, P14780, P17948, P08069, P04141, P49715, Q13489, P05019, Q92769, O75376, Q03164, P10145, Q07817, P37231, P20248, P19838, Q04206, P17936, Q07812, P05164, P00750, P24522	388	192	8112	3.04897	0.000111393	2.37019e-06	9.69625e-07
KEGG_PATHWAY	hsa05224:Breast cancer	24	5.29801	3.98605e-07	P05412, Q9UM47, P04049, P05019, P04637, P28482, P27361, P35222, P42345, P15056, Q9H461, P60484, Q07812, P46531, P08069, P01116, P00533, P09038, P08620, P06400, P42336, P24522, P01100, P01133	388	147	8112	3.41342	0.000122763	2.53875e-06	1.03858e-06
KEGG_PATHWAY	hsa05221:Acute myeloid leukemia	16	3.53201	4.08858e-07	P04049, Q03181, P28482, P27361, P10276, P42345, P15056, P20248, P19838, Q04206, P05164, P01116, P04141, P49715, P42336, P40763	388	67	8112	4.99277	0.00012592	2.53875e-06	1.03858e-06
KEGG_PATHWAY	hsa05220:Chronic myeloid leukemia	17	3.75276	4.12135e-07	P04049, Q92769, P04637, P28482, P27361, Q07817, P15056, P19838, P84022, Q04206, Q07812, P01116, Q13485, P25963, P06400, P42336, P24522	388	76	8112	4.67661	0.00012693	2.53875e-06	1.03858e-06
KEGG_PATHWAY	hsa05164:Influenza A	26	5.73951	4.69956e-07	P01583, O00206, P28482, P50591, P13500, P42224, O14727, P00747, P17252, Q14790, O14763, P05771, P25963, P01375, P04049, P27361, P48023, P99999, P10145, O60674, P19838, Q04206, Q07812, P02778, P01584, P42336	388	171	8112	3.17888	0.000144736	2.83817e-06	1.16107e-06
KEGG_PATHWAY	hsa05171:Coronavirus disease - COVID-19	31	6.84327	5.10936e-07	O00206, P28482, P04839, P13500, P42224, P17252, P00746, P04141, P05771, P62753, P25963, P01375, P40763, P05412, P03956, P27361, P12821, P10145, P19838, Q04206, P00734, P05161, P02778, P00533, P04275, P01024, P21730, P60568, P01584, P42336, P01100	388	232	8112	2.79364	0.000157356	3.02632e-06	1.23804e-06
KEGG_PATHWAY	hsa04071:Sphingolipid signaling pathway	21	4.63576	7.18929e-07	P33527, P04049, P01042, P29474, P04899, P04637, P28482, P27361, Q02156, P60484, P19838, P17252, Q04206, Q07812, P63000, P06241, P21453, P01116, P05771, P42336, P01375	388	119	8112	3.68951	0.000221406	4.17793e-06	1.70915e-06
KEGG_PATHWAY	hsa05235:PD-L1 expression and PD-1 checkpoint pathway in cancer	18	3.97351	7.76557e-07	P05412, O00206, P04049, P28482, P27361, P42345, P42224, O60674, P60484, P19838, Q04206, P01116, P00533, P25963, P42336, P01100, P40763, P01133	388	89	8112	4.22843	0.000239151	4.42925e-06	1.81197e-06
KEGG_PATHWAY	hsa05170:Human immunodeficiency virus 1 infection	29	6.40177	8.11813e-07	O00206, Q14643, P04899, Q13315, P28482, P14635, P30101, Q05397, P42345, P17252, P63000, Q14790, Q16531, P01116, P05771, P25963, P01375, P05412, P04049, P27361, P48023, P99999, Q07817, P19838, Q04206, Q07812, P06493, P42336, P01100	388	212	8112	2.85995	0.000250007	4.54615e-06	1.85979e-06
KEGG_PATHWAY	hsa05165:Human papillomavirus infection	38	8.38852	9.56511e-07	P02452, P08514, P14618, Q13315, P28482, P04637, P35354, P10451, Q05397, P42345, P42224, Q9H461, Q9Y5K8, P08123, Q14790, P01116, O14746, P01375, P01133, P06400, Q9UM47, P04049, Q92769, P27361, P48023, P35222, P17612, P20248, P60484, P19838, Q04206, Q07812, P05161, P46531, Q5JWF2, P00533, P04275, P42336	388	331	8112	2.40022	0.000294562	5.26081e-06	2.15215e-06
KEGG_PATHWAY	hsa05222:Small cell lung cancer	18	3.97351	1.26577e-06	Q13489, P08514, P04637, P99999, Q13309, P35354, P35228, Q05397, Q07817, O14727, P60484, P19838, Q04206, Q07812, P25963, P06400, P42336, P24522	388	92	8112	4.09054	0.000389781	6.83959e-06	2.79801e-06
KEGG_PATHWAY	hsa00620:Pyruvate metabolism	13	2.86976	1.34248e-06	P48163, P07327, P08319, P30613, P14618, Q16822, P30837, P49189, P40925, P35558, P05091, P00325, Q16775	388	47	8112	5.78285	0.000413398	7.12901e-06	2.91641e-06
KEGG_PATHWAY	hsa04611:Platelet activation	21	4.63576	1.41181e-06	P02452, P02461, P08514, Q14643, P29474, P04899, P28482, P27361, Q7Z5R6, P17612, P23219, P00734, P06241, P08123, Q5JWF2, P04275, P21731, P25116, Q96RI0, P47712, P42336	388	124	8112	3.54074	0.000434743	7.37012e-06	3.01505e-06
KEGG_PATHWAY	hsa05226:Gastric cancer	23	5.07726	1.96052e-06	P04049, P04637, P28482, P27361, P12830, P35222, P14210, P42345, P15056, Q9H461, P84022, Q07812, P01116, P00533, Q15465, Q13485, P09038, O14746, P08620, P06400, P42336, P24522, P01133	388	149	8112	3.22729	0.000603658	1.0064e-05	4.11709e-06
KEGG_PATHWAY	hsa04015:Rap1 signaling pathway	28	6.18102	2.17909e-06	P08514, P04899, P28482, P12830, P15498, P15056, P17252, P17948, P63000, P08069, P01116, P05771, P09038, P08620, Q96RI0, P01133, P04049, P05019, P07737, P27361, P35222, Q7Z5R6, P14210, P20701, Q5JWF2, P00533, P25116, P42336	388	210	8112	2.78763	0.000670935	1.10026e-05	4.50107e-06
KEGG_PATHWAY	hsa05133:Pertussis	16	3.53201	2.26457e-06	P01583, P05412, O00206, P04899, P55210, P28482, P27361, P35228, P10145, P19838, Q04206, P01024, P01584, P22301, P01100, P01375	388	76	8112	4.40152	0.000697246	1.12498e-05	4.6022e-06
KEGG_PATHWAY	hsa04371:Apelin signaling pathway	22	4.85651	2.30423e-06	Q9UM47, P04049, Q14643, P29279, P29474, P04899, P28482, P27361, P12830, Q02156, P18146, P10451, P35228, P42345, P17612, P84022, P01116, P05121, P00750, P62753, Q13485, Q9GZQ8	388	139	8112	3.30906	0.000709453	1.12651e-05	4.60847e-06
KEGG_PATHWAY	hsa05213:Endometrial cancer	14	3.09051	2.41233e-06	P04049, P04637, P28482, P27361, P12830, P35222, P15056, P60484, Q07812, P01116, P00533, P42336, P24522, P01133	388	58	8112	5.04657	0.000742721	1.16093e-05	4.74927e-06
KEGG_PATHWAY	hsa04659:Th17 cell differentiation	19	4.19426	2.94197e-06	P05412, P35869, P28482, P27361, P10276, P42345, P42224, O60674, P19838, P84022, Q04206, Q16552, P05112, Q13485, P60568, P25963, P01584, P01100, P40763	388	108	8112	3.67812	0.000905717	1.39404e-05	5.70289e-06
KEGG_PATHWAY	hsa04510:Focal adhesion	27	5.96026	3.01068e-06	P02452, P08514, P28482, Q03135, P10451, Q05397, P15498, P15056, P17252, P17948, P63000, P06241, P08123, P08069, P05771, P01133, P05412, P04049, Q13489, P05019, P27361, P35222, P14210, P60484, P00533, P04275, P42336	388	201	8112	2.80843	0.000926862	1.40499e-05	5.74767e-06
KEGG_PATHWAY	hsa04920:Adipocytokine signaling pathway	15	3.31126	3.50274e-06	Q16822, P50416, P11166, P35558, P35568, P42345, O60674, O60488, P19838, Q04206, P48357, P25963, P41159, P01375, P40763	388	69	8112	4.54505	0.00107826	1.61021e-05	6.58724e-06
KEGG_PATHWAY	hsa00590:Arachidonic acid metabolism	14	3.09051	4.40522e-06	P11712, P18283, P10632, P35354, P42330, P23219, O60760, P20813, P33261, P09960, P22352, P47712, Q9BZM1, P07203	388	61	8112	4.79838	0.00135589	1.99531e-05	8.16261e-06
KEGG_PATHWAY	hsa05323:Rheumatoid arthritis	17	3.75276	6.87414e-06	P01583, P05412, O00206, P78556, P03956, P13500, P48061, P10145, P20701, Q9Y5K8, P09341, P17948, Q16552, P04141, P01584, P01100, P01375	388	93	8112	3.82175	0.002115	3.06846e-05	1.25528e-05
KEGG_PATHWAY	hsa04620:Toll-like receptor signaling pathway	18	3.97351	7.28166e-06	P05412, O00206, P28482, P27361, Q07325, P10451, P10145, P42224, P19838, Q04206, P63000, Q14790, P02778, P25963, P01584, P42336, P01100, P01375	388	104	8112	3.61856	0.00224025	3.19931e-05	1.30881e-05
KEGG_PATHWAY	hsa04726:Serotonergic synapse	19	4.19426	7.37503e-06	P04049, Q14643, P04899, P11712, P28482, P27361, P10632, P35354, P17612, P15056, P23219, P17252, P33261, P21397, P01116, Q5JWF2, P05067, P05771, P47712	388	115	8112	3.45424	0.00226894	3.19931e-05	1.30881e-05
KEGG_PATHWAY	hsa05321:Inflammatory bowel disease	14	3.09051	9.25761e-06	P01583, P05412, O00206, P42224, P19838, P84022, Q04206, Q16552, P05112, P60568, P01584, P22301, P01375, P40763	388	65	8112	4.50309	0.0028473	3.9602e-05	1.62008e-05
KEGG_PATHWAY	hsa04010:MAPK signaling pathway	33	7.28477	9.38701e-06	P01583, P28482, P04637, P15056, P17252, P17948, P63000, P08069, P01116, P05771, P01135, P09038, P08620, P47712, P01375, P01133, P05412, P04049, P05019, P27361, P48023, P51812, P14210, P17612, P18848, P19838, Q04206, P00533, P04792, P01344, P01584, P24522, P01100	388	294	8112	2.34673	0.00288704	3.96054e-05	1.62022e-05
KEGG_PATHWAY	hsa05134:Legionellosis	13	2.86976	1.178e-05	O00206, P55210, P99999, P10145, O14727, P09341, P19838, Q04206, Q14790, P01024, P25963, P01584, P01375	388	57	8112	4.76831	0.00362168	4.90302e-05	2.00578e-05
KEGG_PATHWAY	hsa05231:Choline metabolism in cancer	17	3.75276	1.3743e-05	P05412, P04049, P49585, P28482, P27361, P42345, P17252, P63000, Q8IWA5, P01116, O15245, P00533, P05771, P47712, P42336, P01100, P01133	388	98	8112	3.62676	0.00422394	5.64381e-05	2.30883e-05
KEGG_PATHWAY	hsa04370:VEGF signaling pathway	13	2.86976	1.7099e-05	P04049, P29474, P28482, P27361, P35354, Q05397, P17252, P63000, P01116, P04792, P05771, P47712, P42336	388	59	8112	4.60667	0.00525269	6.89181e-05	2.81938e-05
KEGG_PATHWAY	hsa04211:Longevity regulating pathway	16	3.53201	1.72295e-05	P05019, P04637, P58004, P35568, P37231, P42345, P17612, P18848, P19838, Q04206, Q07812, P04040, P08069, P01116, Q96EB6, P42336	388	89	8112	3.7586	0.00529268	6.89181e-05	2.81938e-05
KEGG_PATHWAY	hsa04061:Viral protein interaction with cytokine and cytokine receptor	17	3.75276	1.7878e-05	P78556, P50591, Q07325, P51679, P32246, P13500, P48061, P10145, P41597, O43927, P09341, P02778, P25106, O14763, P60568, P22301, P01375	388	100	8112	3.55423	0.00549134	7.05952e-05	2.88798e-05
KEGG_PATHWAY	hsa05166:Human T-cell leukemia virus 1 infection	27	5.96026	1.8424e-05	Q13315, P28482, P04637, P18146, P11166, P84022, P01116, P04141, Q13485, O14746, P25963, P01375, P06400, P05412, P27361, Q07817, P20701, P17612, P20248, P18848, P60484, P19838, Q04206, Q07812, P60568, P42336, P01100	388	222	8112	2.54277	0.00565857	7.18302e-05	2.93851e-05
KEGG_PATHWAY	hsa05145:Toxoplasmosis	18	3.97351	2.0051e-05	O00206, Q13489, P01130, P04899, P28482, P27361, P99999, P35228, Q07817, P42224, O60674, P19838, Q04206, Q14790, P25963, P22301, P01375, P40763	388	112	8112	3.36009	0.00615674	7.6882e-05	3.14517e-05
KEGG_PATHWAY	hsa05130:Pathogenic Escherichia coli infection	25	5.51876	2.03105e-05	O00206, P28482, P50591, Q9Y4I1, O00401, P63000, P06241, Q14790, O14763, P25963, P01375, P05412, P55210, P27361, P48023, P99999, P10145, P19838, Q04206, P00734, Q07812, Q9ULV0, P25116, P01584, P01100	388	197	8112	2.6532	0.00623617	7.6882e-05	3.14517e-05
KEGG_PATHWAY	hsa04730:Long-term depression	13	2.86976	2.04686e-05	P04049, Q14643, P05019, P04899, P28482, P27361, P15056, P17252, P08069, P01116, Q5JWF2, P05771, P47712	388	60	8112	4.5299	0.00628456	7.6882e-05	3.14517e-05
KEGG_PATHWAY	hsa00983:Drug metabolism - other enzymes	15	3.31126	2.11489e-05	Q14117, Q12882, P11509, O00748, P31350, O60656, P08263, P08684, P04183, Q16772, P09488, P05164, P09210, P23921, P09211	388	80	8112	3.9201	0.00649277	7.71211e-05	3.15495e-05
KEGG_PATHWAY	hsa00330:Arginine and proline metabolism	12	2.64901	2.14289e-05	P05091, Q96KP4, P29474, Q96KN2, P30837, P49189, P17174, A0A087WWM6, P21397, P28838, P14920, P35228	388	51	8112	4.91935	0.00657844	7.71211e-05	3.15495e-05
KEGG_PATHWAY	hsa04913:Ovarian steroidogenesis	12	2.64901	2.14289e-05	P17612, P04798, P01130, P05019, P05093, P42330, Q86TX2, Q8WTV0, P08069, Q5JWF2, P35354, P47712	388	51	8112	4.91935	0.00657844	7.71211e-05	3.15495e-05
KEGG_PATHWAY	hsa04917:Prolactin signaling pathway	14	3.09051	2.15338e-05	P04049, P28482, P27361, P11168, P42224, O60674, P05093, P19838, Q04206, P01116, P07101, P42336, P01100, P40763	388	70	8112	4.18144	0.00661054	7.71211e-05	3.15495e-05
KEGG_PATHWAY	hsa05135:Yersinia infection	20	4.41501	2.46066e-05	P05412, O00206, P28482, P27361, P51812, P13500, Q05397, O00401, P10145, P15498, P19838, Q04206, P63000, P60568, P25963, P01584, P22301, P42336, P01100, P01375	388	137	8112	3.05215	0.00755027	8.71129e-05	3.56371e-05
KEGG_PATHWAY	hsa04625:C-type lectin receptor signaling pathway	17	3.75276	2.95895e-05	P05412, P04049, Q14643, P28482, P27361, P35354, P42224, P19838, Q04206, Q14790, P01116, P60568, P25963, P01584, P22301, P42336, P01375	388	104	8112	3.41753	0.0090723	0.000101262	4.14253e-05
KEGG_PATHWAY	hsa04660:T cell receptor signaling pathway	17	3.75276	2.95895e-05	P05412, P04049, P28482, P27361, P15498, P19838, Q04206, P06241, P01116, P04141, P05112, P60568, P25963, P22301, P42336, P01100, P01375	388	104	8112	3.41753	0.0090723	0.000101262	4.14253e-05
KEGG_PATHWAY	hsa04064:NF-kappa B signaling pathway	17	3.75276	2.95895e-05	O00206, Q13489, Q13315, P19320, P35354, P48061, P10145, Q07817, P00749, P09341, P19838, Q04206, P05771, P25963, P01584, P24522, P01375	388	104	8112	3.41753	0.0090723	0.000101262	4.14253e-05
KEGG_PATHWAY	hsa05203:Viral carcinogenesis	25	5.51876	3.63133e-05	P14618, P28482, P04637, P63000, Q14790, Q16531, P01116, P25963, P06400, P40763, P05412, Q92769, P27361, P51679, Q13309, P17612, P20248, P18848, P19838, Q04206, Q07812, P06493, P06396, P01024, P42336	388	204	8112	2.56216	0.0111224	0.000122906	5.02799e-05
KEGG_PATHWAY	hsa05216:Thyroid cancer	10	2.20751	4.40886e-05	P37231, P15056, P04637, P28482, Q07812, P27361, P12830, P01116, P35222, P24522	388	37	8112	5.6506	0.0134878	0.000146014	5.9733e-05
KEGG_PATHWAY	hsa05143:African trypanosomiasis	10	2.20751	4.40886e-05	P01042, P01160, P17252, P48023, P02647, P19320, P05771, P01584, P22301, P01375	388	37	8112	5.6506	0.0134878	0.000146014	5.9733e-05
KEGG_PATHWAY	hsa04152:AMPK signaling pathway	18	3.97351	4.98959e-05	O00767, P05019, Q16822, P50416, P36956, P35558, P35568, P35348, P37231, P42345, P20248, P49327, P08069, P48357, Q96EB6, P04035, P42336, P41159	388	120	8112	3.13608	0.0152508	0.000163489	6.68817e-05
KEGG_PATHWAY	hsa04919:Thyroid hormone signaling pathway	18	3.97351	5.55628e-05	Q9UM47, P04049, Q92769, P04637, P28482, Q15648, P27361, O75376, P35222, P11166, P42345, P42224, P17612, P17252, P46531, P01116, P05771, P42336	388	121	8112	3.11016	0.0169682	0.00018014	7.36938e-05
KEGG_PATHWAY	hsa05022:Pathways of neurodegeneration - multiple diseases	43	9.49227	7.07857e-05	P01583, Q14643, P28066, P28482, P18283, P04839, P35354, O75460, P42345, Q9H461, P15056, O14727, P17252, P63000, P04040, P25789, Q14790, P01116, P22352, P05771, P01375, P00441, P04049, P55210, P27361, P48023, P99999, P35222, P17861, P35228, Q07817, P11021, P20309, P18848, P19838, Q04206, Q07812, Q9NPH5, P05067, P04156, Q9GZQ8, P01584, P07203	388	476	8112	1.88868	0.0215668	0.000227104	9.29062e-05
KEGG_PATHWAY	hsa00410:beta-Alanine metabolism	9	1.98675	7.4752e-05	Q9Y600, Q14117, Q12882, P05091, Q96KP4, P40939, Q96KN2, P30837, P49189	388	31	8112	6.06984	0.0227614	0.000234508	9.59353e-05
KEGG_PATHWAY	hsa04664:Fc epsilon RI signaling pathway	13	2.86976	7.53777e-05	P04049, P28482, P27361, P15498, P17252, P63000, P06241, P01116, P04141, P05112, P47712, P42336, P01375	388	68	8112	3.99697	0.0229498	0.000234508	9.59353e-05
KEGG_PATHWAY	hsa00830:Retinol metabolism	13	2.86976	7.53777e-05	P07327, O95237, P08319, P04798, P11509, P11712, P10632, O60656, P20813, P08684, P00325, P05177, P00352	388	68	8112	3.99697	0.0229498	0.000234508	9.59353e-05
KEGG_PATHWAY	hsa05169:Epstein-Barr virus infection	24	5.29801	8.79251e-05	P05412, Q92769, P04637, P99999, Q9Y618, Q13309, P30101, P20701, P42224, P20248, O14727, P19838, Q04206, P05161, Q07812, P63000, Q14790, P02778, P25963, P06400, P42336, P24522, P01375, P40763	388	202	8112	2.48403	0.0267187	0.000270809	0.000110786
KEGG_PATHWAY	hsa04915:Estrogen signaling pathway	19	4.19426	9.13289e-05	P05412, P04049, Q14643, P29474, P04899, P28482, P27361, P10276, P17612, P14780, P18848, P01116, P08253, P00533, Q5JWF2, P05783, P01135, P42336, P01100	388	138	8112	2.87853	0.0277386	0.000278508	0.000113935
KEGG_PATHWAY	hsa05162:Measles	19	4.19426	0.000100412	P01583, P05412, O00206, P04637, P48023, P99999, Q07817, P42224, O14727, P19838, Q04206, Q07812, Q14790, P60568, P25963, P01584, P42336, P01100, P40763	388	139	8112	2.85782	0.0304551	0.000303205	0.000124038
KEGG_PATHWAY	hsa05131:Shigellosis	27	5.96026	0.000114664	O00206, Q14643, Q13315, P28482, P04637, Q05397, O00401, P42345, P63000, P04141, P25963, P01375, P05412, P07737, P27361, P99999, Q02156, P10145, Q07817, P19838, Q04206, Q07812, P00533, P01024, Q9GZQ8, P01584, P42336	388	247	8112	2.2854	0.034702	0.000342878	0.000140268
KEGG_PATHWAY	hsa04912:GnRH signaling pathway	15	3.31126	0.000118127	P05412, P04049, Q14643, P28482, P27361, P18146, P17612, P18848, P17252, P01116, P08253, P00533, Q5JWF2, P05771, P47712	388	93	8112	3.37213	0.0357314	0.000349839	0.000143116
KEGG_PATHWAY	hsa04662:B cell receptor signaling pathway	14	3.09051	0.000120264	P05412, P04049, P28482, P27361, P15498, P19838, Q04206, P63000, O15357, P01116, P05771, P25963, P42336, P01100	388	82	8112	3.56952	0.0363659	0.000352775	0.000144317
KEGG_PATHWAY	hsa00380:Tryptophan metabolism	10	2.20751	0.000127841	P04798, P05091, P40939, P30837, P49189, P04040, P21397, O95050, P05177, Q16719	388	42	8112	4.97791	0.0386123	0.000371462	0.000151962
KEGG_PATHWAY	hsa04150:mTOR signaling pathway	20	4.41501	0.000148682	P04049, P05019, P28482, P27361, P51812, P58004, Q13309, P35568, P42345, P15056, Q9H461, Q9Y5K8, P60484, P17252, P08069, P01116, P05771, P62753, P42336, P01375	388	156	8112	2.68041	0.0447646	0.000427982	0.000175084
KEGG_PATHWAY	hsa05010:Alzheimer disease	36	7.94702	0.000151837	P01583, Q13433, Q14643, P28066, P06858, P28482, P04839, P35354, P49281, O75460, P42345, Q9H461, P15056, O14727, P02649, P25789, Q14790, P01116, Q9NQC3, P01375, P04049, P55210, P27361, P99999, P35222, P17861, P35228, P35568, P20309, P18848, P19838, Q04206, Q9NPH5, P05067, P01584, P42336	388	384	8112	1.96005	0.0456926	0.000433018	0.000177144
KEGG_PATHWAY	hsa04722:Neurotrophin signaling pathway	17	3.75276	0.000155694	P05412, P04049, P04637, P28482, P48023, P27361, P51812, P35568, P15056, P18848, P19838, Q04206, Q07812, P63000, P01116, P25963, P42336	388	119	8112	2.98675	0.0468257	0.000439943	0.000179977
KEGG_PATHWAY	hsa04621:NOD-like receptor signaling pathway	22	4.85651	0.000171735	P05412, O00206, Q13489, Q96RD7, Q14643, P28482, P27361, P04839, P10599, P13500, P10145, Q07817, P42224, P09341, P19838, Q96QT4, Q04206, Q14790, P25963, P01584, P01375, Q9GZQ8	388	184	8112	2.49978	0.0515242	0.000480859	0.000196715
KEGG_PATHWAY	hsa04012:ErbB signaling pathway	14	3.09051	0.000174908	P05412, P04049, P28482, P27361, Q05397, P42345, P15056, P17252, P01116, P00533, P05771, P01135, P42336, P01133	388	85	8112	3.44354	0.0524509	0.000480998	0.000196772
KEGG_PATHWAY	hsa04610:Complement and coagulation cascades	14	3.09051	0.000174908	P01042, P13726, P00749, P00747, P00734, P00746, P01008, P05121, P00750, P04275, P25116, Q96RI0, P01024, P21730	388	85	8112	3.44354	0.0524509	0.000480998	0.000196772
KEGG_PATHWAY	hsa04918:Thyroid hormone synthesis	13	2.86976	0.000199938	Q14643, P00390, P18283, P17612, P11021, P18848, P17252, P02768, P02766, Q5JWF2, P22352, P05771, P07203	388	75	8112	3.62392	0.0597288	0.000544962	0.000222939
KEGG_PATHWAY	hsa00350:Tyrosine metabolism	9	1.98675	0.000232503	P07327, P09172, P08319, P21964, P17174, P00325, P21397, P07101, P32754	388	36	8112	5.2268	0.0691146	0.000628165	0.000256977
KEGG_PATHWAY	hsa04540:Gap junction	14	3.09051	0.000249645	P04049, Q14643, P04899, P28482, P27361, P17302, P17612, P17252, P06493, P01116, P00533, Q5JWF2, P05771, P01133	388	88	8112	3.32615	0.0740178	0.000668615	0.000273524
KEGG_PATHWAY	hsa04910:Insulin signaling pathway	18	3.97351	0.000262968	P04049, P30613, P06737, Q16822, P28482, P18031, P27361, P36956, P35558, P35568, P42345, P17612, P15056, P49327, O15357, P01116, P62753, P42336	388	137	8112	2.74693	0.0778108	0.000698226	0.000285638
KEGG_PATHWAY	hsa04930:Type II diabetes mellitus	10	2.20751	0.000266698	P42345, P30613, P14618, P28482, P27361, Q02156, P11168, P35568, P01375, P42336	388	46	8112	4.54505	0.0788697	0.000702075	0.000287213
KEGG_PATHWAY	hsa04014:Ras signaling pathway	25	5.51876	0.00027241	P28482, P17252, P17948, P63000, P08069, P01116, P05771, P01135, P09038, P08620, P47712, P01133, Q9BZM1, P04049, P05019, P27361, P48023, P14210, Q07817, P17612, P19838, Q04206, P00533, P01344, P42336	388	232	8112	2.25293	0.0804895	0.000711037	0.000290879
KEGG_PATHWAY	hsa04650:Natural killer cell mediated cytotoxicity	17	3.75276	0.000304338	P04049, P28482, P48023, P50591, P27361, P20701, P15498, P15056, P17252, P63000, P06241, P01116, P04141, O14763, P05771, P42336, P01375	388	126	8112	2.82081	0.0894901	0.0007877	0.000322241
KEGG_PATHWAY	hsa04914:Progesterone-mediated oocyte maturation	15	3.31126	0.000320363	P04049, P05019, P04899, P53350, P28482, P27361, P51812, P14635, P17612, P15056, P20248, P06493, P08069, P01116, P42336	388	102	8112	3.07459	0.0939744	0.000822266	0.000336382
KEGG_PATHWAY	hsa04921:Oxytocin signaling pathway	19	4.19426	0.000369857	P05412, P04049, Q14643, P29474, P04899, P01160, P28482, P27361, P35354, P17612, P41220, P28907, P17252, P01116, P00533, Q5JWF2, P05771, P47712, P01100	388	154	8112	2.57946	0.107686	0.000941455	0.000385141
KEGG_PATHWAY	hsa05230:Central carbon metabolism in cancer	12	2.64901	0.000430659	P04049, P42345, P14618, P60484, P04637, P28482, P27361, P01116, P00533, P11166, P11168, P42336	388	70	8112	3.58409	0.124247	0.00108724	0.000444779
KEGG_PATHWAY	hsa00340:Histidine metabolism	7	1.54525	0.000440772	P42357, P05091, Q96KP4, Q96KN2, P30837, P49189, P21397	388	22	8112	6.6523	0.126972	0.00110372	0.000451523
KEGG_PATHWAY	hsa04928:Parathyroid hormone synthesis, secretion and action	15	3.31126	0.000478876	P04049, Q14643, P04899, P28482, P27361, P18146, P17612, P15056, P18848, P17252, P45452, P00533, Q5JWF2, P05771, P01100	388	106	8112	2.95857	0.137163	0.00118947	0.0004866
KEGG_PATHWAY	hsa04520:Adherens junction	12	2.64901	0.000488268	P84022, P28482, P63000, P18031, P27361, P06241, P12830, P08069, P00533, P35222, Q13485, O00401	388	71	8112	3.53361	0.139656	0.00120309	0.000492174
KEGG_PATHWAY	hsa04217:Necroptosis	19	4.19426	0.000546305	P01583, O95831, O00206, Q13489, P06737, P48023, P50591, P04839, P15104, P42224, O60674, Q96QT4, Q07812, Q14790, O14763, P01584, P47712, P01375, P40763	388	159	8112	2.49835	0.154906	0.00133541	0.000546305
KEGG_PATHWAY	hsa00140:Steroid hormone biosynthesis	11	2.42826	0.000552598	O60656, P52895, P04798, P21964, P05093, P42330, P08684, P49888, O75881, P05177, Q04828	388	61	8112	3.77015	0.156544	0.00134016	0.000552598
KEGG_PATHWAY	hsa04270:Vascular smooth muscle contraction	17	3.75276	0.000611644	P04049, Q14643, P05305, P01160, P28482, P27361, P35368, Q02156, P35348, P17612, P15056, P17252, P01019, Q5JWF2, P05771, P47712, Q9BZM1	388	134	8112	2.65241	0.171753	0.00147177	0.000611644
KEGG_PATHWAY	hsa04213:Longevity regulating pathway - multiple species	11	2.42826	0.000631458	P42345, P17612, P05019, Q92769, P04040, P08069, P01116, P35568, Q96EB6, P00441, P42336	388	62	8112	3.70934	0.176795	0.00150597	0.000631458
KEGG_PATHWAY	hsa04215:Apoptosis - multiple species	8	1.766	0.000635637	Q07817, Q13489, O14727, P55210, Q07812, P99999, Q14790, H3BLT4	388	32	8112	5.2268	0.177855	0.00150597	0.000635637
KEGG_PATHWAY	hsa05415:Diabetic cardiomyopathy	22	4.85651	0.000657943	P02452, P02461, P29474, P00390, P04839, P12821, P11166, P35568, P42345, P14780, P60484, P19838, P84022, P17252, Q04206, P63000, P01019, P08123, P08253, P00797, P05771, P42336	388	203	8112	2.26581	0.183488	0.00154692	0.000657943
KEGG_PATHWAY	hsa04810:Regulation of actin cytoskeleton	23	5.07726	0.000691095	P04049, P01042, P08514, P07737, P28482, P27361, P48061, Q05397, O00401, P20701, P15498, P15056, P20309, P00734, P63000, P01116, P00533, P06396, P25116, P09038, P08620, P42336, P01133	388	218	8112	2.20581	0.191788	0.00161256	0.000691095
KEGG_PATHWAY	hsa05132:Salmonella infection	25	5.51876	0.000766238	O00206, P28482, P50591, P10599, O00401, P63000, Q14790, O14763, P25963, P01375, P05412, P04049, Q13489, P07737, P55210, P27361, P99999, P35222, P10145, P19838, Q04206, Q07812, P01584, P42336, P01100	388	249	8112	2.09912	0.210292	0.00177445	0.000766238
KEGG_PATHWAY	hsa04060:Cytokine-cytokine receptor interaction	28	6.18102	0.000806188	P01583, P01241, P50591, P32246, P13500, P41597, Q16552, P25106, P04141, O14763, P05112, Q99988, P01375, P41159, P78556, P48023, Q07325, P51679, P48061, P10145, O43927, Q9H2A7, P09341, P02778, P48357, P60568, P22301, P01584	388	295	8112	1.98441	0.219957	0.00184136	0.000806188
KEGG_PATHWAY	hsa05206:MicroRNAs in cancer	29	6.40177	0.000807092	Q15910, Q9Y5Y6, Q13315, P28482, P04637, P30825, P35354, P42345, P00749, P14780, P17252, P01116, P05771, P40763, P33527, Q9UM47, P04049, Q92769, P27361, Q02156, P35625, P35568, P60484, P19838, P46531, P00533, P09601, Q96EB6, P42336	388	310	8112	1.95584	0.220174	0.00184136	0.000807092
KEGG_PATHWAY	hsa00071:Fatty acid degradation	9	1.98675	0.000831574	P07327, P08319, P05091, P40939, O60488, P30837, P49189, P00325, P50416	388	43	8112	4.37593	0.226037	0.00188327	0.000831574
KEGG_PATHWAY	hsa04725:Cholinergic synapse	15	3.31126	0.000917451	Q14643, P04899, P28482, P27361, P17612, O60674, P20309, P18848, P17252, P06241, P01116, P22303, P05771, P42336, P01100	388	113	8112	2.77529	0.246258	0.00205706	0.000917451
KEGG_PATHWAY	hsa05152:Tuberculosis	20	4.41501	0.000921672	P01583, O00206, P04049, P28482, P27361, P99999, P35228, P17676, P42224, O14727, O60674, P19838, Q04206, Q07812, Q14790, P25774, P01024, P01584, P22301, P01375	388	180	8112	2.32302	0.247238	0.00205706	0.000921672
KEGG_PATHWAY	hsa04976:Bile secretion	13	2.86976	0.000995019	P01130, Q8WTV0, Q06520, P11166, P00918, O60656, P21439, P17612, P08684, Q96RI1, O15245, Q5JWF2, P04035	388	89	8112	3.05386	0.264069	0.00220479	0.000995019
KEGG_PATHWAY	hsa04934:Cushing syndrome	18	3.97351	0.00110696	P35869, P01130, Q14643, P04899, P28482, P27361, Q8WTV0, P35222, Q03164, P17612, P15056, Q9H461, P05093, P18848, P01019, P00533, Q5JWF2, P06400	388	155	8112	2.42793	0.289036	0.00243531	0.00110696
KEGG_PATHWAY	hsa00010:Glycolysis / Gluconeogenesis	11	2.42826	0.00117803	P07327, P08319, P30613, P05091, P14618, Q16822, P30837, P49189, P05062, P00325, P35558	388	67	8112	3.43253	0.304445	0.00255515	0.00117803
KEGG_PATHWAY	hsa04720:Long-term potentiation	11	2.42826	0.00117803	P04049, P17612, P15056, Q14643, P18848, P17252, P28482, P27361, P51812, P01116, P05771	388	67	8112	3.43253	0.304445	0.00255515	0.00117803
KEGG_PATHWAY	hsa04658:Th1 and Th2 cell differentiation	13	2.86976	0.00133725	P05412, Q9UM47, P28482, P27361, P42224, O60674, P19838, Q04206, P46531, P05112, P60568, P25963, P01100	388	92	8112	2.95428	0.337774	0.00288023	0.00133725
KEGG_PATHWAY	hsa05031:Amphetamine addiction	11	2.42826	0.00148399	P05412, P17612, Q92769, P18848, P17252, P21397, P07101, Q5JWF2, P05771, Q96EB6, P01100	388	69	8112	3.33303	0.367078	0.0031522	0.00148399
KEGG_PATHWAY	hsa05211:Renal cell carcinoma	11	2.42826	0.00148399	P14210, P05412, P04049, P15056, P28482, P63000, P27361, P01116, P11166, P01135, P42336	388	69	8112	3.33303	0.367078	0.0031522	0.00148399
KEGG_PATHWAY	hsa04960:Aldosterone-regulated sodium reabsorption	8	1.766	0.00158276	P05019, P17252, P28482, P27361, P01116, P05771, P35568, P42336	388	37	8112	4.52048	0.38607	0.00333896	0.00158276
KEGG_PATHWAY	hsa04613:Neutrophil extracellular trap formation	20	4.41501	0.00175371	O00206, P04049, P08514, Q92769, P28482, P27361, P04839, O95352, P20701, P42345, P19838, P17252, Q04206, P63000, P05164, P04275, P05771, P01024, P21730, P42336	388	190	8112	2.20076	0.417612	0.00367445	0.00175371
KEGG_PATHWAY	hsa05030:Cocaine addiction	9	1.98675	0.00201463	P05412, P17612, P04899, P18848, P19838, Q04206, P21397, P07101, Q5JWF2	388	49	8112	3.8401	0.462665	0.00419261	0.00201463
KEGG_PATHWAY	hsa00591:Linoleic acid metabolism	7	1.54525	0.0021141	P11712, P33261, P08684, P10632, P05177, P47712, Q9BZM1	388	29	8112	5.04657	0.47891	0.00437009	0.0021141
KEGG_PATHWAY	hsa05144:Malaria	9	1.98675	0.0023008	P20701, P14210, O00206, P19320, P13500, P01584, P22301, P01375, P10145	388	50	8112	3.7633	0.508092	0.00469303	0.0023008
KEGG_PATHWAY	hsa04979:Cholesterol metabolism	9	1.98675	0.0023008	P04114, P01130, P06858, Q9BY76, P02649, P06727, Q8WTV0, P02647, P11597	388	50	8112	3.7633	0.508092	0.00469303	0.0023008
KEGG_PATHWAY	hsa04670:Leukocyte transendothelial migration	14	3.09051	0.00293829	P04899, P19320, P04839, P35222, P48061, Q05397, P20701, P15498, P14780, P17252, P63000, P08253, P05771, P42336	388	114	8112	2.56755	0.595994	0.0059539	0.00293829
KEGG_PATHWAY	hsa04380:Osteoclast differentiation	15	3.31126	0.00304402	P01583, P05412, P28482, P27361, P37231, P42224, P19838, Q04206, P63000, P06241, P25963, P01584, P42336, P01100, P01375	388	128	8112	2.45006	0.608976	0.00612783	0.00304402
KEGG_PATHWAY	hsa00220:Arginine biosynthesis	6	1.3245	0.00323327	P00480, P31327, P29474, P17174, P35228, P15104	388	22	8112	5.70197	0.631185	0.00646653	0.00323327
KEGG_PATHWAY	hsa04072:Phospholipase D signaling pathway	16	3.53201	0.0045686	P04049, P28482, P27361, P10145, P42345, P00734, P17252, P06241, P01019, P01116, P00533, Q5JWF2, P25116, P47712, P42336, P01133	388	148	8112	2.26024	0.755943	0.00907826	0.0045686
KEGG_PATHWAY	hsa04977:Vitamin digestion and absorption	6	1.3245	0.00482474	P04114, P33527, O95237, P06727, Q8WTV0, P02647	388	24	8112	5.2268	0.774541	0.00952577	0.00482474
KEGG_PATHWAY	hsa04666:Fc gamma R-mediated phagocytosis	12	2.64901	0.00627132	P15498, P04049, P17252, P28482, P63000, P27361, O15357, P06396, Q02156, P05771, P47712, P42336	388	97	8112	2.58646	0.855958	0.012303	0.00627132
KEGG_PATHWAY	hsa04140:Autophagy - animal	15	3.31126	0.00723192	P04049, Q14643, P28482, P27361, P35568, O75460, O95352, Q07817, P42345, P17612, P60484, P08069, P01116, P42336, Q9GZQ8	388	141	8112	2.22417	0.893064	0.0140428	0.00723192
KEGG_PATHWAY	hsa04978:Mineral absorption	9	1.98675	0.00724934	P04732, Q96QT4, P35670, Q04656, P02787, P09601, P49281, P02795, Q9NP59	388	60	8112	3.13608	0.89364	0.0140428	0.00724934
KEGG_PATHWAY	hsa04916:Melanogenesis	12	2.64901	0.00846111	P04049, P17612, Q9H461, P05305, P04899, P17252, P28482, P27361, P01116, Q5JWF2, P35222, P05771	388	101	8112	2.48403	0.926986	0.0162876	0.00846111
KEGG_PATHWAY	hsa00310:Lysine degradation	9	1.98675	0.00969752	Q15910, Q9NR48, O75936, P05091, P40939, P30837, P49189, Q9UDR5, Q03164	388	63	8112	2.98675	0.950283	0.0185518	0.00969752
KEGG_PATHWAY	hsa04630:JAK-STAT signaling pathway	16	3.53201	0.0103515	P01241, P04049, Q07817, P42345, P42224, O60674, P04141, P00533, P48357, P05112, P60568, P22301, P42336, P41159, P40763, P01133	388	162	8112	2.06491	0.959436	0.0196806	0.0103515
KEGG_PATHWAY	hsa04929:GnRH secretion	9	1.98675	0.0106363	P04049, Q14643, P17252, P28482, P27361, P01116, P10451, P05771, P42336	388	64	8112	2.94008	0.962877	0.020098	0.0106363
KEGG_PATHWAY	hsa05020:Prion disease	23	5.07726	0.0107921	P01583, Q14643, P28066, P28482, P27361, P99999, P04839, Q03135, P18146, P17612, P11021, O14727, P18848, Q07812, P63000, P06241, P46531, P25789, P04156, P01584, P42336, P01375, P00441	388	273	8112	1.76141	0.964635	0.0202681	0.0107921
KEGG_PATHWAY	hsa00020:Citrate cycle (TCA cycle)	6	1.3245	0.012799	Q02218, Q99798, P53396, Q16822, P40925, P35558	388	30	8112	4.18144	0.98108	0.0237587	0.012799
KEGG_PATHWAY	hsa04922:Glucagon signaling pathway	12	2.64901	0.012805	P17612, Q14643, P14618, P06737, P18848, Q16822, Q5JWF2, P50416, P11166, P35558, P11168, Q96EB6	388	107	8112	2.34473	0.981116	0.0237587	0.012805
KEGG_PATHWAY	hsa05012:Parkinson disease	22	4.85651	0.0153033	Q13433, Q14643, P04899, P28066, P04637, P99999, P10599, P17861, P49281, O75460, Q07817, P17612, P11021, O14727, P18848, Q07812, P25789, P21397, P07101, Q16236, Q5JWF2, P00441	388	266	8112	1.72917	0.991347	0.0282241	0.0153033
KEGG_PATHWAY	hsa00770:Pantothenate and CoA biosynthesis	5	1.10375	0.016006	Q9Y600, Q14117, Q12882, P05091, P30837	388	21	8112	4.97791	0.993055	0.0293443	0.016006
KEGG_PATHWAY	hsa04924:Renin secretion	9	1.98675	0.0163656	P17612, Q14643, P05305, P04899, P01160, P01019, P12821, P00797, Q5JWF2	388	69	8112	2.72703	0.993794	0.0297829	0.0163656
KEGG_PATHWAY	hsa04923:Regulation of lipolysis in adipocytes	8	1.766	0.0164386	P17612, P04899, P23219, P01160, Q5JWF2, P35354, P35568, P42336	388	56	8112	2.98675	0.993935	0.0297829	0.0164386
KEGG_PATHWAY	hsa05120:Epithelial cell signaling in Helicobacter pylori infection	9	1.98675	0.017736	P05412, Q9Y5K8, P19838, P09341, Q04206, P63000, P00533, P25963, P10145	388	70	8112	2.68807	0.995961	0.0319455	0.017736
KEGG_PATHWAY	hsa04024:cAMP signaling pathway	19	4.19426	0.0180483	P05412, P04049, P05305, P04899, P01160, P28482, P27361, Q96QV1, P15498, P17612, P15056, P19838, Q04206, P63000, Q5JWF2, P25116, P25963, P42336, P01100	388	221	8112	1.79745	0.996338	0.0319613	0.0180483
KEGG_PATHWAY	hsa04750:Inflammatory mediator regulation of TRP channels	11	2.42826	0.0180561	P17612, P01042, Q14643, P05019, P17252, Q5JWF2, Q02156, P05771, P01584, P47712, P42336	388	98	8112	2.34673	0.996347	0.0319613	0.0180561
KEGG_PATHWAY	hsa04925:Aldosterone synthesis and secretion	11	2.42826	0.0180561	P17612, Q14643, P01130, P18848, P01160, P17252, Q8WTV0, P01019, Q5JWF2, Q02156, P05771	388	98	8112	2.34673	0.996347	0.0319613	0.0180561
KEGG_PATHWAY	hsa04550:Signaling pathways regulating pluripotency of stem cells	14	3.09051	0.0188025	P04049, P05019, P28482, P27361, P35222, Q9H461, O60674, P84022, P08069, P01116, Q13485, P09038, P42336, P40763	388	143	8112	2.04686	0.997109	0.0330925	0.0188025
KEGG_PATHWAY	hsa04020:Calcium signaling pathway	20	4.41501	0.0202148	Q14643, P29474, P35368, P35228, P35348, P14210, P17612, P20309, P28907, P17252, P17948, O95837, P00533, Q5JWF2, P21731, P05771, P25116, P09038, P08620, P01133	388	240	8112	1.74227	0.998145	0.0353759	0.0202148
KEGG_PATHWAY	hsa01230:Biosynthesis of amino acids	9	1.98675	0.0258413	P30613, P00480, Q99798, P31327, P14618, P00439, P05062, P17174, P15104	388	75	8112	2.50887	0.999685	0.0449668	0.0258413
KEGG_PATHWAY	hsa04022:cGMP-PKG signaling pathway	15	3.31126	0.0283146	P04049, P01042, Q15842, Q14643, P29474, P04899, P01160, P28482, P27361, P35368, Q02156, P35568, P35348, P41220, P18848	388	167	8112	1.87789	0.999856	0.0489937	0.0283146
KEGG_PATHWAY	hsa00790:Folate biosynthesis	5	1.10375	0.0331826	P15121, P00439, P42330, P07101, O60218	388	26	8112	4.02062	0.999969	0.0570964	0.0331826
KEGG_PATHWAY	hsa04927:Cortisol synthesis and secretion	8	1.766	0.0343547	P17612, Q14643, P01130, P05093, P18848, Q8WTV0, P01019, Q5JWF2	388	65	8112	2.5732	0.999979	0.0587847	0.0343547
KEGG_PATHWAY	hsa04110:Cell cycle	12	2.64901	0.0378518	P20248, Q92769, P84022, P53350, P04637, Q13315, P06493, Q13309, P14635, Q13485, P06400, P24522	388	126	8112	1.99116	0.999993	0.0642796	0.0378518
KEGG_PATHWAY	hsa00360:Phenylalanine metabolism	4	0.883002	0.0379834	P00439, P17174, P21397, P32754	388	16	8112	5.2268	0.999993	0.0642796	0.0379834
KEGG_PATHWAY	hsa00910:Nitrogen metabolism	4	0.883002	0.0445375	P31327, P07451, P15104, P00918	388	17	8112	4.91935	0.999999	0.0749592	0.0445375
KEGG_PATHWAY	hsa01200:Carbon metabolism	11	2.42826	0.0474566	P48163, P30613, Q02218, Q99798, P31327, P14618, P05062, P17174, P40925, P04040, Q9UJM8	388	115	8112	1.99982	1	0.0794381	0.0474566
KEGG_PATHWAY	hsa04622:RIG-I-like receptor signaling pathway	8	1.766	0.0484427	P19838, Q04206, P05161, Q14790, P02778, P25963, P01375, P10145	388	70	8112	2.3894	1	0.0806506	0.0484427
KEGG_PATHWAY	hsa00860:Porphyrin metabolism	6	1.3245	0.0524077	O60656, P00450, P13716, P30043, P22557, P09601	388	43	8112	2.91729	1	0.0850559	0.0524077
KEGG_PATHWAY	hsa04975:Fat digestion and absorption	6	1.3245	0.0524077	P04114, P06727, Q8WTV0, P02647, P12104, Q9BZM1	388	43	8112	2.91729	1	0.0850559	0.0524077
KEGG_PATHWAY	hsa01523:Antifolate resistance	5	1.10375	0.0524695	P33527, P19838, Q04206, P01584, P01375	388	30	8112	3.48454	1	0.0850559	0.0524695
KEGG_PATHWAY	hsa00630:Glyoxylate and dicarboxylate metabolism	5	1.10375	0.0524695	Q99798, P40925, P04040, Q9UJM8, P15104	388	30	8112	3.48454	1	0.0850559	0.0524695
KEGG_PATHWAY	hsa00053:Ascorbate and aldarate metabolism	5	1.10375	0.0524695	O60656, O60701, P05091, P30837, P49189	388	30	8112	3.48454	1	0.0850559	0.0524695
KEGG_PATHWAY	hsa01212:Fatty acid metabolism	7	1.54525	0.0531103	O95864, O00767, P40939, O60488, P49327, P50416, O60427	388	57	8112	2.56755	1	0.0856438	0.0531103
KEGG_PATHWAY	hsa04971:Gastric acid secretion	8	1.766	0.0696088	P17612, Q14643, P04899, P20309, P17252, Q5JWF2, P05771, P00918	388	76	8112	2.20076	1	0.111664	0.0696088
KEGG_PATHWAY	hsa04970:Salivary secretion	9	1.98675	0.0753226	P17612, Q14643, P28907, P20309, P17252, P35368, Q5JWF2, P05771, P35348	388	93	8112	2.02328	1	0.120204	0.0753226
KEGG_PATHWAY	hsa00040:Pentose and glucuronate interconversions	5	1.10375	0.0766832	O60656, Q00796, O60701, P15121, O60218	388	34	8112	3.07459	1	0.121744	0.0766832
KEGG_PATHWAY	hsa05217:Basal cell carcinoma	7	1.54525	0.0787348	Q9H461, P04637, Q07812, P35222, Q96QV1, Q15465, P24522	388	63	8112	2.32302	1	0.124361	0.0787348
KEGG_PATHWAY	hsa00270:Cysteine and methionine metabolism	6	1.3245	0.0884666	P48507, P23526, P17174, Q16878, P40925, P48506	388	50	8112	2.50887	1	0.139019	0.0884666
KEGG_PATHWAY	hsa04713:Circadian entrainment	9	1.98675	0.0910722	P17612, Q14643, P04899, P17252, P28482, P27361, Q5JWF2, P05771, P01100	388	97	8112	1.93984	1	0.142387	0.0910722
KEGG_PATHWAY	hsa04724:Glutamatergic synapse	10	2.20751	0.0938253	P17612, Q14643, P04899, P17252, P28482, P27361, Q5JWF2, P05771, P15104, P47712	388	114	8112	1.83397	1	0.145116	0.0938253
KEGG_PATHWAY	hsa04964:Proximal tubule bicarbonate reclamation	4	0.883002	0.0942309	Q16822, P40925, P35558, P00918	388	23	8112	3.63604	1	0.145116	0.0942309
KEGG_PATHWAY	hsa04614:Renin-angiotensin system	4	0.883002	0.0942309	Q07075, P01019, P12821, P00797	388	23	8112	3.63604	1	0.145116	0.0942309
KEGG_PATHWAY	hsa04114:Oocyte meiosis	11	2.42826	0.0952256	P17612, Q14643, P05019, P53350, P28482, P27361, P51812, P06493, P08069, P14635, P10275	388	131	8112	1.75557	1	0.145659	0.0952256
KEGG_PATHWAY	hsa04146:Peroxisome	8	1.766	0.0955297	O75192, O60488, P04040, P14920, Q9UJM8, Q9UJ83, P35228, P00441	388	82	8112	2.03973	1	0.145659	0.0955297
KEGG_PATHWAY	hsa04728:Dopaminergic synapse	11	2.42826	0.098914	P17612, Q14643, P21964, P04899, P18848, P17252, P21397, P07101, Q5JWF2, P05771, P01100	388	132	8112	1.74227	1	0.150076	0.098914

## Sheet: top-10 enriched pathways
		p-value	log 10 P value
hsa05200:Pathways in cancer	87	2.08044e-25	-24.6818		24.6818
hsa05417:Lipid and atherosclerosis	52	1.18425e-22	-21.9266		21.9266
hsa04933:AGE-RAGE signaling pathway in diabetic complications	35	8.53605e-21	-20.0687		20.0687
hsa05225:Hepatocellular carcinoma	34	1.92404e-12	-11.7158		11.7158
hsa05161:Hepatitis B	33	3.61171e-12	-11.4423		11.4423
hsa04066:HIF-1 signaling pathway	27	4.54961e-12	-11.342		11.342
hsa04210:Apoptosis	30	5.26167e-12	-11.2789		11.2789
hsa05205:Proteoglycans in cancer	37	5.92286e-12	-11.2275		11.2275
hsa05418:Fluid shear stress and atherosclerosis	30	9.35633e-12	-11.0289		11.0289
hsa05215:Prostate cancer	25	1.33774e-11	-10.8736		10.8736
hsa05212:Pancreatic cancer	22	2.69234e-11	-10.5699		10.5699
hsa01100:Metabolic pathways	127	3.44473e-11	-10.4628		10.4628
hsa05142:Chagas disease	25	4.2322e-11	-10.3734		10.3734
hsa04657:IL-17 signaling pathway	24	4.62105e-11	-10.3353		10.3353
hsa01521:EGFR tyrosine kinase inhibitor resistance	22	6.04366e-11	-10.2187		10.2187
