# Supplementary material for: Deciphering the impact and mechanism of Trikatu, a spices-based formulation on alcoholic liver disease employing network pharmacology analysis and in vivo validation
Source: Front Nutr. 2022 Nov 16;9:1063118. doi: 10.3389/fnut.2022.1063118 (PMC9709420; doi:10.3389/fnut.2022.1063118)
Supplement: Supplementary Figure S1 — Trikatu-protein target (T-PT) Network: Network of size 2,963 nodes 7,055 edges, containing the information of 198 phytochemicals (cyan colored diamond nodes) and their 2,765 protein targets (pink colored circular nodes). The size of the nodes varies according to their degree value in the net-work, where node with the highest degree is bigger in size corresponding to the other nodes. The protein targets were compiled from STITCH having interaction score ≥700. [file Data_Sheet_1.ZIP › Supplementary Table-7.xlsx]

## Sheet: Sheet1
(TRH-PIN) of ALD
Protein-protein pair	Protein 1-Protein 2 Interaction score
O14746 (interacts with) Q9UJU2	916
O14746 (interacts with) Q96ST3	937
O14746 (interacts with) Q96EB6	909
O14746 (interacts with) Q92793	925
O14746 (interacts with) Q92769	927
O14746 (interacts with) Q16665	930
O14746 (interacts with) Q16576	903
O14746 (interacts with) Q13547	938
O14746 (interacts with) Q09472	936
O14746 (interacts with) Q09028	907
O14746 (interacts with) P84022	931
O14746 (interacts with) P61244	915
O14746 (interacts with) P60568	927
O14746 (interacts with) P51532	992
O14746 (interacts with) P46527	939
O14746 (interacts with) P42345	996
O14746 (interacts with) P35222	975
O14746 (interacts with) P31749	999
O14746 (interacts with) P28482	915
O14746 (interacts with) P27540	906
O14746 (interacts with) P24928	901
O14746 (interacts with) P24385	951
O14746 (interacts with) P19838	937
O14746 (interacts with) P17252	958
O14746 (interacts with) P12931	944
O14746 (interacts with) P10914	918
O14746 (interacts with) P0CG48	993
O14746 (interacts with) P08047	986
O14746 (interacts with) P07900	999
O14746 (interacts with) P05412	939
O14746 (interacts with) P04637	974
O14746 (interacts with) P03372	948
O14746 (interacts with) P01579	916
O14746 (interacts with) P01106	993
O14746 (interacts with) P01100	931
O14746 (interacts with) O75182	924
P00734 (interacts with) Q07869	948
P00734 (interacts with) Q15389	940
P00734 (interacts with) P67809	914
P00734 (interacts with) P48061	933
P00734 (interacts with) P31749	924
P00734 (interacts with) P28482	949
P00734 (interacts with) P22612	904
P00734 (interacts with) P22694	909
P00734 (interacts with) P19838	909
P00734 (interacts with) P12931	990
P00734 (interacts with) P05412	922
P00734 (interacts with) P02776	920
P00734 (interacts with) P03372	929
P00734 (interacts with) P01100	904
P00734 (interacts with) O15123	925
Q9GZU7 (interacts with) Q15796	902
Q9GZU7 (interacts with) P84022	904
P08294 (interacts with) P31749	947
P08294 (interacts with) P22352	966
P49711 (interacts with) Q96ST3	945
P49711 (interacts with) Q13485	958
P49711 (interacts with) P84022	965
P49711 (interacts with) P67809	985
P49711 (interacts with) P46527	910
P49711 (interacts with) P42771	938
P49711 (interacts with) P26367	920
P49711 (interacts with) P24928	929
P49711 (interacts with) P01106	989
P04179 (interacts with) Q96EB6	980
P04179 (interacts with) Q12778	973
P04179 (interacts with) Q04206	917
P04179 (interacts with) P98177	916
P04179 (interacts with) P31749	956
P04179 (interacts with) P0CG48	929
P04179 (interacts with) P08294	983
P04179 (interacts with) P07203	969
P04179 (interacts with) P04040	972
P04179 (interacts with) P00441	999
P04179 (interacts with) O43524	991
P49790 (interacts with) Q15796	971
P49790 (interacts with) Q13547	911
P49790 (interacts with) Q14974	999
P49790 (interacts with) Q13485	925
P49790 (interacts with) P84022	963
P49790 (interacts with) P62826	986
P04040 (interacts with) Q9UJM8	961
P04040 (interacts with) Q9NYQ3	974
P04040 (interacts with) Q16719	910
P04040 (interacts with) Q16698	924
P49790 (interacts with) P28482	910
P04040 (interacts with) P50542	963
P04040 (interacts with) P47989	962
P04040 (interacts with) P46952	911
P49790 (interacts with) P0CG48	914
P04040 (interacts with) P31749	968
P04040 (interacts with) P08294	986
P49790 (interacts with) O14980	994
P04040 (interacts with) P07203	916
P49790 (interacts with) P01100	908
P04040 (interacts with) P04637	928
P04040 (interacts with) P02768	903
P04040 (interacts with) P00441	971
P04040 (interacts with) P00390	982
P04040 (interacts with) O43524	961
P41182 (interacts with) Q9Y618	999
P41182 (interacts with) Q9BZS1	957
P41182 (interacts with) Q96ST3	924
P41182 (interacts with) Q15306	999
P41182 (interacts with) Q13547	990
P41182 (interacts with) Q13363	962
P41182 (interacts with) Q12778	901
P41182 (interacts with) Q07817	942
P41182 (interacts with) Q03181	932
P41182 (interacts with) P98177	952
P19438 (interacts with) Q9Y4K3	951
P41182 (interacts with) P40763	903
P41182 (interacts with) P25942	906
P41182 (interacts with) P24385	927
P41182 (interacts with) P23771	919
P41182 (interacts with) P17275	936
P19438 (interacts with) Q92844	927
P41182 (interacts with) P10415	961
P41182 (interacts with) P0CG48	923
P41182 (interacts with) P07900	944
P19438 (interacts with) Q15628	999
P41182 (interacts with) P05412	952
P19438 (interacts with) Q14790	992
P41182 (interacts with) P04637	992
P19438 (interacts with) Q13546	999
P41182 (interacts with) P01106	942
P19438 (interacts with) Q13490	999
P41182 (interacts with) O75376	997
P19438 (interacts with) Q13489	998
P41182 (interacts with) O43524	991
P19438 (interacts with) Q13233	933
P19438 (interacts with) Q13077	996
P19438 (interacts with) Q12933	999
P19438 (interacts with) Q04206	944
P19438 (interacts with) Q03135	957
P19438 (interacts with) P43405	923
P19438 (interacts with) P42224	964
P19438 (interacts with) P37231	912
P19438 (interacts with) P25963	929
P19438 (interacts with) P21580	965
P19438 (interacts with) P19838	961
P19438 (interacts with) P12931	936
P19438 (interacts with) P0CG48	970
P19438 (interacts with) P01375	981
P35609 (interacts with) Q8WZ42	998
P19438 (interacts with) O43318	998
P19438 (interacts with) O15379	914
P19438 (interacts with) O15111	993
P19438 (interacts with) O14920	999
P35609 (interacts with) P12814	999
Q8WZ42 (interacts with) P12814	976
Q16548 (interacts with) Q04864	902
Q16548 (interacts with) Q04206	948
Q16548 (interacts with) P45983	943
Q16548 (interacts with) P19838	955
Q16548 (interacts with) P17535	926
Q16548 (interacts with) P10415	925
Q16548 (interacts with) P05412	953
Q16548 (interacts with) P04637	949
Q9HAZ2 (interacts with) P84022	930
Q9HAZ2 (interacts with) P37231	902
Q9Y297 (interacts with) Q13547	914
Q9Y297 (interacts with) Q13363	914
Q9Y297 (interacts with) Q13485	971
Q9Y297 (interacts with) Q04206	971
Q9Y297 (interacts with) Q01201	920
Q9Y297 (interacts with) P62979	920
Q9Y297 (interacts with) P62987	924
Q9Y297 (interacts with) P49841	996
Q9Y297 (interacts with) P35222	999
Q9Y297 (interacts with) P30304	999
P05412 (interacts with) Q92922	929
Q9Y297 (interacts with) P19838	999
P05412 (interacts with) Q92985	937
P05412 (interacts with) Q969G3	909
Q9Y297 (interacts with) P0CG47	925
Q9Y297 (interacts with) P0CG48	987
Q9Y297 (interacts with) O75832	904
Q9Y297 (interacts with) O60674	919
Q9Y297 (interacts with) O43524	922
P05412 (interacts with) Q15583	933
Q9Y297 (interacts with) O15379	903
P05412 (interacts with) Q15306	936
Q9Y297 (interacts with) O15111	969
Q9Y297 (interacts with) O15169	918
P05412 (interacts with) Q13485	987
Q9Y297 (interacts with) O14920	996
P05412 (interacts with) Q14653	999
P05412 (interacts with) Q13568	927
P05412 (interacts with) Q13233	951
P05412 (interacts with) Q07812	960
P05412 (interacts with) Q01201	946
P05412 (interacts with) Q00403	990
P05412 (interacts with) P48163	907
P05412 (interacts with) P29590	974
P05412 (interacts with) P14316	936
P05412 (interacts with) P16581	936
P05412 (interacts with) P14921	999
P24385 (interacts with) Q92831	995
P24385 (interacts with) Q92793	978
P05412 (interacts with) P0CG48	999
P05412 (interacts with) P10914	960
P24385 (interacts with) Q16539	901
P05412 (interacts with) O75376	954
P24385 (interacts with) Q15717	927
P24385 (interacts with) Q16254	996
P24385 (interacts with) Q14188	944
P05412 (interacts with) O14896	925
P24385 (interacts with) Q14186	957
P05412 (interacts with) O14497	912
P05412 (interacts with) A0A0D9SFV9	990
P24385 (interacts with) Q13573	910
P24385 (interacts with) Q13485	990
P24385 (interacts with) Q13547	992
P24385 (interacts with) Q13363	936
P24385 (interacts with) Q12778	972
P24385 (interacts with) Q13105	928
P24385 (interacts with) Q08117	911
P24385 (interacts with) Q09472	992
Q96ST3 (interacts with) Q92922	939
P24385 (interacts with) P62979	901
P24385 (interacts with) P60763	915
Q96ST3 (interacts with) Q16576	999
P24385 (interacts with) P60484	952
Q96ST3 (interacts with) Q15583	981
Q96ST3 (interacts with) Q16254	965
Q96ST3 (interacts with) Q13485	930
P24385 (interacts with) P49841	999
Q96ST3 (interacts with) Q01196	950
P24385 (interacts with) P46531	992
P24385 (interacts with) P42345	949
P24385 (interacts with) P42772	970
P24385 (interacts with) P42224	910
Q96ST3 (interacts with) P61244	916
P24385 (interacts with) P40763	999
P24385 (interacts with) P38936	999
Q96ST3 (interacts with) P28749	928
Q96ST3 (interacts with) P12757	964
P24385 (interacts with) P35222	999
Q96ST3 (interacts with) P12755	998
Q96ST3 (interacts with) O75446	999
P24385 (interacts with) P31749	977
Q96ST3 (interacts with) P0CG48	945
P24385 (interacts with) P30304	975
Q96ST3 (interacts with) O75376	999
P24385 (interacts with) P28749	996
P24385 (interacts with) P28482	947
P24385 (interacts with) P27986	929
P24385 (interacts with) P24941	999
P24385 (interacts with) P20823	917
P24385 (interacts with) P16220	992
P24385 (interacts with) P15336	995
P24385 (interacts with) P14921	938
Q13485 (interacts with) Q9ULJ6	927
P24385 (interacts with) P12931	975
P24385 (interacts with) P11802	999
Q13485 (interacts with) Q9UPN9	999
P24385 (interacts with) P11142	971
P24385 (interacts with) P10415	974
P24385 (interacts with) P0CG48	999
Q13485 (interacts with) Q9HAU4	940
Q9UMD9 (interacts with) Q99715	921
P24385 (interacts with) P0CG47	902
Q9UMD9 (interacts with) Q96P44	909
P24385 (interacts with) P05412	996
Q9UMD9 (interacts with) Q5TAT6	921
Q13485 (interacts with) Q9GZN2	929
Q9UMD9 (interacts with) Q16787	970
Q13485 (interacts with) Q9HCE7	998
Q13485 (interacts with) Q99966	993
P24385 (interacts with) P04637	979
Q9UMD9 (interacts with) Q13753	961
P24385 (interacts with) P01308	937
Q9UMD9 (interacts with) Q13751	968
Q13485 (interacts with) Q92985	954
P24385 (interacts with) P01106	995
Q13485 (interacts with) Q8N2W9	999
P24385 (interacts with) P01100	994
Q13485 (interacts with) Q6ZNA4	939
Q9UMD9 (interacts with) P39060	910
Q13485 (interacts with) Q16576	909
Q9UMD9 (interacts with) P27658	903
Q13485 (interacts with) Q16254	950
Q13485 (interacts with) Q15583	934
Q9UMD9 (interacts with) P12110	918
Q13485 (interacts with) Q14188	918
P24385 (interacts with) O15379	996
Q13485 (interacts with) Q01196	938
Q13485 (interacts with) Q14186	917
P24385 (interacts with) O14980	953
Q13485 (interacts with) P98177	969
Q13485 (interacts with) P61244	956
Q13485 (interacts with) P55316	966
Q13485 (interacts with) P56177	992
Q13485 (interacts with) P52926	923
Q13485 (interacts with) P42772	998
Q13485 (interacts with) P28749	977
Q13485 (interacts with) P12757	999
Q13485 (interacts with) P20823	917
Q13485 (interacts with) P0CG48	999
Q13485 (interacts with) P12755	999
Q13485 (interacts with) O75593	999
Q13485 (interacts with) O75376	972
Q13485 (interacts with) A0A0D9SFV9	927
Q13485 (interacts with) F5H5Q2	981
O75376 (interacts with) Q969G3	979
P48061 (interacts with) Q9HBW0	914
O75376 (interacts with) Q16576	981
P48061 (interacts with) Q92633	918
O75376 (interacts with) Q13573	978
O75376 (interacts with) Q14995	985
P05019 (interacts with) Q99075	948
P48061 (interacts with) Q16665	990
O75376 (interacts with) Q00403	975
P48061 (interacts with) Q07869	921
P05019 (interacts with) Q12778	926
O75376 (interacts with) P20393	994
O75376 (interacts with) P12757	988
P05019 (interacts with) Q05655	916
O75376 (interacts with) P12755	998
O75376 (interacts with) P0CG48	992
O75376 (interacts with) O75446	986
P05019 (interacts with) P42336	939
P05019 (interacts with) P40763	912
P05019 (interacts with) P35609	916
P05019 (interacts with) P35568	995
P05019 (interacts with) P35222	947
P05019 (interacts with) P31749	963
P05019 (interacts with) P29474	912
P05019 (interacts with) P28482	929
P05019 (interacts with) P27986	932
P48061 (interacts with) P42224	938
P05019 (interacts with) P27361	944
P48061 (interacts with) P40763	954
P05019 (interacts with) P24385	921
P05019 (interacts with) P15692	993
P48061 (interacts with) P31749	959
P05019 (interacts with) P14672	913
P05019 (interacts with) P12931	964
P05019 (interacts with) P12830	988
P48061 (interacts with) P29474	912
P05019 (interacts with) P12814	916
P48061 (interacts with) P27540	921
P48061 (interacts with) P28482	917
P05019 (interacts with) P10600	937
P05019 (interacts with) P10415	937
P05019 (interacts with) P10124	906
P05019 (interacts with) P09486	931
P05019 (interacts with) P08253	951
P05019 (interacts with) P07585	973
P05019 (interacts with) P07225	917
P05019 (interacts with) P06756	918
P05019 (interacts with) P06401	912
P48061 (interacts with) P14780	942
P05019 (interacts with) P05412	923
P05019 (interacts with) P05231	942
P48061 (interacts with) P12931	956
P05019 (interacts with) P05121	948
P05019 (interacts with) P05106	912
P48061 (interacts with) P10145	994
P05019 (interacts with) P05067	916
P05019 (interacts with) P04196	901
P05019 (interacts with) P04075	916
P48061 (interacts with) P08253	967
P05019 (interacts with) P03956	944
P48061 (interacts with) P06239	951
P05019 (interacts with) P03372	970
P48061 (interacts with) P05362	937
P05019 (interacts with) P02776	922
P48061 (interacts with) P05067	912
P05019 (interacts with) P02775	905
P48061 (interacts with) P05231	924
P05019 (interacts with) P02768	970
P05019 (interacts with) P01344	919
P48061 (interacts with) P04637	912
P05019 (interacts with) P01308	996
P48061 (interacts with) P03372	944
P05019 (interacts with) P01137	993
P05019 (interacts with) P01100	922
P05019 (interacts with) P01042	939
P05019 (interacts with) P01033	948
P05019 (interacts with) P00747	935
P05019 (interacts with) P00746	923
P05019 (interacts with) P00734	954
P48061 (interacts with) P01042	927
P05019 (interacts with) O43707	916
P05019 (interacts with) O43524	924
P48061 (interacts with) O60674	988
Q9GZV5 (interacts with) Q9Y297	959
Q9GZV5 (interacts with) Q9GZN2	904
Q9GZV5 (interacts with) Q92831	944
Q9GZV5 (interacts with) Q92793	903
Q9GZV5 (interacts with) Q15796	915
Q9GZV5 (interacts with) Q13485	906
Q9GZV5 (interacts with) Q07869	903
Q9GZV5 (interacts with) P84022	905
Q9GZV5 (interacts with) O15105	904
Q15717 (interacts with) Q96EB6	927
Q15717 (interacts with) Q05655	956
Q15717 (interacts with) P35354	971
Q15717 (interacts with) P35222	957
Q15717 (interacts with) P0CG48	998
Q15717 (interacts with) P17252	987
Q15717 (interacts with) P04637	961
P32121 (interacts with) Q16539	914
Q15717 (interacts with) P01106	931
Q15717 (interacts with) O14980	996
P32121 (interacts with) Q04206	906
P32121 (interacts with) P67775	929
P32121 (interacts with) P62987	902
P32121 (interacts with) P48061	928
P32121 (interacts with) P46531	906
P32121 (interacts with) P31749	939
P32121 (interacts with) P28482	994
P32121 (interacts with) P27361	992
P32121 (interacts with) P25963	983
P32121 (interacts with) P19838	905
P32121 (interacts with) P12931	976
P32121 (interacts with) P10145	902
Q08050 (interacts with) Q96EB6	923
Q08050 (interacts with) Q09472	942
P32121 (interacts with) P0CG48	999
Q08050 (interacts with) P84022	942
Q08050 (interacts with) P40763	942
Q08050 (interacts with) P31749	929
P32121 (interacts with) P00734	920
Q08050 (interacts with) P30304	986
Q08050 (interacts with) P24941	988
Q9Y4K3 (interacts with) Q9UDY8	998
Q9Y4K3 (interacts with) Q9UNE7	917
Q9Y4K3 (interacts with) Q9BXL7	979
Q9Y4K3 (interacts with) Q92985	999
Q9Y4K3 (interacts with) Q92844	956
Q9Y4K3 (interacts with) Q8IUC6	999
Q9Y4K3 (interacts with) Q8IUD2	921
Q9Y4K3 (interacts with) Q13568	961
Q9Y4K3 (interacts with) Q15628	932
Q9Y4K3 (interacts with) Q13546	932
Q9Y4K3 (interacts with) Q13490	959
Q9Y4K3 (interacts with) Q13489	952
Q9Y4K3 (interacts with) Q13233	986
Q9Y4K3 (interacts with) P21580	996
Q9Y4K3 (interacts with) O95999	974
Q9Y4K3 (interacts with) P0CG48	999
Q9Y4K3 (interacts with) O43318	999
Q13489 (interacts with) Q15628	937
Q13489 (interacts with) Q13233	912
Q13489 (interacts with) Q13490	955
Q13489 (interacts with) Q13077	999
Q13489 (interacts with) Q13546	995
Q13489 (interacts with) P0CG48	999
Q13489 (interacts with) O95999	997
Q13489 (interacts with) O43318	977
Q9UNE7 (interacts with) P0CG48	999
Q9UNE7 (interacts with) P10914	931
Q9UHD2 (interacts with) Q9Y4K3	963
Q9UHD2 (interacts with) Q9H171	944
Q9UHD2 (interacts with) Q92985	977
Q9UHD2 (interacts with) Q92844	999
Q9UHD2 (interacts with) Q8IUC6	995
Q9UHD2 (interacts with) Q14653	999
Q9UHD2 (interacts with) P62979	933
Q9UHD2 (interacts with) Q13568	950
Q9UHD2 (interacts with) P0CG48	999
Q9UHD2 (interacts with) P62987	903
Q9UHD2 (interacts with) P21580	991
P0CG48 (interacts with) Q9UPN9	971
P0CG48 (interacts with) Q9UNN5	999
P0CG48 (interacts with) Q9UDY8	999
P0CG48 (interacts with) Q9NX47	953
P0CG48 (interacts with) Q9HCE7	999
P0CG48 (interacts with) Q9H0M0	999
P01138 (interacts with) Q9Y4K3	913
Q04864 (interacts with) Q9UHD2	951
Q04864 (interacts with) Q92793	905
Q04864 (interacts with) Q09472	909
Q04864 (interacts with) Q04206	980
Q04864 (interacts with) P45983	964
P0CG48 (interacts with) Q9BXL7	914
Q04864 (interacts with) P60568	926
Q04864 (interacts with) P40763	916
P01138 (interacts with) Q96PU5	903
Q04864 (interacts with) P25942	962
Q04864 (interacts with) P19838	994
Q04864 (interacts with) O00221	994
Q04864 (interacts with) P04637	930
O15519 (interacts with) Q9UNN5	930
O15519 (interacts with) Q15628	938
O15519 (interacts with) Q8IUC6	903
O15519 (interacts with) Q13546	995
P01138 (interacts with) P61586	930
O15519 (interacts with) Q14790	999
O15519 (interacts with) Q13489	978
O15519 (interacts with) Q13490	980
O15519 (interacts with) Q07817	989
O15519 (interacts with) Q13077	989
P0CG48 (interacts with) Q96RT1	980
O15519 (interacts with) P61244	901
P01138 (interacts with) P0CG48	903
O15519 (interacts with) P31749	941
O15519 (interacts with) P25942	903
P01138 (interacts with) P0CG47	913
O15519 (interacts with) P10415	976
O15519 (interacts with) P19838	973
O15519 (interacts with) P04637	988
O15519 (interacts with) P0CG48	999
O15519 (interacts with) P01106	995
P0CG48 (interacts with) Q92985	999
P0CG48 (interacts with) Q92922	968
P0CG48 (interacts with) Q92844	995
P0CG48 (interacts with) Q8NFZ5	978
P0CG48 (interacts with) Q8N668	994
P0CG48 (interacts with) Q8IUC6	937
P0CG48 (interacts with) Q6ZNA4	988
Q9UJU2 (interacts with) Q9Y297	953
P0CG48 (interacts with) Q16576	958
Q9UJU2 (interacts with) Q92793	982
Q9UJU2 (interacts with) Q8N2W9	965
Q9UJU2 (interacts with) Q15796	909
Q9UJU2 (interacts with) Q13547	998
Q9UJU2 (interacts with) Q13485	995
Q9UJU2 (interacts with) Q13363	956
Q9UJU2 (interacts with) Q09472	993
P0CG48 (interacts with) Q14653	999
Q9UJU2 (interacts with) Q08117	986
Q9UJU2 (interacts with) P84022	910
P0CG48 (interacts with) Q14186	933
P0CG48 (interacts with) Q13546	999
Q9UJU2 (interacts with) P51532	940
Q9UJU2 (interacts with) P46531	953
Q9UJU2 (interacts with) P41235	964
P0CG48 (interacts with) Q13490	999
Q9UJU2 (interacts with) P35222	999
Q9UJU2 (interacts with) P24385	971
Q9UJU2 (interacts with) P23771	903
P0CG48 (interacts with) Q13233	954
Q9UJU2 (interacts with) P14780	937
Q9UJU2 (interacts with) P12830	993
Q9UJU2 (interacts with) P12644	922
Q9UJU2 (interacts with) P10242	977
Q9UJU2 (interacts with) P0CG48	952
Q9UJU2 (interacts with) P08253	986
Q9UJU2 (interacts with) P05412	908
Q9UJU2 (interacts with) P01106	963
P0CG48 (interacts with) Q08117	942
Q9UJU2 (interacts with) O15105	966
P0CG48 (interacts with) Q07812	945
P0CG48 (interacts with) Q01196	964
P0CG48 (interacts with) P98177	964
P0CG48 (interacts with) Q00403	950
P0CG48 (interacts with) P67809	998
O14618 (interacts with) P00441	998
P00441 (interacts with) Q9Y6Q9	907
P00441 (interacts with) Q9ULD4	901
Q05655 (interacts with) P61586	980
P00441 (interacts with) Q9NX47	904
P11161 (interacts with) Q9Y6Q9	907
P00441 (interacts with) Q9NV58	929
Q05655 (interacts with) P60709	950
P00441 (interacts with) Q8WZ42	905
Q05655 (interacts with) P42224	999
P00441 (interacts with) Q5JVS0	902
Q05655 (interacts with) P40763	993
P00441 (interacts with) Q13148	941
P11161 (interacts with) Q9UH73	922
P00441 (interacts with) Q06830	966
P11161 (interacts with) Q9UBK2	902
Q05655 (interacts with) P29474	920
P00441 (interacts with) P68366	910
Q05655 (interacts with) P35568	991
P00441 (interacts with) P32119	965
P00441 (interacts with) P31749	949
Q05655 (interacts with) P28482	976
P00441 (interacts with) P30041	961
Q05655 (interacts with) P27986	907
P00441 (interacts with) P25685	922
Q05655 (interacts with) P27361	976
P00441 (interacts with) P18283	966
Q05655 (interacts with) P17252	909
P00441 (interacts with) P18206	903
P11161 (interacts with) Q96RN5	901
P00441 (interacts with) P10415	943
P11161 (interacts with) Q92793	925
Q05655 (interacts with) P0CG48	922
P00441 (interacts with) P0CG48	999
P11161 (interacts with) Q15788	906
Q05655 (interacts with) P12931	987
P00441 (interacts with) P0CG38	906
P00441 (interacts with) P09211	904
P11161 (interacts with) Q15648	902
P00441 (interacts with) P08567	906
P11161 (interacts with) Q13887	911
Q05655 (interacts with) P06239	961
P00441 (interacts with) P08294	914
P00441 (interacts with) P07203	971
Q05655 (interacts with) P04637	959
P00441 (interacts with) P03372	920
P11161 (interacts with) Q12772	910
P11161 (interacts with) Q09472	935
P11161 (interacts with) Q04206	921
P11161 (interacts with) P60568	927
Q05655 (interacts with) O60674	914
P11161 (interacts with) P49716	917
P11161 (interacts with) P49336	920
P11161 (interacts with) P37231	924
P11161 (interacts with) P19838	930
P11161 (interacts with) P17676	931
P11161 (interacts with) P05412	925
P11161 (interacts with) P01137	922
Q14765 (interacts with) Q9NPF7	941
Q14765 (interacts with) Q92793	975
P0CG48 (interacts with) P29590	999
Q14765 (interacts with) Q16539	964
Q14765 (interacts with) Q14116	927
Q14765 (interacts with) Q04206	913
Q14765 (interacts with) P60568	985
Q14765 (interacts with) P40763	957
P0CG48 (interacts with) P21580	999
Q14765 (interacts with) P29597	985
Q14765 (interacts with) P29460	926
Q14765 (interacts with) P19838	931
Q14765 (interacts with) P10914	991
Q14765 (interacts with) P05412	996
Q14765 (interacts with) P01579	949
Q14765 (interacts with) O60674	982
P0CG48 (interacts with) P14921	947
P0CG48 (interacts with) P12757	988
P0CG48 (interacts with) P12814	931
P0CG48 (interacts with) P12755	993
P0CG48 (interacts with) P10914	982
P0CG48 (interacts with) P08962	909
P0CG48 (interacts with) O95999	987
P60709 (interacts with) Q92831	926
P60709 (interacts with) Q969G3	975
P60709 (interacts with) Q92922	944
P60709 (interacts with) Q92664	918
P60709 (interacts with) Q92793	927
P60709 (interacts with) Q15306	908
P60709 (interacts with) Q14653	908
P60709 (interacts with) Q05397	916
P60709 (interacts with) Q00403	917
P60709 (interacts with) P68366	968
P60709 (interacts with) P61586	927
P60709 (interacts with) P62328	938
P60709 (interacts with) P35609	994
P0CG48 (interacts with) O43318	999
P60709 (interacts with) P24928	996
P60709 (interacts with) P14316	905
P60709 (interacts with) P15336	908
P60709 (interacts with) P10914	911
P0CG48 (interacts with) O00762	999
P60709 (interacts with) P12814	902
P60709 (interacts with) P0CG48	999
P60709 (interacts with) P05412	944
P60709 (interacts with) P04150	918
P0CG48 (interacts with) O00308	998
P60709 (interacts with) P01106	971
P60709 (interacts with) O14896	901
P60709 (interacts with) O14497	901
P07585 (interacts with) Q96GW7	948
P07585 (interacts with) P34741	944
P07585 (interacts with) P14780	927
P07585 (interacts with) P10600	939
P07585 (interacts with) P09237	973
P07585 (interacts with) P08253	986
P07585 (interacts with) P07996	959
P07585 (interacts with) P05412	942
P07585 (interacts with) P01308	944
P07585 (interacts with) P01137	999
P13686 (interacts with) P10451	960
P03372 (interacts with) Q9Y618	999
P03372 (interacts with) Q9UNE7	945
P03372 (interacts with) Q969G3	973
P03372 (interacts with) Q92793	999
P67775 (interacts with) P62987	908
P03372 (interacts with) Q92664	922
P67775 (interacts with) P62979	913
P03372 (interacts with) Q92731	998
P67775 (interacts with) P60510	902
P03372 (interacts with) Q16539	973
P62942 (interacts with) Q9HCE7	933
P62942 (interacts with) Q15796	940
P62942 (interacts with) Q13705	904
P03372 (interacts with) Q15648	999
P67775 (interacts with) P42345	966
P03372 (interacts with) Q14995	909
P67775 (interacts with) P31749	999
P03372 (interacts with) Q13547	999
P62942 (interacts with) P84022	930
P67775 (interacts with) P30153	999
P03372 (interacts with) Q13485	975
P62942 (interacts with) P61586	914
P03372 (interacts with) Q13285	913
P62942 (interacts with) Q03135	905
P67775 (interacts with) P30154	999
P03372 (interacts with) Q12778	957
P62942 (interacts with) P42345	999
P67775 (interacts with) P12931	912
P62942 (interacts with) P29590	907
P62942 (interacts with) P18075	913
P03372 (interacts with) Q09472	999
P62942 (interacts with) P27037	912
P67775 (interacts with) P10415	973
P62942 (interacts with) P01137	985
P67775 (interacts with) P0CG48	999
P03372 (interacts with) Q07869	924
P67775 (interacts with) P0CG47	919
P03372 (interacts with) Q04206	991
P62942 (interacts with) O95405	909
P03372 (interacts with) Q03135	972
P67775 (interacts with) P01106	997
P62942 (interacts with) O15105	971
P62942 (interacts with) F5H5Q2	921
P03372 (interacts with) P84022	989
P03372 (interacts with) Q00403	912
P00403 (interacts with) Q07869	927
P00403 (interacts with) Q04206	906
P00403 (interacts with) P35354	944
P67775 (interacts with) O14757	933
P03372 (interacts with) P60763	948
P00403 (interacts with) P35228	969
P00403 (interacts with) P35222	902
P00403 (interacts with) P23219	933
P03372 (interacts with) P51532	958
P03372 (interacts with) P42336	990
P03372 (interacts with) P38936	969
Q13705 (interacts with) Q9HCE7	926
P03372 (interacts with) P39060	927
P00403 (interacts with) P08047	905
Q13705 (interacts with) Q96S42	972
Q13705 (interacts with) Q8NER5	943
P00403 (interacts with) P05412	918
P03372 (interacts with) P35869	994
P03372 (interacts with) P37231	993
P03372 (interacts with) P35398	912
Q13705 (interacts with) P84022	987
P03372 (interacts with) P35568	955
Q13705 (interacts with) Q15796	999
P03372 (interacts with) P31749	998
P03372 (interacts with) P29474	997
Q13705 (interacts with) Q13485	983
P00403 (interacts with) P01106	916
Q13705 (interacts with) P27037	902
P03372 (interacts with) P28482	994
Q13705 (interacts with) P13385	957
Q13705 (interacts with) P0CG37	973
P03372 (interacts with) P27986	993
P03372 (interacts with) P24928	921
Q13705 (interacts with) P12643	998
P03372 (interacts with) P27361	954
P01106 (interacts with) Q96ST3	936
P03372 (interacts with) P22736	923
P03372 (interacts with) P24385	999
Q13705 (interacts with) O15105	985
P22301 (interacts with) Q14116	942
P03372 (interacts with) P20393	910
Q13705 (interacts with) F5H5Q2	989
P03372 (interacts with) P19838	926
P22301 (interacts with) Q13485	922
P03372 (interacts with) P20226	906
P01106 (interacts with) Q92793	997
P22301 (interacts with) P84022	935
P01106 (interacts with) Q92831	997
P22301 (interacts with) P60568	963
P03372 (interacts with) P15172	954
P03372 (interacts with) P15336	932
P22301 (interacts with) P40763	942
P03372 (interacts with) P12931	999
P03372 (interacts with) P11474	982
P22301 (interacts with) P23771	989
P03372 (interacts with) P11142	963
P03372 (interacts with) P10828	961
P22301 (interacts with) P15692	909
P22301 (interacts with) P14780	923
P03372 (interacts with) P0CG48	999
P22301 (interacts with) P13500	928
P22301 (interacts with) P10415	923
P03372 (interacts with) P07900	999
P22301 (interacts with) P10145	961
P03372 (interacts with) P05412	998
P03372 (interacts with) P05231	927
P22301 (interacts with) P08253	903
P22301 (interacts with) P05412	984
P03372 (interacts with) P04637	971
P22301 (interacts with) P05362	949
P01106 (interacts with) Q16539	948
P22301 (interacts with) P05231	979
P22301 (interacts with) P05112	979
P01106 (interacts with) Q15796	998
P22301 (interacts with) P04141	948
P03372 (interacts with) P04150	914
P01106 (interacts with) Q16254	960
P03372 (interacts with) P01308	949
P01106 (interacts with) Q15648	999
P22301 (interacts with) P01375	949
P03372 (interacts with) P04075	906
P22301 (interacts with) P01033	921
P03372 (interacts with) P01100	991
P03372 (interacts with) P01106	987
P22301 (interacts with) O14543	923
P01106 (interacts with) Q14188	916
P01375 (interacts with) Q9Y6K9	983
P01106 (interacts with) Q14186	927
P01375 (interacts with) Q9Y616	962
P01375 (interacts with) Q9UP38	925
P01106 (interacts with) Q13573	991
P01375 (interacts with) Q9HD89	913
P03372 (interacts with) O75376	999
Q96S42 (interacts with) Q8NER5	959
P01375 (interacts with) Q99836	934
Q96S42 (interacts with) Q15796	958
P01375 (interacts with) Q92844	956
P01106 (interacts with) Q13485	959
Q96S42 (interacts with) P84022	931
Q96S42 (interacts with) Q13485	941
P01375 (interacts with) Q32MZ4	927
P03372 (interacts with) O43524	980
Q96S42 (interacts with) P27037	941
P01375 (interacts with) Q16698	925
P01106 (interacts with) Q13105	999
Q96S42 (interacts with) P13385	966
P01375 (interacts with) Q15717	963
Q96S42 (interacts with) F5H5Q2	960
P01375 (interacts with) Q13490	977
Q96S42 (interacts with) P0CG37	974
P01375 (interacts with) Q13489	908
O15105 (interacts with) Q9HCE7	999
P01375 (interacts with) Q13077	978
P01106 (interacts with) Q09472	999
O15105 (interacts with) Q9Y3F4	983
P01375 (interacts with) Q12933	920
P01106 (interacts with) Q08117	912
O15105 (interacts with) Q9H0M0	995
P01375 (interacts with) Q07817	930
P01106 (interacts with) Q07812	966
P01375 (interacts with) Q04206	965
P01106 (interacts with) Q07869	950
O15105 (interacts with) Q9HAU4	950
P01375 (interacts with) Q01201	982
P01375 (interacts with) P60568	943
O15105 (interacts with) Q96EB6	933
O15105 (interacts with) Q96PU5	988
P01375 (interacts with) P49908	924
P01375 (interacts with) P35568	912
P01106 (interacts with) P84022	998
P01375 (interacts with) P35354	975
O15105 (interacts with) Q8NER5	953
P01375 (interacts with) P31749	934
O15105 (interacts with) Q8N2W9	942
P01375 (interacts with) P25942	958
P01375 (interacts with) P22352	933
O15105 (interacts with) Q6ZNA4	991
P01375 (interacts with) P20702	910
P01106 (interacts with) P61244	999
P01375 (interacts with) P19838	944
P01375 (interacts with) P14780	984
P01106 (interacts with) P60763	964
Q04206 (interacts with) Q9Y572	905
P01375 (interacts with) P14672	974
O15105 (interacts with) Q15796	988
Q04206 (interacts with) Q9Y618	946
P01375 (interacts with) P13500	974
P01106 (interacts with) P60568	992
Q04206 (interacts with) Q9Y4K3	961
P01375 (interacts with) P12931	930
P01106 (interacts with) P46531	995
O15105 (interacts with) Q13547	997
Q04206 (interacts with) Q9UNL4	932
P01375 (interacts with) P11215	986
O15105 (interacts with) Q09472	902
Q04206 (interacts with) Q9UNN5	935
P01375 (interacts with) P11021	958
P01106 (interacts with) P42345	956
O15105 (interacts with) Q13485	994
Q04206 (interacts with) Q9UHD2	950
P01375 (interacts with) P10415	950
P01106 (interacts with) P42772	996
O15105 (interacts with) Q03135	904
Q04206 (interacts with) Q9UDY8	949
P01375 (interacts with) P10145	953
P01106 (interacts with) P35222	987
Q04206 (interacts with) Q9H9B1	961
P01375 (interacts with) P05362	990
O15105 (interacts with) P84022	988
Q04206 (interacts with) Q9HBW0	901
P01375 (interacts with) P04637	932
P01106 (interacts with) P31749	996
O15105 (interacts with) P62987	901
Q04206 (interacts with) Q9BXL7	947
P01375 (interacts with) P04141	948
Q04206 (interacts with) Q9H171	920
P01375 (interacts with) P01584	968
O15105 (interacts with) P62979	908
Q04206 (interacts with) Q99836	962
P01375 (interacts with) P01579	994
Q04206 (interacts with) Q969G3	903
P01375 (interacts with) P01137	911
O15105 (interacts with) P42224	946
Q04206 (interacts with) Q96EB6	979
P01375 (interacts with) P01106	979
P01106 (interacts with) P28749	997
O15105 (interacts with) P35222	998
Q04206 (interacts with) Q92922	903
P01375 (interacts with) P01100	914
Q04206 (interacts with) Q92985	929
P01375 (interacts with) O94907	946
O15105 (interacts with) P29590	905
Q04206 (interacts with) Q92793	999
P01375 (interacts with) O15519	937
Q04206 (interacts with) Q92831	990
P01375 (interacts with) O14543	975
P01106 (interacts with) P20823	927
O15105 (interacts with) P27037	967
Q04206 (interacts with) Q92664	922
O15105 (interacts with) P31749	968
Q04206 (interacts with) Q92633	901
P01106 (interacts with) P20226	987
O15105 (interacts with) P18075	945
Q04206 (interacts with) Q8TBK2	970
O15105 (interacts with) P12757	932
Q04206 (interacts with) Q8N668	998
P01106 (interacts with) P12755	901
O15105 (interacts with) P12644	977
Q04206 (interacts with) Q8NFZ5	941
P01106 (interacts with) P12931	943
O15105 (interacts with) P12643	994
Q04206 (interacts with) Q8IUC6	918
P01106 (interacts with) P0CG48	999
O15105 (interacts with) P0CG48	999
Q04206 (interacts with) Q8IUD2	928
P01106 (interacts with) P10415	998
O15105 (interacts with) P01137	998
Q04206 (interacts with) Q5T3J6	960
O15105 (interacts with) P05412	954
Q04206 (interacts with) Q16665	936
O15105 (interacts with) P01106	949
Q04206 (interacts with) Q16539	983
O15105 (interacts with) P01100	948
Q04206 (interacts with) Q15389	904
P01106 (interacts with) P07900	979
O15105 (interacts with) O43318	987
Q04206 (interacts with) Q15628	920
O15105 (interacts with) O95405	952
Q04206 (interacts with) Q14790	941
O15105 (interacts with) O15169	997
Q04206 (interacts with) Q15306	930
O15105 (interacts with) O15379	909
Q04206 (interacts with) Q14653	995
P01106 (interacts with) P05412	997
O15105 (interacts with) F5H5Q2	987
Q04206 (interacts with) Q14116	920
P01106 (interacts with) P01137	925
O15105 (interacts with) O14980	911
Q04206 (interacts with) Q13617	938
Q04206 (interacts with) Q13547	999
Q04206 (interacts with) Q13568	984
P01106 (interacts with) P01100	979
Q04206 (interacts with) Q13546	929
Q04206 (interacts with) Q13489	990
P12644 (interacts with) Q9HCE7	959
Q04206 (interacts with) Q13490	992
Q04206 (interacts with) Q13233	923
Q04206 (interacts with) Q13077	962
P01106 (interacts with) O75376	946
Q04206 (interacts with) Q12824	902
Q04206 (interacts with) Q12933	948
P12644 (interacts with) Q8NER5	902
Q04206 (interacts with) Q09472	999
Q04206 (interacts with) Q07869	994
P01106 (interacts with) O15379	995
Q04206 (interacts with) Q08117	942
Q04206 (interacts with) Q07812	932
Q04206 (interacts with) Q07817	937
P12644 (interacts with) Q5T3J6	913
Q04206 (interacts with) Q05655	916
Q04206 (interacts with) Q01201	962
P12644 (interacts with) Q15796	988
Q04206 (interacts with) Q00403	997
P42345 (interacts with) Q9UBK2	933
Q04206 (interacts with) P67775	962
Q04206 (interacts with) P62979	967
Q04206 (interacts with) P62987	905
P12644 (interacts with) Q13485	978
Q04206 (interacts with) P62714	909
Q04206 (interacts with) P62826	901
Q04206 (interacts with) P60763	977
P12644 (interacts with) Q01196	965
Q04206 (interacts with) P61088	933
Q04206 (interacts with) P60568	995
P12644 (interacts with) P84022	916
Q04206 (interacts with) P60709	924
Q04206 (interacts with) P51965	957
Q04206 (interacts with) P60510	925
Q04206 (interacts with) P51532	927
Q04206 (interacts with) P51668	960
P12644 (interacts with) P55316	912
Q04206 (interacts with) P49841	933
Q04206 (interacts with) P45983	918
Q04206 (interacts with) P48163	905
P12644 (interacts with) P43694	991
Q04206 (interacts with) P42345	938
P12644 (interacts with) P46531	958
Q04206 (interacts with) P43405	930
P12644 (interacts with) P40763	901
Q04206 (interacts with) P42224	938
Q04206 (interacts with) P42336	912
P12644 (interacts with) P35222	947
Q04206 (interacts with) P40763	996
Q04206 (interacts with) P41743	908
P12644 (interacts with) P18075	969
Q04206 (interacts with) P35869	973
Q04206 (interacts with) P37231	971
P12644 (interacts with) P15336	911
Q04206 (interacts with) P35228	948
P12644 (interacts with) P15172	927
Q04206 (interacts with) P31749	937
Q04206 (interacts with) P30153	909
P12644 (interacts with) P12643	903
Q04206 (interacts with) P30154	909
Q04206 (interacts with) P29466	933
P12644 (interacts with) P05412	968
Q04206 (interacts with) P27986	912
Q04206 (interacts with) P28482	937
Q04206 (interacts with) P27361	938
Q04206 (interacts with) P24928	955
P12644 (interacts with) O43318	917
Q04206 (interacts with) P25942	971
P12644 (interacts with) F5H5Q2	926
Q04206 (interacts with) P23396	986
Q04206 (interacts with) P24385	977
Q04206 (interacts with) P22612	905
Q04206 (interacts with) P22694	905
P42345 (interacts with) P60568	954
Q04206 (interacts with) P21580	940
P27037 (interacts with) Q9HCE7	927
P42345 (interacts with) P61586	955
Q04206 (interacts with) P19838	999
P27037 (interacts with) Q8NER5	943
Q04206 (interacts with) P20226	989
Q04206 (interacts with) P17612	996
Q04206 (interacts with) P16581	933
P27037 (interacts with) Q15796	992
P42345 (interacts with) P37231	909
Q04206 (interacts with) P17252	914
P27037 (interacts with) P84022	985
Q04206 (interacts with) P14780	948
P27037 (interacts with) Q13485	983
P42345 (interacts with) P35222	912
Q04206 (interacts with) P15336	934
Q04206 (interacts with) P14316	969
P42345 (interacts with) P31749	999
Q04206 (interacts with) P14778	912
P27037 (interacts with) P18075	998
Q04206 (interacts with) P12931	949
P42345 (interacts with) P29590	964
Q04206 (interacts with) P10914	979
P27037 (interacts with) P12643	998
Q04206 (interacts with) P11142	929
P27037 (interacts with) P13385	951
Q04206 (interacts with) P10145	999
P27037 (interacts with) F5H5Q2	989
Q04206 (interacts with) P0CG48	999
P27037 (interacts with) P0CG37	916
Q04206 (interacts with) P09429	966
P42345 (interacts with) P10415	976
Q04206 (interacts with) P0CG47	916
P42345 (interacts with) P0CG48	971
Q04206 (interacts with) P09086	908
P42345 (interacts with) P07900	992
Q04206 (interacts with) P06858	916
Q96IZ0 (interacts with) Q05513	981
Q04206 (interacts with) P06239	935
Q96IZ0 (interacts with) Q04206	916
Q04206 (interacts with) P05362	984
Q96IZ0 (interacts with) P25963	905
Q04206 (interacts with) P05412	994
Q96IZ0 (interacts with) P19838	923
Q04206 (interacts with) P05112	932
Q04206 (interacts with) P05231	963
Q96IZ0 (interacts with) P11021	925
Q04206 (interacts with) P04637	937
Q04206 (interacts with) P05067	917
Q04206 (interacts with) P04141	933
Q04206 (interacts with) P04150	994
P12931 (interacts with) Q9Y4K3	937
Q04206 (interacts with) P01584	948
Q04206 (interacts with) P01137	944
Q04206 (interacts with) P01138	916
Q04206 (interacts with) P01100	984
Q04206 (interacts with) P01106	991
Q04206 (interacts with) O95999	969
Q04206 (interacts with) O75582	985
Q04206 (interacts with) O75832	968
Q04206 (interacts with) O15530	922
Q04206 (interacts with) O60674	936
Q04206 (interacts with) O15111	999
Q04206 (interacts with) O15379	999
Q04206 (interacts with) O14920	999
Q04206 (interacts with) O14980	935
Q04206 (interacts with) O14757	977
P12931 (interacts with) Q92793	923
Q04206 (interacts with) O14896	903
P12931 (interacts with) Q96RT1	929
Q04206 (interacts with) O00762	955
P12931 (interacts with) Q92731	996
Q04206 (interacts with) O14497	901
Q04206 (interacts with) O00206	922
Q04206 (interacts with) O00221	974
P12931 (interacts with) Q16539	941
P12931 (interacts with) Q14511	968
Q9Y5S8 (interacts with) Q16539	939
Q9Y5S8 (interacts with) Q16698	909
Q9Y5S8 (interacts with) P60763	984
Q9Y5S8 (interacts with) P31749	947
P12931 (interacts with) Q13797	917
Q9Y5S8 (interacts with) P14780	939
P12931 (interacts with) Q13753	904
Q9Y5S8 (interacts with) P08253	940
Q9Y5S8 (interacts with) P12931	913
Q9Y5S8 (interacts with) O00206	909
P05155 (interacts with) Q13201	903
P25942 (interacts with) Q9Y4K3	999
P25942 (interacts with) Q16539	943
P05155 (interacts with) P62328	908
P25942 (interacts with) Q13489	999
P05155 (interacts with) P12814	902
P25942 (interacts with) Q13490	998
P05155 (interacts with) P35609	903
P05155 (interacts with) P04075	902
P25942 (interacts with) Q13233	987
P05155 (interacts with) P05067	907
P25942 (interacts with) Q12933	999
P05155 (interacts with) P01042	969
P25942 (interacts with) Q13077	998
P05155 (interacts with) P02776	914
P25942 (interacts with) Q07817	930
P05155 (interacts with) P00746	926
P25942 (interacts with) Q03135	915
P05155 (interacts with) P01137	903
P25942 (interacts with) P60568	942
P12931 (interacts with) Q03135	999
P05155 (interacts with) O43707	906
P12931 (interacts with) Q05397	999
P25942 (interacts with) P46531	921
P25942 (interacts with) P45983	970
O14920 (interacts with) Q9Y4K3	992
P25942 (interacts with) P42224	929
P25942 (interacts with) P31749	956
O14920 (interacts with) Q9Y572	905
P25942 (interacts with) P20702	907
O14920 (interacts with) Q9UDY8	975
P25942 (interacts with) P19838	994
O14920 (interacts with) Q9BXL7	943
P25942 (interacts with) P05362	972
P25942 (interacts with) P10415	938
O14920 (interacts with) Q99836	983
P25942 (interacts with) P04141	960
O14920 (interacts with) Q9H171	906
P25942 (interacts with) P05231	943
P12931 (interacts with) P61586	998
O14920 (interacts with) Q92793	983
O14920 (interacts with) Q8NER5	901
P25942 (interacts with) O14920	942
P12931 (interacts with) P60763	990
O14920 (interacts with) Q92844	943
P25942 (interacts with) O15111	943
O14920 (interacts with) Q8IUD2	986
P25942 (interacts with) O00206	962
O15111 (interacts with) Q9Y618	968
O15111 (interacts with) Q9Y6K9	999
O15111 (interacts with) Q9Y4K3	981
O14920 (interacts with) Q8IUC6	921
O15111 (interacts with) Q9Y572	904
O14920 (interacts with) Q15628	926
O15111 (interacts with) Q9UDY8	932
O14920 (interacts with) Q13546	981
O14920 (interacts with) Q13233	991
Q9H6Z9 (interacts with) Q99814	998
O15111 (interacts with) Q9H171	906
Q9H6Z9 (interacts with) Q16665	999
O14920 (interacts with) P62979	915
O14920 (interacts with) P67775	964
O15111 (interacts with) Q99836	956
P12931 (interacts with) P46531	937
O15111 (interacts with) Q9BXL7	986
Q9H6Z9 (interacts with) Q13617	943
P12931 (interacts with) P41743	966
O14920 (interacts with) P35568	996
Q9H6Z9 (interacts with) Q13501	917
O14920 (interacts with) P42345	901
O15111 (interacts with) Q92985	938
P12931 (interacts with) P35609	916
O15111 (interacts with) Q8NER5	903
O14920 (interacts with) P41743	955
O15111 (interacts with) Q92793	995
O14920 (interacts with) P31749	996
Q9H6Z9 (interacts with) P27540	961
P12931 (interacts with) P35222	996
O14920 (interacts with) P35222	937
Q9H6Z9 (interacts with) P01375	937
P12931 (interacts with) P29474	947
O14920 (interacts with) P17252	958
O15111 (interacts with) Q8IUC6	923
P12931 (interacts with) P31749	992
O14920 (interacts with) P21580	984
O15111 (interacts with) Q8IUD2	971
P12931 (interacts with) P24821	938
O14920 (interacts with) P0CG47	955
O14920 (interacts with) P12931	943
O14920 (interacts with) P0CG48	999
O15111 (interacts with) Q15628	966
P12931 (interacts with) P20823	923
O14920 (interacts with) P04141	915
O14920 (interacts with) P07900	978
O15111 (interacts with) Q14790	967
O14920 (interacts with) O95999	999
O15111 (interacts with) Q13546	958
O14920 (interacts with) P05067	916
O15111 (interacts with) Q13568	925
O14920 (interacts with) P01138	913
O15111 (interacts with) Q13233	991
O15111 (interacts with) Q12933	999
O14920 (interacts with) O43318	999
O15111 (interacts with) Q01201	979
O14920 (interacts with) O00206	956
O14920 (interacts with) O00221	907
O15111 (interacts with) P61088	970
O15111 (interacts with) P41743	979
P12931 (interacts with) P13385	923
O15111 (interacts with) P42345	972
O15111 (interacts with) P35568	926
P12931 (interacts with) P12814	964
P12931 (interacts with) P0CG48	995
O15111 (interacts with) P35222	969
O15111 (interacts with) P31749	999
P12931 (interacts with) P10145	923
O15111 (interacts with) P24385	948
O15111 (interacts with) P19838	999
P12931 (interacts with) P08962	943
O15111 (interacts with) P21580	966
P12931 (interacts with) P07900	998
P12931 (interacts with) P05412	969
O15111 (interacts with) P17252	958
O15111 (interacts with) P0CG48	975
O15111 (interacts with) P14778	912
O15111 (interacts with) P09429	920
P12931 (interacts with) P01100	979
O15111 (interacts with) P07900	986
O15111 (interacts with) P05067	912
O15111 (interacts with) P01106	969
O15111 (interacts with) P01138	915
O15111 (interacts with) O95999	993
O15111 (interacts with) O43524	993
O15111 (interacts with) O43318	999
O15111 (interacts with) O15530	903
O15111 (interacts with) O14920	999
P12931 (interacts with) O43294	964
O15111 (interacts with) O00221	933
O15111 (interacts with) O00206	947
P12931 (interacts with) O14543	932
P45983 (interacts with) Q9Y4K3	985
P45983 (interacts with) Q96EB6	965
P10415 (interacts with) Q92793	951
P45983 (interacts with) Q15389	982
P45983 (interacts with) Q16539	918
P45983 (interacts with) Q14653	946
P10415 (interacts with) Q16539	964
P45983 (interacts with) Q14116	928
P45983 (interacts with) Q13485	920
P10415 (interacts with) Q13105	917
P45983 (interacts with) Q13233	999
P10415 (interacts with) Q09472	959
P10415 (interacts with) Q07812	999
P10415 (interacts with) Q05397	910
P45983 (interacts with) Q12933	980
P45983 (interacts with) Q09472	953
P45983 (interacts with) Q12778	994
P45983 (interacts with) Q07817	996
P10415 (interacts with) P60763	964
P10415 (interacts with) P61586	956
P45983 (interacts with) Q07812	961
P10415 (interacts with) P60568	938
P10415 (interacts with) P61244	917
P45983 (interacts with) P98177	987
P10415 (interacts with) P46531	925
P45983 (interacts with) P84022	986
P45983 (interacts with) P61586	997
P10415 (interacts with) P35354	942
P45983 (interacts with) P60763	966
P10415 (interacts with) P35222	925
P10415 (interacts with) P31749	998
P45983 (interacts with) P60484	936
P45983 (interacts with) P60568	988
P10415 (interacts with) P22694	913
P10415 (interacts with) P22612	905
P10415 (interacts with) P15336	941
P10415 (interacts with) P16220	995
P45983 (interacts with) P40763	993
P45983 (interacts with) P38936	998
P45983 (interacts with) P35658	940
P45983 (interacts with) P37231	954
P45983 (interacts with) P35222	965
P10415 (interacts with) P07900	986
P45983 (interacts with) P35568	999
P10415 (interacts with) P0CG48	933
P45983 (interacts with) P34741	902
P10415 (interacts with) P05412	988
P10415 (interacts with) P01137	913
P45983 (interacts with) P28482	961
P45983 (interacts with) P24385	926
P45983 (interacts with) P22736	972
P45983 (interacts with) P20823	910
P45983 (interacts with) P15336	999
P45983 (interacts with) P14780	967
P45983 (interacts with) P14672	906
P45983 (interacts with) P12644	961
P45983 (interacts with) P12931	948
P45983 (interacts with) P10415	999
P45983 (interacts with) P10145	909
P45983 (interacts with) P09211	997
P45983 (interacts with) P08253	962
P30153 (interacts with) P68366	916
P45983 (interacts with) P06239	938
P45983 (interacts with) P05412	999
P30153 (interacts with) P62987	911
P45983 (interacts with) P05362	912
P30153 (interacts with) P62979	911
P45983 (interacts with) P04637	999
P45983 (interacts with) P05067	989
P30153 (interacts with) P62714	999
P45983 (interacts with) P03956	958
P45983 (interacts with) P01308	939
P30153 (interacts with) P60510	995
P45983 (interacts with) P01138	932
P45983 (interacts with) P01106	984
P45983 (interacts with) P01100	999
P30153 (interacts with) P31749	985
P30153 (interacts with) P30154	999
P30153 (interacts with) P0CG48	999
P45983 (interacts with) O43524	994
P30153 (interacts with) P0CG47	934
P45983 (interacts with) O43318	926
P30153 (interacts with) P07900	979
P45983 (interacts with) O00206	937
P30153 (interacts with) O14757	903
P09429 (interacts with) Q99836	964
P09429 (interacts with) Q969G3	963
P09429 (interacts with) Q92922	965
P09429 (interacts with) Q92985	907
P09429 (interacts with) Q92793	967
P09429 (interacts with) Q92831	988
P09429 (interacts with) Q92664	916
P29460 (interacts with) Q9NPF7	998
P09429 (interacts with) Q15306	902
P60510 (interacts with) P62714	917
P09429 (interacts with) Q13568	922
P09429 (interacts with) Q14653	942
P29460 (interacts with) Q04206	915
P09429 (interacts with) Q12824	941
P29460 (interacts with) Q01201	907
P09429 (interacts with) Q00403	948
P09429 (interacts with) P60709	936
P09429 (interacts with) P61586	918
P29460 (interacts with) P42224	944
P29460 (interacts with) P40763	927
P29460 (interacts with) P35228	966
P29460 (interacts with) P29597	927
P09429 (interacts with) P51532	952
P29460 (interacts with) P25963	909
P29460 (interacts with) P19838	920
P09429 (interacts with) P27361	929
P29460 (interacts with) P13500	910
P09429 (interacts with) P28482	964
P09429 (interacts with) P20226	986
P09429 (interacts with) P24928	935
P29460 (interacts with) P06239	907
P29460 (interacts with) P05412	962
P09429 (interacts with) P19838	979
P29460 (interacts with) P05231	952
P09429 (interacts with) P14316	947
P29460 (interacts with) P05112	952
P09429 (interacts with) P15336	915
P29460 (interacts with) P01584	959
P09429 (interacts with) P10914	929
P29460 (interacts with) P01579	952
P09429 (interacts with) P11215	944
P29460 (interacts with) P01100	980
P09429 (interacts with) P0CG48	961
P09429 (interacts with) P05107	921
P29460 (interacts with) O60674	921
P09429 (interacts with) P05412	956
P29460 (interacts with) O15524	914
P09429 (interacts with) P05067	907
P29460 (interacts with) O14543	916
O60674 (interacts with) Q99075	927
P01579 (interacts with) Q9NPF7	926
P09429 (interacts with) P04637	994
P09429 (interacts with) P04150	958
P09429 (interacts with) O14896	922
P09429 (interacts with) O14920	925
P01579 (interacts with) Q14116	957
P09429 (interacts with) O00206	998
P09429 (interacts with) O14497	903
P01579 (interacts with) Q13233	913
P62714 (interacts with) P62987	908
P62714 (interacts with) P62979	921
O60674 (interacts with) Q13233	912
P01579 (interacts with) Q05655	912
P01579 (interacts with) Q04206	921
P01579 (interacts with) P60568	978
P62714 (interacts with) P30154	921
P01579 (interacts with) P46527	915
P01579 (interacts with) P42336	912
O60674 (interacts with) Q01201	921
P62714 (interacts with) P0CG47	924
P01579 (interacts with) P42224	995
P62714 (interacts with) P0CG48	997
P01579 (interacts with) P40763	948
O60674 (interacts with) P60763	962
O60674 (interacts with) P60568	956
P01579 (interacts with) P29597	932
P01579 (interacts with) P28482	930
P01579 (interacts with) P27986	916
P01579 (interacts with) P27361	934
O60674 (interacts with) P42224	999
P01579 (interacts with) P15336	912
P01579 (interacts with) P10914	985
O60674 (interacts with) P40763	999
O60674 (interacts with) P28482	928
P01579 (interacts with) P05412	932
O60674 (interacts with) P35568	999
O60674 (interacts with) P27361	931
O60674 (interacts with) P27986	989
O60674 (interacts with) P22694	915
O60674 (interacts with) P22612	915
O60674 (interacts with) P17252	915
O60674 (interacts with) P17612	915
P01579 (interacts with) P01137	955
O60674 (interacts with) P12931	969
P01579 (interacts with) P01100	922
O60674 (interacts with) P14778	910
O60674 (interacts with) P10415	930
O60674 (interacts with) P0CG48	989
P01579 (interacts with) O60674	932
P01579 (interacts with) O15524	936
O60674 (interacts with) P07900	952
P01579 (interacts with) O14543	935
O60674 (interacts with) P04141	993
O60674 (interacts with) P06239	916
O60674 (interacts with) P01308	937
O60674 (interacts with) P01584	933
Q9NPF7 (interacts with) Q04206	912
Q9NPF7 (interacts with) P42224	916
Q9NPF7 (interacts with) P40763	984
O60674 (interacts with) P01106	922
Q9NPF7 (interacts with) P35228	907
O60674 (interacts with) P01100	993
Q9NPF7 (interacts with) P29597	926
Q9NPF7 (interacts with) P25963	902
Q9NPF7 (interacts with) P19838	913
Q9NPF7 (interacts with) P15336	902
Q9NPF7 (interacts with) P13500	912
Q9NPF7 (interacts with) P05412	917
O60674 (interacts with) O14543	999
Q9NPF7 (interacts with) P05231	916
Q9NPF7 (interacts with) P01584	931
Q9NPF7 (interacts with) O60674	919
Q9NPF7 (interacts with) O14543	917
Q9HD89 (interacts with) Q07869	942
Q9HD89 (interacts with) P31749	908
Q9HD89 (interacts with) P05121	941
Q9HD89 (interacts with) P04150	909
Q9HD89 (interacts with) P01308	973
P05362 (interacts with) Q92985	922
P05362 (interacts with) Q16698	937
Q9HD89 (interacts with) O14543	903
P25963 (interacts with) Q9Y6K9	999
P05362 (interacts with) Q15306	920
P25963 (interacts with) Q9Y572	912
P05362 (interacts with) Q14116	913
P25963 (interacts with) Q9Y4K3	954
P05362 (interacts with) Q14653	933
P25963 (interacts with) Q9Y297	999
P05362 (interacts with) Q07869	909
P05362 (interacts with) Q13568	916
P25963 (interacts with) Q9UHD2	975
P05362 (interacts with) Q05655	907
P25963 (interacts with) Q9UDY8	969
P25963 (interacts with) Q9H171	915
P25963 (interacts with) Q9BXL7	932
P05362 (interacts with) P60763	909
P25963 (interacts with) Q99836	975
P05362 (interacts with) P61586	909
P25963 (interacts with) Q92793	932
P05362 (interacts with) P60568	943
P25963 (interacts with) Q8N668	941
P25963 (interacts with) Q8IUD2	969
P25963 (interacts with) Q8IUC6	917
P05362 (interacts with) P40763	921
P25963 (interacts with) Q16539	984
P25963 (interacts with) Q15466	901
P05362 (interacts with) P37231	909
P25963 (interacts with) Q13547	988
P25963 (interacts with) Q13546	927
P25963 (interacts with) Q13489	989
P05362 (interacts with) P31749	938
P25963 (interacts with) Q13404	927
P25963 (interacts with) Q13077	947
P05362 (interacts with) P29474	949
P25963 (interacts with) Q12933	927
P05362 (interacts with) P29590	905
P25963 (interacts with) Q09472	937
P25963 (interacts with) Q07869	984
P05362 (interacts with) P20702	988
P25963 (interacts with) Q05655	933
P25963 (interacts with) Q04864	999
P05362 (interacts with) P19838	997
P25963 (interacts with) Q04206	999
P05362 (interacts with) P16220	923
P25963 (interacts with) Q01201	902
P05362 (interacts with) P17252	920
P25963 (interacts with) P68400	988
P05362 (interacts with) P14316	925
P25963 (interacts with) P62987	908
P25963 (interacts with) P62979	995
P05362 (interacts with) P11215	999
P25963 (interacts with) P61088	931
P05362 (interacts with) P12931	951
P05362 (interacts with) P10914	990
P05362 (interacts with) P0CG48	925
P05362 (interacts with) P10145	972
P05362 (interacts with) P08253	926
P25963 (interacts with) P43405	924
P05362 (interacts with) P05412	937
P05362 (interacts with) P05231	973
P25963 (interacts with) P42336	924
P05362 (interacts with) P05107	999
P25963 (interacts with) P35228	936
P05362 (interacts with) P05112	943
P25963 (interacts with) P29965	919
P05362 (interacts with) P04637	952
P25963 (interacts with) P29597	928
P25963 (interacts with) P28482	939
P25963 (interacts with) P27986	959
P05362 (interacts with) P04141	948
P25963 (interacts with) P27361	933
P05362 (interacts with) P01584	960
P25963 (interacts with) P25942	947
P42224 (interacts with) Q92985	934
P05362 (interacts with) P01137	923
P42224 (interacts with) Q92793	999
P25963 (interacts with) P19838	999
P05362 (interacts with) P01308	939
P05362 (interacts with) P01100	908
P05362 (interacts with) O14896	913
P42224 (interacts with) Q8N2W9	993
P25963 (interacts with) P17252	971
P25963 (interacts with) P12931	994
P05362 (interacts with) O00206	942
P25963 (interacts with) P10589	902
P25963 (interacts with) P0DJI8	910
P25963 (interacts with) P0CG48	999
P42224 (interacts with) Q16539	995
P25963 (interacts with) P0CG47	914
P25963 (interacts with) P09429	924
P42224 (interacts with) Q15628	964
P25963 (interacts with) P08047	924
P42224 (interacts with) Q13546	923
P25963 (interacts with) P06239	985
P25963 (interacts with) P05412	959
P05231 (interacts with) Q99836	937
P25963 (interacts with) P05067	916
P25963 (interacts with) P01138	913
P25963 (interacts with) P01106	936
P42224 (interacts with) Q09472	999
P42224 (interacts with) Q05397	975
P25963 (interacts with) O95999	965
P25963 (interacts with) O60674	972
P05231 (interacts with) Q16539	912
P25963 (interacts with) O15530	916
P05231 (interacts with) Q14116	942
P25963 (interacts with) O15379	987
P25963 (interacts with) O15111	999
P42224 (interacts with) P60568	990
P25963 (interacts with) O14980	926
P05231 (interacts with) Q12778	940
P05231 (interacts with) Q07869	937
P25963 (interacts with) O14920	999
P42224 (interacts with) P51532	940
P25963 (interacts with) O14543	940
P05231 (interacts with) Q07817	928
P42224 (interacts with) P51965	906
P05231 (interacts with) P62979	908
P05231 (interacts with) P62987	902
P42224 (interacts with) P42345	993
P05231 (interacts with) P60568	962
P42224 (interacts with) P40763	999
P05231 (interacts with) P51668	908
P42224 (interacts with) P34741	907
P05231 (interacts with) P42345	912
P42224 (interacts with) P38936	909
P05231 (interacts with) P42224	994
P42224 (interacts with) P31749	973
P05231 (interacts with) P40763	997
P42224 (interacts with) P28482	938
P05231 (interacts with) P38936	903
P42224 (interacts with) P27361	944
P05231 (interacts with) P35568	927
P42224 (interacts with) P23771	958
P05231 (interacts with) P35354	915
P05231 (interacts with) P31749	949
P42224 (interacts with) P14316	974
P05231 (interacts with) P29474	938
P42224 (interacts with) P12931	998
P42224 (interacts with) P10914	999
P05231 (interacts with) P24385	923
P42224 (interacts with) P10415	969
P42224 (interacts with) P06239	991
P42224 (interacts with) P0CG48	997
P42224 (interacts with) P05412	987
P05231 (interacts with) P19838	996
P42224 (interacts with) P04141	955
P42224 (interacts with) P04637	954
P05231 (interacts with) P15336	933
P05231 (interacts with) P14780	949
P42224 (interacts with) P01100	996
P05231 (interacts with) P12931	938
P05231 (interacts with) P10415	942
P05231 (interacts with) P0CG48	921
P05231 (interacts with) P10145	983
P05231 (interacts with) P0CG47	902
P42224 (interacts with) O14980	978
P05231 (interacts with) P08253	937
P42224 (interacts with) O00206	943
P05231 (interacts with) P05412	995
P42224 (interacts with) O14543	996
P05231 (interacts with) P05112	961
P05231 (interacts with) P04637	942
P05231 (interacts with) P04141	961
P05231 (interacts with) P03956	928
P05231 (interacts with) P01584	976
P05231 (interacts with) P01308	972
P05231 (interacts with) P01270	941
P05231 (interacts with) P01137	942
P05231 (interacts with) P01100	994
P05231 (interacts with) P01106	928
P05231 (interacts with) P01042	913
P05231 (interacts with) O60674	994
P05231 (interacts with) O14920	909
P05231 (interacts with) O14543	994
P05231 (interacts with) O00206	961
P05231 (interacts with) O00762	901
P05112 (interacts with) Q16539	986
P05112 (interacts with) Q15306	944
P05112 (interacts with) P60568	995
P05112 (interacts with) P46531	929
P05112 (interacts with) P42336	932
P05112 (interacts with) P35568	989
P05112 (interacts with) P37231	988
P05112 (interacts with) P27986	917
P05112 (interacts with) P23771	993
P05112 (interacts with) P15336	916
P05112 (interacts with) P14921	917
P05112 (interacts with) P10415	910
P05112 (interacts with) P10145	939
Q16832 (interacts with) P08253	933
P05112 (interacts with) P05412	956
P05112 (interacts with) P04141	994
P05112 (interacts with) P01100	990
P05112 (interacts with) P01584	928
P05112 (interacts with) O60674	993
P05112 (interacts with) O00206	925
P62826 (interacts with) P0CG48	996
P62826 (interacts with) O14980	999
Q16698 (interacts with) Q16539	916
Q16698 (interacts with) P60763	990
Q16698 (interacts with) P31749	961
Q16698 (interacts with) P29474	974
Q16698 (interacts with) P17252	925
Q16698 (interacts with) P00390	923
Q16698 (interacts with) O00206	925
P34741 (interacts with) Q96GW7	918
P34741 (interacts with) P61586	984
P34741 (interacts with) P40763	909
P34741 (interacts with) P28482	903
P34741 (interacts with) P27986	901
P34741 (interacts with) P27361	905
P34741 (interacts with) P12931	927
P34741 (interacts with) P08253	929
P34741 (interacts with) P10145	918
P34741 (interacts with) P05412	910
P34741 (interacts with) P06858	918
P34741 (interacts with) P05556	914
P34741 (interacts with) P01137	963
P34741 (interacts with) P04141	992
P34741 (interacts with) P01100	905
P34741 (interacts with) P01042	901
P04141 (interacts with) Q92793	923
P04141 (interacts with) Q09472	920
P04141 (interacts with) P60568	992
P04141 (interacts with) P40763	991
P04141 (interacts with) P27986	903
O15524 (interacts with) Q99836	921
P04141 (interacts with) P27361	920
P04141 (interacts with) P28482	917
O15524 (interacts with) Q8N2W9	929
O15524 (interacts with) Q04206	988
P04141 (interacts with) P10415	913
P04141 (interacts with) P05412	956
O15524 (interacts with) P60568	988
P04141 (interacts with) P05556	933
P04141 (interacts with) P01584	960
P04141 (interacts with) P01106	908
O15524 (interacts with) P42224	996
P04141 (interacts with) P01100	991
O15524 (interacts with) P40763	993
O15524 (interacts with) P35568	999
O15524 (interacts with) P29597	997
O15524 (interacts with) P14921	913
O15524 (interacts with) P10914	992
O15524 (interacts with) P06239	975
O15524 (interacts with) P05231	926
O15524 (interacts with) P05112	989
O15524 (interacts with) P01574	913
O15524 (interacts with) O60674	999
O15524 (interacts with) O14543	926
P29597 (interacts with) Q04206	922
P29597 (interacts with) Q01201	910
P29597 (interacts with) P60568	944
P29597 (interacts with) P42336	949
P29597 (interacts with) P42224	999
P29597 (interacts with) P40763	998
P29597 (interacts with) P35228	939
P29597 (interacts with) P27986	960
P29597 (interacts with) P19838	944
P29597 (interacts with) P14778	901
P29597 (interacts with) P13500	914
P29597 (interacts with) P06239	912
P29597 (interacts with) P05231	956
P29597 (interacts with) P05112	961
P29597 (interacts with) P01584	918
P29597 (interacts with) P01574	924
P29597 (interacts with) P01100	954
P29597 (interacts with) O60674	910
P29597 (interacts with) O14543	995
Q07817 (interacts with) Q14790	972
P27986 (interacts with) Q15389	906
Q07817 (interacts with) Q07812	999
Q07817 (interacts with) Q01201	921
Q07817 (interacts with) P60568	956
P27986 (interacts with) Q05397	985
Q07817 (interacts with) P42336	956
Q07817 (interacts with) P42345	973
Q07817 (interacts with) P42224	976
Q07817 (interacts with) P40763	976
P27986 (interacts with) P61586	912
Q07817 (interacts with) P31749	998
Q07817 (interacts with) P27986	925
P27986 (interacts with) P60568	917
Q07817 (interacts with) P29466	957
P27986 (interacts with) P60484	968
Q07817 (interacts with) P22612	920
Q07817 (interacts with) P22694	905
Q07817 (interacts with) P19838	945
Q07817 (interacts with) P12931	941
P27986 (interacts with) P42345	959
Q07817 (interacts with) P10415	996
P27986 (interacts with) P40763	983
Q07817 (interacts with) P0CG48	983
P27986 (interacts with) P35222	997
P27986 (interacts with) P35568	999
Q07817 (interacts with) P05412	979
P27986 (interacts with) P31749	998
Q07817 (interacts with) P06239	956
Q07817 (interacts with) P04637	999
Q07817 (interacts with) P01308	921
Q07817 (interacts with) P01100	928
Q07817 (interacts with) P01106	962
Q07817 (interacts with) O60674	940
Q99814 (interacts with) Q96EB6	984
P27986 (interacts with) P17252	914
Q99814 (interacts with) Q92793	988
P27986 (interacts with) P16220	915
Q99814 (interacts with) Q5T3J6	912
Q99814 (interacts with) Q16665	936
Q99814 (interacts with) Q15672	913
P27986 (interacts with) P14778	980
P27986 (interacts with) P12814	906
Q99814 (interacts with) Q13617	947
P27986 (interacts with) P12931	999
Q99814 (interacts with) Q13485	919
Q99814 (interacts with) Q09472	995
Q99814 (interacts with) P84022	902
P27986 (interacts with) P0CG48	938
Q99814 (interacts with) P62979	906
P27986 (interacts with) P07900	910
P27986 (interacts with) P06239	993
P27986 (interacts with) P05067	914
P27986 (interacts with) P05556	912
P27986 (interacts with) P04150	912
Q99814 (interacts with) P27540	999
P27986 (interacts with) P01584	901
Q99814 (interacts with) P15692	986
P27986 (interacts with) P04085	912
Q99814 (interacts with) P0CG48	963
P27986 (interacts with) P01308	948
Q99814 (interacts with) P05121	985
Q99814 (interacts with) P04637	902
P27986 (interacts with) P01106	925
P27986 (interacts with) P01138	901
P11473 (interacts with) Q9Y6Q9	992
P27986 (interacts with) P01042	912
P11473 (interacts with) Q9Y618	918
P11473 (interacts with) Q9Y466	906
P11473 (interacts with) Q969G3	909
P11473 (interacts with) Q92922	911
P11473 (interacts with) Q92793	995
P27986 (interacts with) O15123	905
P11473 (interacts with) Q92753	910
P11473 (interacts with) Q92731	915
P11473 (interacts with) Q15788	999
P11473 (interacts with) Q15648	999
P11473 (interacts with) Q15466	951
P11473 (interacts with) Q14995	905
P11473 (interacts with) Q14541	911
P11473 (interacts with) Q13573	973
P11473 (interacts with) Q13485	932
P11473 (interacts with) Q13285	908
P11473 (interacts with) Q09472	991
P11473 (interacts with) Q07869	919
P27540 (interacts with) Q96EB6	920
P11473 (interacts with) Q03181	910
P27540 (interacts with) Q92793	937
P11473 (interacts with) Q00403	955
P11473 (interacts with) P84022	989
P11473 (interacts with) P62508	905
P40763 (interacts with) Q99836	920
P27540 (interacts with) Q16665	999
P11473 (interacts with) P55055	912
P11473 (interacts with) P51532	981
P11473 (interacts with) P51449	911
P11473 (interacts with) P41235	964
P11473 (interacts with) P37231	914
P40763 (interacts with) Q96ST3	927
P27540 (interacts with) Q13485	907
P11473 (interacts with) P35398	910
P40763 (interacts with) Q92793	998
P27540 (interacts with) Q09472	979
P40763 (interacts with) Q96EB6	953
P11473 (interacts with) P22736	923
P11473 (interacts with) P20393	909
P27540 (interacts with) P84022	907
P11473 (interacts with) P13631	910
P40763 (interacts with) Q5T3J6	909
P27540 (interacts with) P38936	917
P11473 (interacts with) P12931	995
P40763 (interacts with) Q8N2W9	927
P11473 (interacts with) P11474	908
P27540 (interacts with) P35869	999
P11473 (interacts with) P10828	906
P11473 (interacts with) P10826	908
P40763 (interacts with) Q15306	913
P11473 (interacts with) P10589	911
P40763 (interacts with) Q16539	983
P27540 (interacts with) P31749	988
P11473 (interacts with) P10588	909
P27540 (interacts with) P35228	912
P11473 (interacts with) P0CG48	905
P11473 (interacts with) P06401	922
P40763 (interacts with) Q13547	981
P27540 (interacts with) P29474	929
P11473 (interacts with) P04637	972
P11473 (interacts with) P03372	928
P40763 (interacts with) Q12778	993
P27540 (interacts with) P16220	927
P11473 (interacts with) O95718	907
P40763 (interacts with) Q09472	999
P27540 (interacts with) P14921	913
P11473 (interacts with) O75376	996
P40763 (interacts with) Q05397	992
P11473 (interacts with) O43524	905
P27540 (interacts with) P05412	933
P11473 (interacts with) O14497	908
P40763 (interacts with) P60763	971
P27540 (interacts with) P04075	916
P40763 (interacts with) P61586	949
P40763 (interacts with) P60568	962
P40763 (interacts with) P42345	999
P35869 (interacts with) P12931	948
P40763 (interacts with) P46531	919
P35869 (interacts with) P07900	999
P40763 (interacts with) P38936	994
P35869 (interacts with) O14980	916
P40763 (interacts with) P35568	923
P40763 (interacts with) P35222	912
P40763 (interacts with) P31749	974
P40763 (interacts with) P28482	989
P40763 (interacts with) P29474	910
P40763 (interacts with) P27361	978
P40763 (interacts with) P20823	936
P40763 (interacts with) P15172	945
P40763 (interacts with) P14780	929
P01574 (interacts with) Q92985	949
P40763 (interacts with) P12931	999
P26367 (interacts with) P84022	970
P01574 (interacts with) Q92831	923
P40763 (interacts with) P0CG48	998
P26367 (interacts with) Q12778	932
P01574 (interacts with) Q92793	926
P40763 (interacts with) P10914	996
P01574 (interacts with) Q15306	923
P01574 (interacts with) Q14653	991
P40763 (interacts with) P10145	913
P01574 (interacts with) Q13568	927
P40763 (interacts with) P07900	960
P01574 (interacts with) Q12824	910
P40763 (interacts with) P08253	922
P26367 (interacts with) P51532	929
P01574 (interacts with) Q09472	923
P01574 (interacts with) Q04206	917
P40763 (interacts with) P06239	998
P01574 (interacts with) Q00403	901
P40763 (interacts with) P05412	991
P26367 (interacts with) P42345	912
P01574 (interacts with) P84022	912
P26367 (interacts with) P24821	948
P01574 (interacts with) P60709	902
P40763 (interacts with) P04637	965
P01574 (interacts with) P51532	902
P40763 (interacts with) P01308	942
P26367 (interacts with) P18075	912
P40763 (interacts with) P01584	903
P01574 (interacts with) P42224	947
P40763 (interacts with) P01138	930
P26367 (interacts with) P12644	981
P40763 (interacts with) P01106	995
P17936 (interacts with) Q09472	924
P01574 (interacts with) P14316	933
P26367 (interacts with) P01308	990
P01574 (interacts with) P10914	945
P40763 (interacts with) P01100	975
P17936 (interacts with) P45983	984
P01574 (interacts with) P09429	916
P01574 (interacts with) P05412	922
P17936 (interacts with) P31749	912
P40763 (interacts with) O75582	947
P40763 (interacts with) O14543	997
P17936 (interacts with) P08253	975
P01574 (interacts with) P04150	919
P40763 (interacts with) O15379	994
P17936 (interacts with) P05019	999
P17936 (interacts with) P04637	993
P40763 (interacts with) O00206	931
P17936 (interacts with) P03956	972
P17936 (interacts with) P01344	999
P17936 (interacts with) P01308	963
P17936 (interacts with) P00747	997
P17936 (interacts with) P00734	975
P01574 (interacts with) P01100	916
P01574 (interacts with) O14896	923
P01574 (interacts with) O14543	982
P01574 (interacts with) O14497	912
P20226 (interacts with) Q92831	995
P20226 (interacts with) Q92793	936
P20226 (interacts with) Q92664	970
P20226 (interacts with) Q16576	917
P20226 (interacts with) Q14186	932
P20226 (interacts with) Q09472	948
P20226 (interacts with) Q00403	999
P20226 (interacts with) P24928	999
P20226 (interacts with) P0CG48	958
P20226 (interacts with) P05412	983
P20226 (interacts with) P01100	992
Q92499 (interacts with) Q04206	912
Q92499 (interacts with) P0CG48	927
P50416 (interacts with) Q9UBK2	944
P50416 (interacts with) Q92793	902
P50416 (interacts with) Q15648	903
P50416 (interacts with) Q13133	932
O15530 (interacts with) Q9Y4K3	916
P50416 (interacts with) Q09472	907
O15530 (interacts with) Q9Y3F4	996
P50416 (interacts with) Q07869	993
P50416 (interacts with) Q04206	902
O15530 (interacts with) Q9UDY8	922
P50416 (interacts with) P48163	905
O15530 (interacts with) Q9BXL7	993
P50416 (interacts with) P0CG48	902
P50416 (interacts with) P06858	951
P50416 (interacts with) P05412	912
O15530 (interacts with) Q12778	922
O15530 (interacts with) P61088	903
O15530 (interacts with) P49841	931
O15530 (interacts with) P42345	992
O15530 (interacts with) P46527	936
O15530 (interacts with) P42336	979
O15530 (interacts with) P41743	958
O15530 (interacts with) P38936	930
[truncated: 5,949 more rows]

## Sheet: Sheet2
Network analysis of TRH-PIN
shared name	BetweennessCentrality	ClosenessCentrality	Degree
P0CG48	0.10817	0.58544	207
Q04206	0.0730421	0.55888	194
P84022	0.0886893	0.56543	174
P05412	0.0369234	0.562136	148
P19838	0.0344769	0.53512	144
P04637	0.0538533	0.566536	144
Q92793	0.0240777	0.540112	137
Q09472	0.0225556	0.545198	132
P31749	0.0446859	0.55038	130
Q13485	0.0299745	0.538104	128
P01106	0.0237429	0.546742	115
P01137	0.0340424	0.533641	111
Q15796	0.0208656	0.49785	108
P12931	0.0262603	0.523982	103
P03372	0.0259301	0.528767	99
P40763	0.00972765	0.516043	95
P10275	0.0146155	0.503916	92
P01100	0.0127295	0.519749	91
P08253	0.0342865	0.5	87
P15692	0.0137322	0.5	87
P35222	0.0113583	0.509683	81
Q13547	0.00606443	0.491511	78
Q07869	0.0074291	0.464314	77
P14780	0.0302939	0.513753	76
P24385	0.00410465	0.491929	76
P45983	0.00928234	0.503478	75
P25963	0.00695419	0.477329	75
P28482	0.00655299	0.502604	75
Q16539	0.0092914	0.490262	75
P37231	0.00876267	0.479702	74
P61586	0.00944043	0.491929	74
P05231	0.00573814	0.494027	69
Q15648	0.00409665	0.446759	69
P38936	0.00392244	0.486964	68
P10415	0.00645699	0.502168	66
P08047	0.00571955	0.503041	66
P05556	0.0204133	0.464687	66
P42336	0.00507719	0.485331	64
Q92831	0.00336691	0.474979	64
P05019	0.00566073	0.469586	64
P27986	0.00502801	0.488196	62
O14920	0.00433488	0.468447	62
P46531	0.00458482	0.494449	60
O15111	0.00342667	0.458432	59
P08123	0.0303541	0.46506	59
O75376	0.00292966	0.469586	59
Q16665	0.00905477	0.504795	59
P05121	0.00781699	0.47459	58
P01308	0.00433334	0.476543	58
P15336	0.00553812	0.495719	57
P01033	0.00588816	0.4447	57
P42224	0.00381712	0.479305	57
P07900	0.00726105	0.498279	56
O15379	0.00276616	0.463571	55
P05362	0.00396757	0.487374	55
P27361	0.003141	0.491511	55
Q9Y618	0.0023204	0.481297	55
P41235	0.00315633	0.449534	54
P10276	0.00299777	0.449185	54
O60674	0.00464456	0.46246	54
P01375	0.0195779	0.471115	54
P02768	0.00738509	0.463571	54
P11473	0.00347755	0.459889	53
P0CG47	0.0027263	0.478512	53
Q92769	0.00292982	0.473039	53
Q9Y4K3	0.00277311	0.453052	52
P62979	0.00273763	0.467312	52
P12830	0.00581639	0.495719	51
Q96EB6	0.00649807	0.46769	51
P16220	0.00293853	0.4801	51
P39060	0.0126884	0.433383	51
O15105	0.00386213	0.471883	50
P46527	0.00296789	0.468826	50
P02452	0.00435157	0.38755	50
P60568	0.00152496	0.467312	50
P51532	0.00242313	0.479305	50
P05067	0.004648	0.451991	49
Q9Y6Q9	0.003018	0.463942	48
P17676	0.00235566	0.480897	48
Q05397	0.0113656	0.46283	48
P06401	0.00150154	0.425422	47
Q92731	0.00136829	0.417147	47
Q15788	0.00122565	0.445042	47
Q03181	0.00152988	0.417147	46
P62987	0.00201947	0.470349	46
P04150	0.00250053	0.476936	46
P01042	0.00159339	0.417749	46
P02461	0.00244084	0.378431	46
P20849	0.001656	0.38042	45
Q05707	0.00173932	0.374031	45
P35398	0.00061706	0.403203	45
Q15466	0.00212041	0.437642	45
P10145	0.00245199	0.465809	45
P03956	0.00762252	0.456985	44
Q12778	0.00177135	0.470732	44
P48443	0.00117602	0.418655	44
P24941	0.00131126	0.460621	44
P02462	0.00107334	0.369968	44
P09429	0.00209198	0.458432	44
P01584	0.00375361	0.461355	44
Q07092	0.00145239	0.373308	43
Q14050	0.00154	0.379921	43
P22736	0.00133955	0.419261	43
P05305	0.00382012	0.470732	43
P11474	0.00056382	0.396575	43
Q02388	0.00056944	0.362782	43
Q14031	0.00913323	0.409477	43
P10827	0.00038817	0.395492	42
Q9UBK2	0.00113881	0.454831	42
P06239	0.00213639	0.454831	42
P29400	0.00065669	0.367153	42
P05106	0.00600653	0.444018	42
P00747	0.00108816	0.399862	41
P02458	0.00110134	0.367853	41
P11802	0.00096877	0.455547	41
P20908	0.00047888	0.3653	41
Q14055	0.00135778	0.379175	40
P60484	0.00176418	0.496996	40
Q13285	0.00117563	0.4121	40
P12109	0.00015329	0.358736	40
P12111	0.00015329	0.358736	40
P08572	0.00037836	0.358736	40
Q99836	0.00227894	0.447796	40
P10828	0.00018868	0.381926	39
P20393	0.000324	0.39876	39
P10600	0.00348989	0.462091	39
P01344	0.00130617	0.426049	39
Q17RW2	0.00377169	0.392809	39
Q9UMD9	0.00024649	0.343824	39
P25940	0.00017914	0.357628	39
Q8IZC6	0.00017914	0.357628	39
P04275	0.00098253	0.401526	39
P35568	0.00173234	0.466935	39
Q99715	0.00112787	0.372108	38
O14746	0.0014304	0.472653	38
P12107	0.00012746	0.358292	38
P39059	1.423e-05	0.341795	38
Q8NFW1	1.423e-05	0.341795	38
Q96ST3	0.00103451	0.449883	38
P09486	0.00179185	0.397392	37
P10589	0.00049724	0.40433	37
P29474	0.00140545	0.461722	37
P55055	0.00014412	0.380171	37
P42345	0.0010464	0.461722	37
P05997	0.00012152	0.358071	37
P06756	0.00360918	0.433383	37
O95718	4.448e-05	0.376708	36
P51449	0.00033581	0.382683	36
Q14541	7.699e-05	0.376708	36
P62508	4.08e-05	0.376218	36
P13056	5.374e-05	0.378679	36
P18146	0.00071822	0.459159	36
P43354	8.585e-05	0.378679	36
O43524	0.00228907	0.472653	36
P12110	0.00011437	0.357849	36
P01023	0.00087603	0.408898	36
P10909	0.00148989	0.434033	36
P36897	0.00182711	0.454118	35
P13631	2.483e-05	0.375974	35
Q92753	2.483e-05	0.375974	35
Q9Y466	2.483e-05	0.375974	35
P60709	0.00221704	0.456985	35
P10588	2.483e-05	0.375974	35
Q9BXS0	0.00036807	0.346499	35
P10826	2.175e-05	0.374757	34
P60763	0.00200267	0.478908	34
Q14995	2.245e-05	0.378184	34
P49841	0.00227976	0.473813	34
P49116	0.00140497	0.409766	34
O00206	0.00114642	0.440304	34
P10451	0.00861867	0.428571	34
Q14993	5.12e-06	0.340989	34
P25942	0.00151779	0.425422	33
P19320	0.00234354	0.424487	33
P17252	0.00164925	0.455189	33
O15530	0.00132372	0.441648	33
Q07817	0.00068377	0.455547	33
P27658	9.85e-06	0.340789	33
P53420	0.00023737	0.361875	33
Q5TAT6	8.52e-06	0.340789	33
Q9P218	5.48e-06	0.340789	33
O43915	0.00177685	0.402363	33
P12814	0.00204655	0.446415	33
P12259	0.00020337	0.38833	33
Q13950	0.00424934	0.4632	33
P09237	0.00282866	0.410057	32
P15172	0.00060559	0.463571	32
P01009	0.00053	0.396304	32
O43707	0.00121073	0.441648	32
Q01955	0.00031983	0.361649	32
P10914	0.0007093	0.447796	32
P04075	0.00117158	0.43209	31
Q86Y22	0.00036182	0.358958	31
O43318	0.00171584	0.456985	31
Q03692	0.00011546	0.347331	31
P25067	6.9e-06	0.338993	31
P04141	0.00071357	0.450233	31
Q13363	0.00077454	0.434359	30
P00734	0.00212101	0.443338	30
P02775	0.0001757	0.386515	30
Q05513	0.00089737	0.450584	30
P02776	0.00011743	0.386515	30
Q12933	0.00058548	0.425422	30
Q13233	0.00142642	0.453052	30
P48061	0.00093932	0.44745	30
Q96P44	3.4e-06	0.340188	30
P49767	0.0002885	0.396304	30
P12644	0.00103938	0.437973	30
P05112	0.00048573	0.43209	30
P51668	0.00088163	0.456625	29
P56945	0.00066933	0.424176	29
Q9BZS1	0.0026664	0.466184	29
Q09028	0.00035631	0.420785	29
P00441	0.0176368	0.423246	29
Q86X55	0.00045441	0.442661	29
Q5T3J6	0.0007595	0.456625	29
P08697	2.973e-05	0.38319	29
P24928	0.00072704	0.439636	29
O14980	0.00101149	0.448837	28
Q9UJU2	0.00069058	0.460621	28
Q03135	0.00179629	0.47459	28
P05155	5.723e-05	0.381423	28
Q14790	0.00135383	0.446415	28
P61244	0.00065415	0.442322	28
P27540	0.00248986	0.452344	28
P19438	0.00072265	0.437973	28
Q00403	0.00023948	0.439636	27
P37173	0.00129099	0.447796	27
P35269	0.00026804	0.428254	27
Q14653	0.00047776	0.440975	27
P17275	0.00084383	0.467312	27
P30304	0.00037275	0.438636	27
Q00653	0.00065381	0.424487	27
Q9Y297	0.0007663	0.438636	27
P01579	0.00049663	0.432412	27
P35609	0.00113972	0.410057	27
P12643	0.00321513	0.44849	27
Q05655	0.00031606	0.444018	26
P17535	0.00087286	0.447796	26
Q13501	0.00070983	0.418353	26
P20226	0.00085572	0.447104	26
P07996	0.0044146	0.432412	26
P29597	0.00020936	0.40433	26
Q14289	0.00100392	0.409477	26
P14921	0.0010035	0.468826	26
Q12824	0.00019946	0.435666	26
P00488	0.00013042	0.380921	26
P50281	0.00182341	0.407173	25
P07225	0.00021917	0.386	25
P43405	0.00072849	0.446415	25
Q9UHY1	0	0.341593	25
P00746	5.337e-05	0.383952	25
P10242	0.00252623	0.451991	25
P01574	0.00054771	0.438969	25
P42771	0.00050359	0.447104	25
O95863	0.00110772	0.469206	25
P17301	0.00108821	0.387032	25
Q13489	0.00037624	0.429207	25
P16070	0.00216276	0.458796	25
Q9Y6K9	0.00056611	0.421704	25
Q9HCE7	0.00062963	0.434685	24
P01127	0.00270073	0.418051	24
P34741	0.00135169	0.429525	24
P11142	0.00123362	0.467312	24
Q92985	0.00072149	0.451991	24
P29460	0.00066378	0.40746	23
Q13418	0.00075644	0.44745	23
P04196	6.344e-05	0.380171	23
P01138	0.00094454	0.442999	23
P41182	0.00030735	0.436652	23
P15407	0.00021025	0.418958	23
Q92664	0.00084588	0.437311	23
O14543	0.00050096	0.409766	23
P22301	0.00080584	0.447796	23
Q14186	8.443e-05	0.437311	23
P05107	0.00146806	0.422628	23
O15169	0.00142463	0.437973	22
P49336	0.00014043	0.424487	22
O75182	0.00012618	0.404047	22
P14672	0.00037812	0.434685	22
P49716	0.00042554	0.439302	22
P08138	0.00015599	0.438636	22
P00749	0.00054349	0.437311	22
P61088	0.00011516	0.409477	22
P29279	0.00196101	0.465434	22
P10124	1.297e-05	0.381423	22
A0A0D9SFV9	0.00027766	0.434685	22
P67775	0.00063348	0.435338	22
P35228	0.00055815	0.445385	22
Q04724	0.00017438	0.409477	21
P35354	0.00097026	0.449883	21
Q13201	1.268e-05	0.378927	21
P13500	0.00046299	0.428571	21
Q13546	0.00011566	0.414163	21
P06858	0.0001582	0.424176	21
P29965	0.00033166	0.420785	21
Q16254	8.753e-05	0.414756	21
P09958	0.00319018	0.400138	21
P68400	0.0002742	0.437311	20
P11215	0.00151087	0.423555	20
P29590	0.00029902	0.446759	20
Q15306	0.00020008	0.419565	20
P18206	0.00322916	0.426991	20
P11161	0.00016751	0.432412	19
P23771	0.00043807	0.425735	19
Q13573	8.335e-05	0.410638	19
O15524	0.00015205	0.394146	19
P98177	0.0002071	0.449185	19
P20823	0.00026459	0.438304	19
O15455	0.00020055	0.400692	19
Q92922	9.471e-05	0.435994	19
P49765	2.95e-06	0.376708	19
P02647	0.00066245	0.430483	19
P28749	4.316e-05	0.399862	19
P22894	0.00026642	0.362555	18
Q96PU5	0.00015259	0.427306	18
Q02763	0.00070272	0.434685	18
Q13404	0.00011671	0.408322	18
P62942	0.0004589	0.407173	18
O15519	0.00041149	0.428254	18
Q15329	2.138e-05	0.405178	18
P43694	0.00032051	0.423865	18
Q16698	0.00329289	0.393075	18
Q9NPF7	6.759e-05	0.40433	18
Q99814	0.00085661	0.44745	18
O75832	7.536e-05	0.416547	17
Q99542	0.00017992	0.362101	17
P51965	7.623e-05	0.412687	17
Q9UH73	3.942e-05	0.428254	17
Q13887	0.00026261	0.450935	17
Q07812	7.314e-05	0.447104	17
Q13133	0.00013279	0.414163	17
Q15389	0.00033168	0.441648	17
Q04864	0.00028807	0.419261	17
Q16576	6.042e-05	0.416847	17
P05771	0.00033572	0.420785	17
Q01196	0.00019532	0.431767	17
P30153	0.00047827	0.421704	17
Q15653	0.00017833	0.410638	17
P12757	0.0001175	0.425735	17
Q12772	0.0002448	0.406031	16
Q9UNE7	0.00020184	0.434685	16
P14316	7.064e-05	0.417749	16
Q9UHD2	0.00017266	0.401804	16
P04040	0.0133166	0.399586	16
P50750	0.00046767	0.432735	16
P17612	0.00087979	0.433059	16
P22694	0.00043361	0.423555	16
Q13568	0.00014069	0.424176	16
Q14188	1.704e-05	0.406887	16
P07585	0.00043467	0.411222	15
P27037	0.00010238	0.377199	15
P32121	6.308e-05	0.431767	15
Q16787	0.00037657	0.38319	15
P12755	6.072e-05	0.418051	15
Q969G3	5.006e-05	0.419869	15
Q13490	8.268e-05	0.419261	15
Q15717	0.00030588	0.430483	15
O00422	7.465e-05	0.41093	15
P24821	0.00079231	0.38755	15
P18075	0.00035187	0.391216	15
Q96RN5	7.113e-05	0.417749	14
P04070	0.00071726	0.404047	14
P34932	0.00057817	0.443338	14
P18847	6.711e-05	0.419565	14
P0DJI8	0.00021611	0.401804	14
O14497	5.626e-05	0.425422	14
Q01201	8.009e-05	0.406031	14
P20749	0.00010404	0.422012	14
O95999	3.596e-05	0.416847	14
Q14765	6.044e-05	0.411222	14
P42772	2.481e-05	0.400138	14
P10599	0.00195529	0.423246	14
Q8IUC6	4.483e-05	0.405746	14
Q13705	6.158e-05	0.376708	13
P09874	8.752e-05	0.442999	13
P25101	0.00065439	0.403766	13
P41743	6.665e-05	0.40861	13
Q13761	0.00027648	0.428254	13
Q16552	6.519e-05	0.403766	13
P08648	0.00042235	0.413571	13
P14778	0.00015711	0.393342	13
Q13751	0.00025003	0.379672	13
Q9BXL7	1.776e-05	0.406031	13
O00762	3.08e-05	0.412393	13
Q92633	0.00014976	0.421091	13
Q9UDY8	1.607e-05	0.406031	13
P16035	0.0002742	0.356747	12
P01133	0.00018343	0.378679	12
O14896	2.092e-05	0.41093	12
O15123	6.378e-05	0.409477	12
Q15628	2.596e-05	0.386774	12
Q9Y5S8	0.00016543	0.394683	12
P22612	5.94e-05	0.412981	12
P05113	0.00010055	0.40861	12
P68366	0.00300363	0.392276	12
P19878	0.00019718	0.392809	12
P11047	0.0008484	0.410057	12
Q13753	0.0001989	0.379423	12
O14757	0.00019046	0.425735	12
P50416	7.679e-05	0.427622	12
Q14116	6.62e-05	0.386774	12
Q08117	6.087e-05	0.428889	12
P13612	0.00015686	0.380671	11
P17936	7.853e-05	0.421091	11
P49790	0.00011914	0.418353	11
Q9H0M0	1.835e-05	0.407746	11
Q96S42	0.00042269	0.376953	11
Q13526	7.527e-05	0.411222	11
P04179	0.00073282	0.420479	11
P21580	1.314e-05	0.402363	11
Q9GZV5	8.829e-05	0.402923	11
Q8NER5	0.00048154	0.389899	11
P55317	0.00084724	0.405746	11
Q13077	1.839e-05	0.377691	11
P62328	3.575e-05	0.375	11
Q8N2W9	0.00024992	0.418051	11
Q9HBW0	5.913e-05	0.410347	11
P08246	0.00026429	0.370441	10
Q02447	9.5e-07	0.416547	10
P35442	0.00033048	0.366224	10
O75446	5.16e-06	0.378184	10
Q13617	0.0001734	0.405178	10
P62714	0.00015108	0.400138	10
Q6ZNA4	2.411e-05	0.404612	10
P25685	0.00015662	0.40861	10
Q15583	3.334e-05	0.403484	10
P09211	0.00297454	0.404612	10
F5H5Q2	1.35e-05	0.374031	10
P29466	5.049e-05	0.40861	10
P26367	0.00024181	0.39931	10
Q16082	3.441e-05	0.428571	10
Q8TDD2	0.00058584	0.401804	10
O00292	0.00016322	0.375	10
P09238	5.228e-05	0.358071	9
P13498	5.843e-05	0.367153	9
O75582	2.309e-05	0.406601	9
Q16548	2.933e-05	0.4121	9
P07237	0.00189698	0.401526	9
P62826	0.00019858	0.414163	9
Q15672	5.693e-05	0.408322	9
P00403	0.00312511	0.414163	9
P55316	2.644e-05	0.397665	9
P49711	5.058e-05	0.391216	9
P01270	0.00054388	0.371392	9
O00255	4.539e-05	0.413276	9
P08254	0.00013983	0.374757	9
Q15080	0.00012315	0.36926	9
P35658	0.00010681	0.386774	9
O94907	0.00035889	0.396304	9
Q8WTS6	0.00011724	0.41565	9
Q16656	0.00013356	0.395222	9
Q08211	6.078e-05	0.403766	9
Q9H171	6.49e-06	0.371154	9
Q9Y572	2.71e-06	0.373067	9
Q9H9B1	4.75e-06	0.414163	9
Q13797	7.35e-05	0.376953	9
P51511	2.853e-05	0.357849	8
Q96GW7	2.777e-05	0.341996	8
P17813	3.798e-05	0.395222	8
Q14974	9.18e-05	0.406601	8
P48163	0	0.408034	8
O43294	0.00015685	0.412393	8
Q13105	3.67e-05	0.408034	8
Q96RT1	2.094e-05	0.416847	8
P23396	2.5e-06	0.404047	8
Q92844	2.705e-05	0.388591	8
P11021	0.00038391	0.410057	8
Q08050	2.825e-05	0.4121	8
P67809	0.00020088	0.426676	8
P21815	0.00025316	0.35348	8
Q8IUD2	5.3e-06	0.372827	8
Q01082	0.00013969	0.41446	8
P24347	3.304e-05	0.352619	7
P13385	0.00018521	0.391481	7
Q9HBY0	1.081e-05	0.36461	7
Q8WZ42	0.00012385	0.326014	7
P35613	5.705e-05	0.405178	7
P35813	4.632e-05	0.397665	7
P08567	0.00042607	0.367853	7
Q99075	7.105e-05	0.376218	7
P07203	0.0002802	0.372827	7
E7EX88	0.00015397	0.354997	7
Q06830	0.0001196	0.405462	7
P30154	1.747e-05	0.393342	7
O95551	2.352e-05	0.406887	7
P20702	0.00031374	0.379423	7
P02818	0.00012696	0.36926	7
Q8TAD8	5.8e-07	0.396575	7
Q9HD89	5.796e-05	0.394683	7
Q9Y3F4	2.3e-05	0.393075	7
O43463	3.692e-05	0.374515	6
P35443	0	0.322024	6
P49746	0	0.322024	6
P16581	0.00047235	0.395492	6
P0CG38	5.65e-05	0.318132	6
Q99966	0	0.386774	6
P35625	0.00018718	0.382431	6
P35869	2.739e-05	0.409187	6
Q96RU7	3.716e-05	0.41446	6
Q9H6Z9	8.687e-05	0.35348	6
P45452	0.00010776	0.383444	6
Q02817	1.082e-05	0.428254	6
Q9Y616	1.611e-05	0.351122	6
Q9GZN2	1.215e-05	0.382937	6
Q8IZQ8	2.41e-05	0.391481	6
O95405	0	0.368321	6
P04085	1.57e-05	0.35006	6
O75593	1.325e-05	0.38042	5
P04155	5.572e-05	0.401247	5
P98082	6.2e-07	0.367619	5
P51587	1.82e-05	0.390688	5
P00390	4.839e-05	0.313312	5
O00221	1.96e-06	0.369496	5
P53708	4.84e-06	0.344233	5
P08294	0.00021917	0.362555	5
Q9UNN5	1.28e-05	0.397392	5
Q14511	7.143e-05	0.394683	5
P05164	0.0004079	0.333718	5
P32119	6.07e-06	0.375243	5
P0CG37	0	0.36461	5
P52926	0	0.392809	5
Q96IZ0	3.727e-05	0.37163	5
P17931	2.286e-05	0.36438	5
Q8N668	7.55e-06	0.399862	5
Q14517	0	0.408034	5
P56915	0	0.3653	4
Q32P28	0	0.331995	4
Q9UPN9	0	0.402083	4
Q8NFZ5	1.224e-05	0.401526	4
Q13148	2.353e-05	0.384207	4
Q9UP38	1.944e-05	0.342199	4
Q08345	1.429e-05	0.357628	4
Q9HAU4	0	0.366688	4
P30041	4.79e-06	0.375	4
Q13951	3.58e-06	0.381926	4
P60510	6.6e-07	0.362101	4
P14151	2.658e-05	0.329164	4
O95980	0	0.347957	3
Q9ULJ6	0	0.378927	3
P09086	0	0.372827	3
O60315	2.48e-06	0.372108	3
Q16719	0.00032041	0.327489	3
P22352	6.564e-05	0.328231	3
Q32MZ4	3.51e-06	0.354779	3
P00450	7.667e-05	0.338201	3
P19532	1.217e-05	0.376218	3
Q01151	9.7e-07	0.338993	3
P08962	1.079e-05	0.397938	3
Q9ULD4	0	0.300467	3
P58012	1.718e-05	0.375974	3
Q9HAZ2	3.57e-06	0.376463	2
Q5JVS0	0	0.300311	2
Q9NX47	0	0.373548	2
P47989	0	0.298916	2
P23219	7.25e-06	0.295408	2
Q92499	0	0.395762	2
Q969W9	0	0.362782	2
Q9NYA4	0	0.362782	2
O00308	0	0.399862	2
P46952	0	0.287202	2
Q9UNL4	0	0.393075	2
P78562	2.626e-05	0.324734	2
Q99727	0	0.335847	2
Q9GZU7	0	0.362782	2
P18283	0	0.303459	2
P56177	0	0.364151	2
Q9H4X1	0	0.38755	2
P50542	8.021e-05	0.373308	2
O14618	0	0.297533	1
O15194	0	0.361423	1
Q8N6I1	0	0.361423	1
Q9NZH6	0	0.361423	1
Q9NYQ3	0	0.285644	1
Q9UJM8	0	0.285644	1
Q9NV58	0	0.297533	1
Q8TBK2	0	0.358736	1
P49908	0	0.320421	1
P13686	0	0.300156	1
Q16832	0	0.333525	1
