# Supplementary material for: Deciphering the impact and mechanism of Trikatu, a spices-based formulation on alcoholic liver disease employing network pharmacology analysis and in vivo validation
Source: Front Nutr. 2022 Nov 16;9:1063118. doi: 10.3389/fnut.2022.1063118 (PMC9709420; doi:10.3389/fnut.2022.1063118)
Supplement: Supplementary Figure S1 — Trikatu-protein target (T-PT) Network: Network of size 2,963 nodes 7,055 edges, containing the information of 198 phytochemicals (cyan colored diamond nodes) and their 2,765 protein targets (pink colored circular nodes). The size of the nodes varies according to their degree value in the net-work, where node with the highest degree is bigger in size corresponding to the other nodes. The protein targets were compiled from STITCH having interaction score ≥700. [file Data_Sheet_1.ZIP › Supplementary Table-8.xlsx]

## Sheet: Sheet1
MCODE cluster information along with the GO-based annotation and protein-class enrichment
						Molecular processes (MP)		Biological processes (BP)		Protein-class
	Cluster	Score (Density*#Nodes)	Nodes	Edges	Node IDs	No. of genes associated	MP term	No. of genes associated	BP term	No. of genes associated	Protein-class
Cluster-1	1	33.412	69	1136	P03372, Q17RW2, P08123, P55055, P10588, Q9UMD9, P02461, P20849, P05997, P06401, P12109, Q92731, P12110, P12111, Q05707, Q07092, P20908, P10275, Q14050, P25940, Q14055, P27658, P39059, Q07869, P37231, Q99715, P39060, Q13285, Q15648, P02452, P11474, Q14031, Q96P44, P41235, Q14993, Q5TAT6, Q8IZC6, Q8NFW1, Q9BXS0, O95718, Q9P218, P10589, P10826, P10828, P10276, P13631, P20393, P02462, P22736, P11473,…	27	transcription regulator activity (GO:0140110)	18	cellular process (GO:0009987)	34	gene-specific transcriptional regulator (PC00264)
Cluster-2	2	25.935	32	402	P49767, P12259, P01137, P04075, P05019, P02768, P07225, P05155, P09486, P10909, O43915, P01042, P00746, P01023, P10124, P02775, P02776, P01033, P05121, P10600, P05556, P01344, Q13201, P04275, P00747, P08697, P04196, O43707, P15692, P01009, P05067, P49765	20	binding (GO:0005488)	24	cellular anatomical entity (GO:0110165)	10	intercellular signal molecule (PC00207)
Cluster-3	3	11.677	94	543	P10415, P29590, Q05655, P01106, P51668, P17676, Q09028, Q07817, P48163, P29474, O43524, P04141, P49716, P49841, P04150, P24941, O75376, P29279, Q14188, Q92831, P21580, Q13501, Q13133, P36897, Q96PU5, P37173, P46531, Q13573, Q04724, P12830, Q13887, P14921, P14316, P60484, O15105, P09874, P04637, Q15788, Q00653, P35354, P15172, Q9NPF7, O14896, Q92769, O60674, P20226, O75446, Q9H9B1, Q96RN5, P08138,…	55	binding (GO:0005488)	58	cellular anatomical entity (GO:0110165)	22	gene-specific transcriptional regulator (PC00264)
Cluster-4	4	10.298	48	242	O14497, P11161, Q16576, Q9Y6Q9, P61244, P24385, Q12778, P42771, P10914, O00422, Q00403, P98177, Q14186, P05231, Q16539, Q9UH73, P15336, Q13485, Q15329, P84022, Q05397, P06858, P40763, Q9UJU2, P05412, Q09472, Q99542, P42224, P18146, P60709, Q92664, P03956, Q12824, P0CG48, Q14653, P12755, P09237, P08047, O14746, Q92922, P22894, P35269, Q86X55, P19438, P01138, P14672, P31749, P30304	36	binding (GO:0005488)	32	cellular anatomical entity (GO:0110165)	18	gene-specific transcriptional regulator (PC00264)
Cluster-5	5	7.6	76	285	P68400, P05362, P41182, P11802, Q99836, P15407, P42772, Q13705, Q16665, P14778, Q9H0M0, O00762, P27540, Q99814, Q05513, Q13363, Q9BZS1, P02647, P25963, P42345, O15169, P49336, P17535, Q14765, O75832, P01375, P28749, Q16254, O15455, Q9Y4K3, O15530, Q07812, Q9Y618, P29965, P22301, P10242, Q9UBK2, P42336, Q01201, P05106, Q12933, Q13233, P46527, P27361, P17252, Q15628, P19838, P51965, O75182, P14780,…	44	binding (GO:0005488)	59	cellular process (GO:0009987)	14	protein modifying enzyme (PC00260)
Cluster-6	6	4.16	51	104	P04070, P32121, Q8WZ42, P00403, Q14517, O15519, P09958, P10451, Q04206, Q16552, P11047, P01127, P56945, P35442, P35443, P34932, P49746, P25942, P0DJI8, P16220, Q13751, Q13753, P43694, Q16787, P25685, P68366, P00441, Q02763, Q15389, P61586, P08567, P16070, P0CG38, P22612, P05771, P22694, P30154, Q13418, P62714, Q14790, P01584, P35228, Q9HBW0, P10145, O00206, O75582, Q13568, P11215, P34741, P12643,…	24	binding (GO:0005488)	36	cellular process (GO:0009987)	10	Protein modifying enzyme (PC00260)
